# Supplementary material for: International links between Streptococcus pneumoniae vaccine serotype 4 sequence type (ST) 801 in Northern European shipyard outbreaks of invasive pneumococcal disease
Source: Vaccine. 2022 Feb 11;40(7):1054–60. doi: 10.1016/j.vaccine.2021.10.046 (PMC8820377; doi:10.1016/j.vaccine.2021.10.046)
Supplement: Supplementary data 1 [file mmc1.xlsx]

## Sheet: metadata
Accession	ID	Source	Country	Year	Manifest	GPSC	Major-clades__autocolour	Serotype__autocolour	ST__autocolour	aroE	gdh	gki	recP	spi	xpt	ddl	Chloramphenicol	Clindamycin	Erythromycin	Fluoroquinolones	Kanamycin	Linezolid	Tetracycline	Trimethoprim	Sulfamethoxazole	Co-Trimoxazole	SNPs__autocolour	Genes__autocolour	PBP1a_PBP2b_PBP2x__autocolour	PBP1a	PBP2b	PBP2x	amx	amxMic	croMeningitis	croMic	croNonMeningitis	ctxMeningitis	ctxMic	ctxNonMeningitis	cxm	cxmMic	mem	memMic	pen_meningitis_CLSI	penMic	pen_non-meningitis_CLSI	Genome Length	No. Contigs
ERR2680624	23204_4#75	GPS unpublished	Cambodia	2014	Carriage	162	CC4127	4	5872	2	128	4	1	14	1	72	NOT_FOUND	NOT_FOUND	NOT_FOUND	NOT_FOUND	NOT_FOUND	NOT_FOUND	NOT_FOUND	RESISTANT	RESISTANT	RESISTANT	folA_I100L,folP_aa_insert_57-70		0_0_2	0	0	2	S	<= 0.03	S	<= 0.5	S	S	<= 0.06	S	S	<= 0.5	S	<= 0.06	S	<= 0.03	S	2038794	60
ERR2667334	24775_1#306	GPS unpublished	Papa New Guinea	1998	IPD	162	CC4127	4	14136	8	12	4	1	17	116	72	NOT_FOUND	NOT_FOUND	NOT_FOUND	NOT_FOUND	NOT_FOUND	NOT_FOUND	NOT_FOUND	NOT_FOUND	NOT_FOUND	NOT_FOUND			23_0_2	23	0	2	S	<= 0.03	S	<= 0.5	S	S	<= 0.06	S	S	<= 0.5	S	<= 0.06	S	<= 0.03	S	1995348	62
ERR2667273	24775_1#245	GPS unpublished	Papa New Guinea	1990	IPD	162	CC4127	4	4127	8	128	4	1	17	116	72	NOT_FOUND	NOT_FOUND	NOT_FOUND	NOT_FOUND	NOT_FOUND	NOT_FOUND	NOT_FOUND	NOT_FOUND	NOT_FOUND	NOT_FOUND			23_0_2	23	0	2	S	<= 0.03	S	<= 0.5	S	S	<= 0.06	S	S	<= 0.5	S	<= 0.06	S	<= 0.03	S	2011423	62
ERR2668144	24936_1#49	GPS unpublished	Papa New Guinea	2001	IPD	162	CC4127	4	14136	8	12	4	1	17	116	72	NOT_FOUND	NOT_FOUND	NOT_FOUND	NOT_FOUND	NOT_FOUND	NOT_FOUND	NOT_FOUND	NOT_FOUND	NOT_FOUND	NOT_FOUND			23_0_2	23	0	2	S	<= 0.03	S	<= 0.5	S	S	<= 0.06	S	S	<= 0.5	S	<= 0.06	S	<= 0.03	S	2017678	62
ERR2667379	24775_1#351	GPS unpublished	Papa New Guinea	2000	IPD	162	CC4127	4	14136	8	12	4	1	17	116	72	NOT_FOUND	NOT_FOUND	NOT_FOUND	NOT_FOUND	NOT_FOUND	NOT_FOUND	NOT_FOUND	NOT_FOUND	NOT_FOUND	NOT_FOUND			23_0_2	23	0	2	S	<= 0.03	S	<= 0.5	S	S	<= 0.06	S	S	<= 0.5	S	<= 0.06	S	<= 0.03	S	1990919	63
ERR2668141	24936_1#46	GPS unpublished	Papa New Guinea	1998	IPD	162	CC4127	4	14136	8	12	4	1	17	116	72	NOT_FOUND	NOT_FOUND	NOT_FOUND	NOT_FOUND	NOT_FOUND	NOT_FOUND	NOT_FOUND	NOT_FOUND	NOT_FOUND	NOT_FOUND			23_0_2	23	0	2	S	<= 0.03	S	<= 0.5	S	S	<= 0.06	S	S	<= 0.5	S	<= 0.06	S	<= 0.03	S	2016811	63
ERR3899220	28042_2#29	GPS unpublished	Thailand	2012	IPD	162	CC4127	4	3784	8	128	4	1	15	116	72	NOT_FOUND	NOT_FOUND	NOT_FOUND	NOT_FOUND	NOT_FOUND	NOT_FOUND	RESISTANT	NOT_FOUND	NOT_FOUND	NOT_FOUND		tetM_1	23_0_2	23	0	2	S	<= 0.03	S	<= 0.5	S	S	<= 0.06	S	S	<= 0.5	S	<= 0.06	S	<= 0.03	S	2069376	63
ERR2667377	24775_1#349	GPS unpublished	Papa New Guinea	2000	IPD	162	CC4127	4	14136	8	12	4	1	17	116	72	NOT_FOUND	NOT_FOUND	NOT_FOUND	NOT_FOUND	NOT_FOUND	NOT_FOUND	NOT_FOUND	NOT_FOUND	NOT_FOUND	NOT_FOUND			23_0_2	23	0	2	S	<= 0.03	S	<= 0.5	S	S	<= 0.06	S	S	<= 0.5	S	<= 0.06	S	<= 0.03	S	1991929	64
ERR2668100	24936_1#5	GPS unpublished	Papa New Guinea	2000	IPD	162	CC4127	4	14136	8	12	4	1	17	116	72	NOT_FOUND	NOT_FOUND	NOT_FOUND	NOT_FOUND	NOT_FOUND	NOT_FOUND	NOT_FOUND	NOT_FOUND	NOT_FOUND	NOT_FOUND			23_0_2	23	0	2	S	<= 0.03	S	<= 0.5	S	S	<= 0.06	S	S	<= 0.5	S	<= 0.06	S	<= 0.03	S	2019642	64
ERR2667343	24775_1#315	GPS unpublished	Papa New Guinea	1998	IPD	162	CC4127	4	14136	8	12	4	1	17	116	72	NOT_FOUND	NOT_FOUND	NOT_FOUND	NOT_FOUND	NOT_FOUND	NOT_FOUND	NOT_FOUND	NOT_FOUND	NOT_FOUND	NOT_FOUND			23_0_2	23	0	2	S	<= 0.03	S	<= 0.5	S	S	<= 0.06	S	S	<= 0.5	S	<= 0.06	S	<= 0.03	S	2012867	66
ERR2668158	24977_8#288	GPS unpublished	Papa New Guinea	2014	IPD	162	CC4127	4	14136	8	12	4	1	17	116	72	NOT_FOUND	NOT_FOUND	NOT_FOUND	NOT_FOUND	NOT_FOUND	NOT_FOUND	NOT_FOUND	NOT_FOUND	NOT_FOUND	NOT_FOUND			23_0_2	23	0	2	S	<= 0.03	S	<= 0.5	S	S	<= 0.06	S	S	<= 0.5	S	<= 0.06	S	<= 0.03	S	1994589	67
ERR1202605	17966_5#155	GPS unpublished	Thailand	2010	IPD	162	CC4127	4	3784	8	128	4	1	15	116	72	NOT_FOUND	NOT_FOUND	NOT_FOUND	NOT_FOUND	NOT_FOUND	NOT_FOUND	RESISTANT	NOT_FOUND	NOT_FOUND	NOT_FOUND		tetM_1	23_0_2	23	0	2	S	<= 0.03	S	<= 0.5	S	S	<= 0.06	S	S	<= 0.5	S	<= 0.06	S	<= 0.03	S	2063866	68
ERR1453606	19341_2#139	Gladstone et al EBioMedicine 2019, Gladstone et al Mgen 2020	Hong Kong	2000	IPD	162	CC4127	4	12401	2	128	4	1	17	116	72	NOT_FOUND	NOT_FOUND	NOT_FOUND	NOT_FOUND	NOT_FOUND	NOT_FOUND	RESISTANT	NOT_FOUND	NOT_FOUND	NOT_FOUND		tetM_8	0_0_2	0	0	2	S	<= 0.03	S	<= 0.5	S	S	<= 0.06	S	S	<= 0.5	S	<= 0.06	S	<= 0.03	S	2083125	69
ERR5104421	NO22	NIPH	Norway	2019	Outbreak	162	CC801	4	801	8	70	4	1	6	116	6	NOT_FOUND	NOT_FOUND	NOT_FOUND	NOT_FOUND	NOT_FOUND	NOT_FOUND	NOT_FOUND	NOT_FOUND	NOT_FOUND	NOT_FOUND			1_0_2	1	0	2	S	<= 0.03	S	<= 0.5	S	S	<= 0.06	S	S	<= 0.5	S	<= 0.06	S	<= 0.03	S	2036620	83
ERR1453573	19341_2#106	Gladstone et al EBioMedicine 2019, Gladstone et al Mgen 2020	Hong Kong	2001	IPD	162	CC4127	4	12202	55	128	8	355	17	116	72	NOT_FOUND	RESISTANT	RESISTANT	NOT_FOUND	NOT_FOUND	NOT_FOUND	RESISTANT	NOT_FOUND	RESISTANT	INTERMEDIATE	folP_aa_insert_57-70	ermB,tetM_12	23_0_2	23	0	2	S	<= 0.03	S	<= 0.5	S	S	<= 0.06	S	S	<= 0.5	S	<= 0.06	S	<= 0.03	S	2053690	73
ERR1453618	19341_2#151	Gladstone et al EBioMedicine 2019, Gladstone et al Mgen 2020	Hong Kong	2000	IPD	162	CC4127	4	5872	2	128	4	1	14	1	72	RESISTANT	NOT_FOUND	NOT_FOUND	NOT_FOUND	NOT_FOUND	NOT_FOUND	RESISTANT	NOT_FOUND	NOT_FOUND	NOT_FOUND		cat_pC194,tetM_12	0_0_2	0	0	2	S	<= 0.03	S	<= 0.5	S	S	<= 0.06	S	S	<= 0.5	S	<= 0.06	S	<= 0.03	S	2084672	73
ERR1453601	19341_2#134	Gladstone et al EBioMedicine 2019, Gladstone et al Mgen 2020	Hong Kong	1999	IPD	162	CC4127	4	12400	8	128	8	16	17	116	72	NOT_FOUND	NOT_FOUND	NOT_FOUND	NOT_FOUND	NOT_FOUND	NOT_FOUND	RESISTANT	NOT_FOUND	NOT_FOUND	NOT_FOUND		tetM_12	23_0_2	23	0	2	S	<= 0.03	S	<= 0.5	S	S	<= 0.06	S	S	<= 0.5	S	<= 0.06	S	<= 0.03	S	2009224	74
ERR5336816	THL_128136	THL	Finland	2019	Outbreak	162	CC801	4	801	8	70	4	1	6	116	6	NOT_FOUND	NOT_FOUND	NOT_FOUND	NOT_FOUND	NOT_FOUND	NOT_FOUND	NOT_FOUND	NOT_FOUND	NOT_FOUND	NOT_FOUND			1_0_2	1	0	2	S	<= 0.03	S	<= 0.5	S	S	<= 0.06	S	S	<= 0.5	S	<= 0.06	S	<= 0.03	S	2027248	75
ERR884433	15682_2#40	Gladstone et al EBioMedicine 2019, Gladstone et al Mgen 2020	Poland	2012	IPD	162	CC4127	4	1022	8	8	4	1	15	1	20	NOT_FOUND	NOT_FOUND	NOT_FOUND	NOT_FOUND	NOT_FOUND	NOT_FOUND	RESISTANT	NOT_FOUND	NOT_FOUND	NOT_FOUND		tetM_1	23_0_2	23	0	2	S	<= 0.03	S	<= 0.5	S	S	<= 0.06	S	S	<= 0.5	S	<= 0.06	S	<= 0.03	S	2035679	79
ERR5104420	NO21	NIPH	Norway	2019	Outbreak	162	CC801	4	801	8	70	4	1	6	116	6	NOT_FOUND	NOT_FOUND	NOT_FOUND	NOT_FOUND	NOT_FOUND	NOT_FOUND	NOT_FOUND	NOT_FOUND	NOT_FOUND	NOT_FOUND			1_0_2	1	0	2	S	<= 0.03	S	<= 0.5	S	S	<= 0.06	S	S	<= 0.5	S	<= 0.06	S	<= 0.03	S	2036294	83
ERR5104419	NO20	NIPH	Norway	2019	Outbreak	162	CC801	4	801	8	70	4	1	6	116	6	NOT_FOUND	NOT_FOUND	NOT_FOUND	NOT_FOUND	NOT_FOUND	NOT_FOUND	NOT_FOUND	NOT_FOUND	NOT_FOUND	NOT_FOUND			1_0_2	1	0	2	S	<= 0.03	S	<= 0.5	S	S	<= 0.06	S	S	<= 0.5	S	<= 0.06	S	<= 0.03	S	2037256	83
ERR5336808	THL_125543	THL	Finland	2018	IPD	162	CC801	4	801	8	70	4	1	6	116	6	NOT_FOUND	NOT_FOUND	NOT_FOUND	NOT_FOUND	NOT_FOUND	NOT_FOUND	NOT_FOUND	NOT_FOUND	NOT_FOUND	NOT_FOUND			1_0_2	1	0	2	S	<= 0.03	S	<= 0.5	S	S	<= 0.06	S	S	<= 0.5	S	<= 0.06	S	<= 0.03	S	2022123	81
ERR5336815	THL_128116	THL	Finland	2019	IPD	162	CC801	4	801	8	70	4	1	6	116	6	NOT_FOUND	NOT_FOUND	NOT_FOUND	NOT_FOUND	NOT_FOUND	NOT_FOUND	NOT_FOUND	NOT_FOUND	NOT_FOUND	NOT_FOUND			1_0_2	1	0	2	S	<= 0.03	S	<= 0.5	S	S	<= 0.06	S	S	<= 0.5	S	<= 0.06	S	<= 0.03	S	2027897	81
ERR2680916	23430_1#175	GPS unpublished	Cambodia	2017	Carriage	162	CC4127	4	4127	8	128	4	1	17	116	72	NOT_FOUND	RESISTANT	RESISTANT	NOT_FOUND	NOT_FOUND	NOT_FOUND	RESISTANT	NOT_FOUND	NOT_FOUND	NOT_FOUND		ermB,tetM_13	23_0_2	23	0	2	S	<= 0.03	S	<= 0.5	S	S	<= 0.06	S	S	<= 0.5	S	<= 0.06	S	<= 0.03	S	2060527	81
ERR2680938	23430_2#8	GPS unpublished	Cambodia	2015	IPD	162	CC4127	4	4127	8	128	4	1	17	116	72	NOT_FOUND	NOT_FOUND	NOT_FOUND	NOT_FOUND	NOT_FOUND	NOT_FOUND	RESISTANT	NOT_FOUND	NOT_FOUND	NOT_FOUND		tetM_13	23_0_2	23	0	2	S	<= 0.03	S	<= 0.5	S	S	<= 0.06	S	S	<= 0.5	S	<= 0.06	S	<= 0.03	S	2085233	82
ERR5104418	NO19	NIPH	Norway	2019	Outbreak	162	CC801	4	801	8	70	4	1	6	116	6	NOT_FOUND	NOT_FOUND	NOT_FOUND	NOT_FOUND	NOT_FOUND	NOT_FOUND	NOT_FOUND	NOT_FOUND	NOT_FOUND	NOT_FOUND			1_0_2	1	0	2	S	<= 0.03	S	<= 0.5	S	S	<= 0.06	S	S	<= 0.5	S	<= 0.06	S	<= 0.03	S	2037520	91
ERR5104417	NO18	NIPH	Norway	2019	Outbreak	162	CC801	4	801	8	70	4	1	6	116	6	NOT_FOUND	NOT_FOUND	NOT_FOUND	NOT_FOUND	NOT_FOUND	NOT_FOUND	NOT_FOUND	NOT_FOUND	NOT_FOUND	NOT_FOUND			1_0_2	1	0	2	S	<= 0.03	S	<= 0.5	S	S	<= 0.06	S	S	<= 0.5	S	<= 0.06	S	<= 0.03	S	2025419	108
ERR5104416	NO17	NIPH	Norway	2019	Outbreak	162	CC801	4	801	8	70	4	1	6	116	6	NOT_FOUND	NOT_FOUND	NOT_FOUND	NOT_FOUND	NOT_FOUND	NOT_FOUND	NOT_FOUND	NOT_FOUND	NOT_FOUND	NOT_FOUND			1_0_2	1	0	2	S	<= 0.03	S	<= 0.5	S	S	<= 0.06	S	S	<= 0.5	S	<= 0.06	S	<= 0.03	S	2035805	92
ERR956305	16043_2#83	Gladstone et al EBioMedicine 2019, Gladstone et al Mgen 2020	Malaysia	2002	IPD	162	CC4127	4	4127	8	128	4	1	17	116	72	NOT_FOUND	NOT_FOUND	NOT_FOUND	NOT_FOUND	NOT_FOUND	NOT_FOUND	RESISTANT	NOT_FOUND	NOT_FOUND	NOT_FOUND		tetM_13	23_0_2	23	0	2	S	<= 0.03	S	<= 0.5	S	S	<= 0.06	S	S	<= 0.5	S	<= 0.06	S	<= 0.03	S	2043813	83
ERR956278	16043_2#56	Gladstone et al EBioMedicine 2019, Gladstone et al Mgen 2020	Malaysia	2003	IPD	162	CC4127	4	3784	8	128	4	1	15	116	72	NOT_FOUND	NOT_FOUND	NOT_FOUND	NOT_FOUND	NOT_FOUND	NOT_FOUND	NOT_FOUND	NOT_FOUND	NOT_FOUND	NOT_FOUND			23_0_2	23	0	2	S	<= 0.03	S	<= 0.5	S	S	<= 0.06	S	S	<= 0.5	S	<= 0.06	S	<= 0.03	S	1989284	84
ERR1788142	21053_8#130	Gladstone et al EBioMedicine 2019, Gladstone et al Mgen 2020	Russia	2011	IPD	162	CC801	4	801	8	70	4	1	6	116	6	NOT_FOUND	NOT_FOUND	NOT_FOUND	NOT_FOUND	NOT_FOUND	NOT_FOUND	NOT_FOUND	NOT_FOUND	NOT_FOUND	NOT_FOUND			1_0_2	1	0	2	S	<= 0.03	S	<= 0.5	S	S	<= 0.06	S	S	<= 0.5	S	<= 0.06	S	<= 0.03	S	2021118	84
ERR5104415	NO16	NIPH	Norway	2019	Outbreak	162	CC801	4	801	8	70	4	1	6	116	6	NOT_FOUND	NOT_FOUND	NOT_FOUND	NOT_FOUND	NOT_FOUND	NOT_FOUND	NOT_FOUND	NOT_FOUND	NOT_FOUND	NOT_FOUND			1_0_2	1	0	2	S	<= 0.03	S	<= 0.5	S	S	<= 0.06	S	S	<= 0.5	S	<= 0.06	S	<= 0.03	S	2036278	79
ERR2680732	23204_4#183	GPS unpublished	Cambodia	2014	Carriage	162	CC4127	4	1977a475bdaab18f6dc2cce096df4457615197bd	8	128	4	1	17	14fb1a3f6ee38152cc1dd31b94d99b417aa3f64f	72	NOT_FOUND	NOT_FOUND	NOT_FOUND	NOT_FOUND	NOT_FOUND	NOT_FOUND	RESISTANT	NOT_FOUND	NOT_FOUND	NOT_FOUND		tetM_13	23_0_2	23	0	2	S	<= 0.03	S	<= 0.5	S	S	<= 0.06	S	S	<= 0.5	S	<= 0.06	S	<= 0.03	S	2047980	85
ERR1788144	21053_8#133	Gladstone et al EBioMedicine 2019, Gladstone et al Mgen 2020	Russia	2011	IPD	162	CC801	4	801	8	70	4	1	6	116	6	NOT_FOUND	NOT_FOUND	NOT_FOUND	NOT_FOUND	NOT_FOUND	NOT_FOUND	NOT_FOUND	NOT_FOUND	NOT_FOUND	NOT_FOUND			1_0_2	1	0	2	S	<= 0.03	S	<= 0.5	S	S	<= 0.06	S	S	<= 0.5	S	<= 0.06	S	<= 0.03	S	2020536	86
ERR5336807	THL_125529	THL	Finland	2018	IPD	162	CC801	4	801	8	70	4	1	6	116	6	NOT_FOUND	NOT_FOUND	NOT_FOUND	NOT_FOUND	NOT_FOUND	NOT_FOUND	NOT_FOUND	NOT_FOUND	NOT_FOUND	NOT_FOUND			1_0_2	1	0	2	S	<= 0.03	S	<= 0.5	S	S	<= 0.06	S	S	<= 0.5	S	<= 0.06	S	<= 0.03	S	2022350	86
ERR5336819	THL_128128	THL	Finland	2019	Outbreak	162	CC801	4	801	8	70	4	1	6	116	6	NOT_FOUND	NOT_FOUND	NOT_FOUND	NOT_FOUND	NOT_FOUND	NOT_FOUND	NOT_FOUND	NOT_FOUND	NOT_FOUND	NOT_FOUND			1_0_2	1	0	2	S	<= 0.03	S	<= 0.5	S	S	<= 0.06	S	S	<= 0.5	S	<= 0.06	S	<= 0.03	S	2024421	87
ERR1788190	21053_8#179	GPS unpublished	Russia	2015	IPD	162	CC801	4	801	8	70	4	1	6	116	6	NOT_FOUND	NOT_FOUND	NOT_FOUND	NOT_FOUND	NOT_FOUND	NOT_FOUND	RESISTANT	NOT_FOUND	NOT_FOUND	NOT_FOUND		tetM_4	1_0_2	1	0	2	S	<= 0.03	S	<= 0.5	S	S	<= 0.06	S	S	<= 0.5	S	<= 0.06	S	<= 0.03	S	2109551	87
ERR5104414	NO15	NIPH	Norway	2019	Outbreak	162	CC801	4	801	8	70	4	1	6	116	6	NOT_FOUND	NOT_FOUND	NOT_FOUND	NOT_FOUND	NOT_FOUND	NOT_FOUND	NOT_FOUND	NOT_FOUND	NOT_FOUND	NOT_FOUND			1_0_2	1	0	2	S	<= 0.03	S	<= 0.5	S	S	<= 0.06	S	S	<= 0.5	S	<= 0.06	S	<= 0.03	S	2036528	88
ERR884488	15682_3#16	GPS unpublished	Thailand	2009	IPD	162	CC4127	4	3784	8	128	4	1	15	116	72	NOT_FOUND	NOT_FOUND	NOT_FOUND	NOT_FOUND	NOT_FOUND	NOT_FOUND	RESISTANT	NOT_FOUND	NOT_FOUND	NOT_FOUND		tetM_13	23_0_2	23	0	2	S	<= 0.03	S	<= 0.5	S	S	<= 0.06	S	S	<= 0.5	S	<= 0.06	S	<= 0.03	S	2088220	88
ERR5336804	THL_124058	THL	Finland	2018	IPD	162	CC801	4	801	8	70	4	1	6	116	6	NOT_FOUND	NOT_FOUND	NOT_FOUND	NOT_FOUND	NOT_FOUND	NOT_FOUND	NOT_FOUND	NOT_FOUND	NOT_FOUND	NOT_FOUND			1_0_2	1	0	2	S	<= 0.03	S	<= 0.5	S	S	<= 0.06	S	S	<= 0.5	S	<= 0.06	S	<= 0.03	S	1991933	89
ERR5336809	THL_127395	THL	Finland	2019	IPD	162	CC801	4	801	8	70	4	1	6	116	6	NOT_FOUND	NOT_FOUND	NOT_FOUND	NOT_FOUND	NOT_FOUND	NOT_FOUND	NOT_FOUND	NOT_FOUND	NOT_FOUND	NOT_FOUND			1_0_2	1	0	2	S	<= 0.03	S	<= 0.5	S	S	<= 0.06	S	S	<= 0.5	S	<= 0.06	S	<= 0.03	S	2023199	89
ERR1453670	19341_3#22	Gladstone et al EBioMedicine 2019, Gladstone et al Mgen 2020	Hong Kong	2011	Carriage	162	CC4127	4	6832	55	128	8	1	282	116	72	RESISTANT	RESISTANT	RESISTANT	NOT_FOUND	NOT_FOUND	NOT_FOUND	RESISTANT	NOT_FOUND	NOT_FOUND	NOT_FOUND		cat_pC194,ermB,tetM_12	23_0_2	23	0	2	S	<= 0.03	S	<= 0.5	S	S	<= 0.06	S	S	<= 0.5	S	<= 0.06	S	<= 0.03	S	2061237	89
ERR884547	15682_3#75	GPS unpublished	Thailand	2010	IPD	162	CC4127	4	3784	8	128	4	1	15	116	72	NOT_FOUND	NOT_FOUND	NOT_FOUND	NOT_FOUND	NOT_FOUND	NOT_FOUND	RESISTANT	NOT_FOUND	NOT_FOUND	NOT_FOUND		tetM_13	23_0_2	23	0	2	S	<= 0.03	S	<= 0.5	S	S	<= 0.06	S	S	<= 0.5	S	<= 0.06	S	<= 0.03	S	2053447	90
ERR884528	15682_3#56	GPS unpublished	Thailand	2010	IPD	162	CC4127	4	3784	8	128	4	1	15	116	72	NOT_FOUND	NOT_FOUND	NOT_FOUND	RESISTANT	NOT_FOUND	NOT_FOUND	RESISTANT	NOT_FOUND	NOT_FOUND	NOT_FOUND	gyrA_S81F,parC_S79Y	tetM_13	23_0_2	23	0	2	S	<= 0.03	S	<= 0.5	S	S	<= 0.06	S	S	<= 0.5	S	<= 0.06	S	<= 0.03	S	2085651	90
ERR5104413	NO14	NIPH	Norway	2019	Outbreak	162	CC801	4	801	8	70	4	1	6	116	6	NOT_FOUND	NOT_FOUND	NOT_FOUND	NOT_FOUND	NOT_FOUND	NOT_FOUND	NOT_FOUND	NOT_FOUND	NOT_FOUND	NOT_FOUND			1_0_2	1	0	2	S	<= 0.03	S	<= 0.5	S	S	<= 0.06	S	S	<= 0.5	S	<= 0.06	S	<= 0.03	S	2037071	85
ERR5336806	THL_124112	THL	Finland	2018	IPD	162	CC801	4	801	8	70	4	1	6	116	6	NOT_FOUND	NOT_FOUND	NOT_FOUND	NOT_FOUND	NOT_FOUND	NOT_FOUND	NOT_FOUND	NOT_FOUND	NOT_FOUND	NOT_FOUND			1_0_2	1	0	2	S	<= 0.03	S	<= 0.5	S	S	<= 0.06	S	S	<= 0.5	S	<= 0.06	S	<= 0.03	S	2021345	92
ERR5104412	NO13	NIPH	Norway	2019	Outbreak	162	CC801	4	801	8	70	4	1	6	116	6	NOT_FOUND	NOT_FOUND	NOT_FOUND	NOT_FOUND	NOT_FOUND	NOT_FOUND	NOT_FOUND	NOT_FOUND	NOT_FOUND	NOT_FOUND			1_0_2	1	0	2	S	<= 0.03	S	<= 0.5	S	S	<= 0.06	S	S	<= 0.5	S	<= 0.06	S	<= 0.03	S	2022108	132
ERR884554	15682_3#82	GPS unpublished	Thailand	2010	IPD	162	CC4127	4	3784	8	128	4	1	15	116	72	NOT_FOUND	NOT_FOUND	NOT_FOUND	NOT_FOUND	NOT_FOUND	NOT_FOUND	RESISTANT	NOT_FOUND	NOT_FOUND	NOT_FOUND		tetM_1	23_0_2	23	0	2	S	<= 0.03	S	<= 0.5	S	S	<= 0.06	S	S	<= 0.5	S	<= 0.06	S	<= 0.03	S	2013505	93
ERR5348559	THL_124577	THL	Finland	2018	IPD	162	CC801	4	801	8	70	4	1	6	116	6	NOT_FOUND	NOT_FOUND	NOT_FOUND	NOT_FOUND	NOT_FOUND	NOT_FOUND	NOT_FOUND	NOT_FOUND	NOT_FOUND	NOT_FOUND			1_0_2	1	0	2	S	<= 0.03	S	<= 0.5	S	S	<= 0.06	S	S	<= 0.5	S	<= 0.06	S	<= 0.03	S	2023855	93
ERR5336805	THL_124106	THL	Finland	2018	IPD	162	CC801	4	801	8	70	4	1	6	116	6	NOT_FOUND	NOT_FOUND	NOT_FOUND	NOT_FOUND	NOT_FOUND	NOT_FOUND	NOT_FOUND	NOT_FOUND	NOT_FOUND	NOT_FOUND			1_0_2	1	0	2	S	<= 0.03	S	<= 0.5	S	S	<= 0.06	S	S	<= 0.5	S	<= 0.06	S	<= 0.03	S	2022573	94
ERR5262749	PHE_636526	PHE	UK	2018	IPD	162	CC801	4	15063	8	70	4	5	6	116	6	NOT_FOUND	NOT_FOUND	NOT_FOUND	NOT_FOUND	NOT_FOUND	NOT_FOUND	NOT_FOUND	NOT_FOUND	NOT_FOUND	NOT_FOUND			1_0_2	1	0	2	S	<= 0.03	S	<= 0.5	S	S	<= 0.06	S	S	<= 0.5	S	<= 0.06	S	<= 0.03	S	2001010	97
ERR5262750	PHE_624305	PHE	UK	2018	IPD	162	CC801	4	15063	8	70	4	5	6	116	6	NOT_FOUND	NOT_FOUND	NOT_FOUND	NOT_FOUND	NOT_FOUND	NOT_FOUND	NOT_FOUND	NOT_FOUND	NOT_FOUND	NOT_FOUND			1_0_2	1	0	2	S	<= 0.03	S	<= 0.5	S	S	<= 0.06	S	S	<= 0.5	S	<= 0.06	S	<= 0.03	S	2015010	98
ERR884385	15682_1#87	Gladstone et al EBioMedicine 2019, Gladstone et al Mgen 2020	Poland	2011	IPD	162	CC801	4	10916	8	25	4	1	6	116	6	NOT_FOUND	NOT_FOUND	NOT_FOUND	NOT_FOUND	NOT_FOUND	NOT_FOUND	NOT_FOUND	NOT_FOUND	NOT_FOUND	NOT_FOUND			23_0_2	23	0	2	S	<= 0.03	S	<= 0.5	S	S	<= 0.06	S	S	<= 0.5	S	<= 0.06	S	<= 0.03	S	2014743	99
ERR5336820	THL_128176	THL	Finland	2019	IPD	162	CC801	4	801	8	70	4	1	6	116	6	NOT_FOUND	NOT_FOUND	NOT_FOUND	NOT_FOUND	NOT_FOUND	NOT_FOUND	NOT_FOUND	NOT_FOUND	NOT_FOUND	NOT_FOUND			1_0_2	1	0	2	S	<= 0.03	S	<= 0.5	S	S	<= 0.06	S	S	<= 0.5	S	<= 0.06	S	<= 0.03	S	2021985	99
ERR5336810	THL_127398	THL	Finland	2019	IPD	162	CC801	4	801	8	70	4	1	6	116	6	NOT_FOUND	NOT_FOUND	NOT_FOUND	NOT_FOUND	NOT_FOUND	NOT_FOUND	NOT_FOUND	NOT_FOUND	NOT_FOUND	NOT_FOUND			1_0_2	1	0	2	S	<= 0.03	S	<= 0.5	S	S	<= 0.06	S	S	<= 0.5	S	<= 0.06	S	<= 0.03	S	2023859	100
ERR5104411	NO12	NIPH	Norway	2019	Outbreak	162	CC801	4	801	8	70	4	1	6	116	6	NOT_FOUND	NOT_FOUND	NOT_FOUND	NOT_FOUND	NOT_FOUND	NOT_FOUND	NOT_FOUND	NOT_FOUND	NOT_FOUND	NOT_FOUND			1_0_2	1	0	2	S	<= 0.03	S	<= 0.5	S	S	<= 0.06	S	S	<= 0.5	S	<= 0.06	S	<= 0.03	S	2020735	106
ERR5262752	PHE_466149	PHE	UK	2017	IPD	162	CC801	4	4572	151	41	4	1	6	116	6	NOT_FOUND	NOT_FOUND	NOT_FOUND	NOT_FOUND	NOT_FOUND	NOT_FOUND	NOT_FOUND	NOT_FOUND	NOT_FOUND	NOT_FOUND			23_0_2	23	0	2	S	<= 0.03	S	<= 0.5	S	S	<= 0.06	S	S	<= 0.5	S	<= 0.06	S	<= 0.03	S	1999922	102
ERR730867	14566_6#12	Gladstone et al EBioMedicine 2019, Gladstone et al Mgen 2020	South Africa	2011	IPD	162	CC801	4	1222	8	32	4	1	6	116	6	NOT_FOUND	NOT_FOUND	NOT_FOUND	NOT_FOUND	NOT_FOUND	NOT_FOUND	NOT_FOUND	NOT_FOUND	NOT_FOUND	NOT_FOUND			23_0_2	23	0	2	S	<= 0.03	S	<= 0.5	S	S	<= 0.06	S	S	<= 0.5	S	<= 0.06	S	<= 0.03	S	2009561	102
ERR5336818	THL_128076	THL	Finland	2019	IPD	162	CC801	4	801	8	70	4	1	6	116	6	NOT_FOUND	NOT_FOUND	NOT_FOUND	NOT_FOUND	NOT_FOUND	NOT_FOUND	NOT_FOUND	NOT_FOUND	NOT_FOUND	NOT_FOUND			1_0_2	1	0	2	S	<= 0.03	S	<= 0.5	S	S	<= 0.06	S	S	<= 0.5	S	<= 0.06	S	<= 0.03	S	2022179	102
ERR5104410	NO11	NIPH	Norway	2019	Outbreak	162	CC801	4	801	8	70	4	1	6	116	6	NOT_FOUND	NOT_FOUND	NOT_FOUND	NOT_FOUND	NOT_FOUND	NOT_FOUND	NOT_FOUND	NOT_FOUND	NOT_FOUND	NOT_FOUND			1_0_2	1	0	2	S	<= 0.03	S	<= 0.5	S	S	<= 0.06	S	S	<= 0.5	S	<= 0.06	S	<= 0.03	S	2021274	104
ERR5262746	PHE_222338	PHE	UK	2015	IPD	162	CC801	4	13ea84135c0942bb8835d4acbcd4e07a20722e9b	8	19c16fc5defd3b06e5d07daf5e2af21fa2d4a1b8	4	1	6	116	6	NOT_FOUND	NOT_FOUND	NOT_FOUND	NOT_FOUND	NOT_FOUND	NOT_FOUND	NOT_FOUND	NOT_FOUND	NOT_FOUND	NOT_FOUND			23_0_0	23	0	0	S	<= 0.03	S	<= 0.5	S	S	<= 0.06	S	S	<= 0.5	S	<= 0.06	S	<= 0.03	S	2013435	103
ERR5104409	NO10	NIPH	Norway	2019	Outbreak	162	CC801	4	15063	8	70	4	5	6	116	6	NOT_FOUND	NOT_FOUND	NOT_FOUND	NOT_FOUND	NOT_FOUND	NOT_FOUND	NOT_FOUND	NOT_FOUND	NOT_FOUND	NOT_FOUND			1_0_2	1	0	2	S	<= 0.03	S	<= 0.5	S	S	<= 0.06	S	S	<= 0.5	S	<= 0.06	S	<= 0.03	S	2024359	72
ERR5104408	NO9	NIPH	Norway	2019	Outbreak	162	CC801	4	801	8	70	4	1	6	116	6	NOT_FOUND	NOT_FOUND	NOT_FOUND	NOT_FOUND	NOT_FOUND	NOT_FOUND	NOT_FOUND	NOT_FOUND	NOT_FOUND	NOT_FOUND			1_0_2	1	0	2	S	<= 0.03	S	<= 0.5	S	S	<= 0.06	S	S	<= 0.5	S	<= 0.06	S	<= 0.03	S	2021749	104
ERR5262743	PHE_535247	PHE	UK	2018	IPD	162	CC801	4	801	8	70	4	1	6	116	6	NOT_FOUND	NOT_FOUND	NOT_FOUND	NOT_FOUND	NOT_FOUND	NOT_FOUND	NOT_FOUND	NOT_FOUND	NOT_FOUND	NOT_FOUND			1_0_2	1	0	2	S	<= 0.03	S	<= 0.5	S	S	<= 0.06	S	S	<= 0.5	S	<= 0.06	S	<= 0.03	S	2006701	105
ERR884530	15682_3#58	GPS unpublished	Thailand	2010	IPD	162	CC4127	4	4127	8	128	4	1	17	116	72	NOT_FOUND	NOT_FOUND	NOT_FOUND	NOT_FOUND	NOT_FOUND	NOT_FOUND	RESISTANT	NOT_FOUND	NOT_FOUND	NOT_FOUND		tetM_13	23_0_2	23	0	2	S	<= 0.03	S	<= 0.5	S	S	<= 0.06	S	S	<= 0.5	S	<= 0.06	S	<= 0.03	S	2045214	105
ERR5104407	NO8	NIPH	Norway	2019	Outbreak	162	CC801	4	15063	8	70	4	5	6	116	6	NOT_FOUND	NOT_FOUND	NOT_FOUND	NOT_FOUND	NOT_FOUND	NOT_FOUND	NOT_FOUND	NOT_FOUND	NOT_FOUND	NOT_FOUND			1_0_2	1	0	2	S	<= 0.03	S	<= 0.5	S	S	<= 0.06	S	S	<= 0.5	S	<= 0.06	S	<= 0.03	S	2009047	103
ERR570442	12837_5#41	Gladstone et al EBioMedicine 2019, Gladstone et al Mgen 2020	South Africa	2005	IPD	162	CC801	4	1222	8	32	4	1	6	116	6	NOT_FOUND	NOT_FOUND	NOT_FOUND	NOT_FOUND	NOT_FOUND	NOT_FOUND	NOT_FOUND	NOT_FOUND	NOT_FOUND	NOT_FOUND			23_0_2	23	0	2	S	<= 0.03	S	<= 0.5	S	S	<= 0.06	S	S	<= 0.5	S	<= 0.06	S	<= 0.03	S	1995985	107
ERR5262747	PHE_632184	PHE	UK	2018	IPD	162	CC801	4	801	8	70	4	1	6	116	6	NOT_FOUND	NOT_FOUND	NOT_FOUND	NOT_FOUND	NOT_FOUND	NOT_FOUND	NOT_FOUND	NOT_FOUND	NOT_FOUND	NOT_FOUND			1_0_2	1	0	2	S	<= 0.03	S	<= 0.5	S	S	<= 0.06	S	S	<= 0.5	S	<= 0.06	S	<= 0.03	S	2012639	108
ERR5336812	THL_128003	THL	Finland	2019	IPD	162	CC801	4	801	8	70	4	1	6	116	6	NOT_FOUND	NOT_FOUND	NOT_FOUND	NOT_FOUND	NOT_FOUND	NOT_FOUND	NOT_FOUND	NOT_FOUND	NOT_FOUND	NOT_FOUND			1_0_2	1	0	2	S	<= 0.03	S	<= 0.5	S	S	<= 0.06	S	S	<= 0.5	S	<= 0.06	S	<= 0.03	S	2020839	108
ERR5104406	NO7	NIPH	Norway	2019	Outbreak	162	CC801	4	801	8	70	4	1	6	116	6	NOT_FOUND	NOT_FOUND	NOT_FOUND	NOT_FOUND	NOT_FOUND	NOT_FOUND	NOT_FOUND	NOT_FOUND	NOT_FOUND	NOT_FOUND			1_0_2	1	0	2	S	<= 0.03	S	<= 0.5	S	S	<= 0.06	S	S	<= 0.5	S	<= 0.06	S	<= 0.03	S	2049622	101
ERR568616	12837_3#11	Gladstone et al EBioMedicine 2019, Gladstone et al Mgen 2020	South Africa	2005	IPD	162	CC801	4	1222	8	32	4	1	6	116	6	NOT_FOUND	NOT_FOUND	NOT_FOUND	NOT_FOUND	NOT_FOUND	NOT_FOUND	NOT_FOUND	NOT_FOUND	NOT_FOUND	NOT_FOUND			23_0_2	23	0	2	S	<= 0.03	S	<= 0.5	S	S	<= 0.06	S	S	<= 0.5	S	<= 0.06	S	<= 0.03	S	2052435	108
ERR5262736	PHE_697771	PHE	UK	2019	IPD	162	CC801	4	801	8	70	4	1	6	116	6	NOT_FOUND	NOT_FOUND	NOT_FOUND	NOT_FOUND	NOT_FOUND	NOT_FOUND	NOT_FOUND	NOT_FOUND	NOT_FOUND	NOT_FOUND			1_0_2	1	0	2	S	<= 0.03	S	<= 0.5	S	S	<= 0.06	S	S	<= 0.5	S	<= 0.06	S	<= 0.03	S	2007312	109
ERR5262739	PHE_605901	PHE	UK	2018	IPD	162	CC801	4	801	8	70	4	1	6	116	6	NOT_FOUND	NOT_FOUND	NOT_FOUND	NOT_FOUND	NOT_FOUND	NOT_FOUND	NOT_FOUND	NOT_FOUND	NOT_FOUND	NOT_FOUND			1_0_2	1	0	2	S	<= 0.03	S	<= 0.5	S	S	<= 0.06	S	S	<= 0.5	S	<= 0.06	S	<= 0.03	S	2007377	109
ERR5262737	PHE_655375	PHE	UK	2018	IPD	162	CC801	4	801	8	70	4	1	6	116	6	NOT_FOUND	NOT_FOUND	NOT_FOUND	NOT_FOUND	NOT_FOUND	NOT_FOUND	NOT_FOUND	NOT_FOUND	NOT_FOUND	NOT_FOUND			1_0_2	1	0	2	S	<= 0.03	S	<= 0.5	S	S	<= 0.06	S	S	<= 0.5	S	<= 0.06	S	<= 0.03	S	2009580	109
ERR5262745	PHE_531259	PHE	UK	2018	IPD	162	CC801	4	801	8	70	4	1	6	116	6	NOT_FOUND	NOT_FOUND	NOT_FOUND	NOT_FOUND	NOT_FOUND	NOT_FOUND	NOT_FOUND	NOT_FOUND	NOT_FOUND	NOT_FOUND			1_0_2	1	0	2	S	<= 0.03	S	<= 0.5	S	S	<= 0.06	S	S	<= 0.5	S	<= 0.06	S	<= 0.03	S	2008065	110
ERR388822	10868_5#35	Iceland unpublished	Iceland	2010	IPD	162	CC801	4	801	8	70	4	1	6	116	6	NOT_FOUND	NOT_FOUND	NOT_FOUND	NOT_FOUND	NOT_FOUND	NOT_FOUND	NOT_FOUND	NOT_FOUND	NOT_FOUND	NOT_FOUND			1_0_2	1	0	2	S	<= 0.03	S	<= 0.5	S	S	<= 0.06	S	S	<= 0.5	S	<= 0.06	S	<= 0.03	S	2020868	110
ERR5262748	PHE_685462	PHE	UK	2019	IPD	162	CC801	4	801	8	70	4	1	6	116	6	NOT_FOUND	NOT_FOUND	NOT_FOUND	NOT_FOUND	NOT_FOUND	NOT_FOUND	NOT_FOUND	NOT_FOUND	NOT_FOUND	NOT_FOUND			1_0_2	1	0	2	S	<= 0.03	S	<= 0.5	S	S	<= 0.06	S	S	<= 0.5	S	<= 0.06	S	<= 0.03	S	2008149	112
ERR5262740	PHE_225050	PHE	UK	2015	IPD	162	CC801	4	801	8	70	4	1	6	116	6	NOT_FOUND	NOT_FOUND	NOT_FOUND	NOT_FOUND	NOT_FOUND	NOT_FOUND	NOT_FOUND	NOT_FOUND	NOT_FOUND	NOT_FOUND			1_0_2	1	0	2	S	<= 0.03	S	<= 0.5	S	S	<= 0.06	S	S	<= 0.5	S	<= 0.06	S	<= 0.03	S	2015449	117
ERR5262735	PHE_621056	PHE	UK	2018	IPD	162	CC801	4	801	8	70	4	1	6	116	6	NOT_FOUND	NOT_FOUND	NOT_FOUND	NOT_FOUND	NOT_FOUND	NOT_FOUND	NOT_FOUND	NOT_FOUND	NOT_FOUND	NOT_FOUND			1_0_2	1	0	2	S	<= 0.03	S	<= 0.5	S	S	<= 0.06	S	S	<= 0.5	S	<= 0.06	S	<= 0.03	S	2004435	118
ERR5262742	PHE_225048	PHE	UK	2015	IPD	162	CC801	4	801	8	70	4	1	6	116	6	NOT_FOUND	NOT_FOUND	NOT_FOUND	NOT_FOUND	NOT_FOUND	NOT_FOUND	NOT_FOUND	NOT_FOUND	NOT_FOUND	NOT_FOUND			1_0_2	1	0	2	S	<= 0.03	S	<= 0.5	S	S	<= 0.06	S	S	<= 0.5	S	<= 0.06	S	<= 0.03	S	2017277	118
ERR5262741	PHE_225018	PHE	UK	2015	Outbreak	162	CC801	4	801	8	70	4	1	6	116	6	NOT_FOUND	NOT_FOUND	NOT_FOUND	NOT_FOUND	NOT_FOUND	NOT_FOUND	NOT_FOUND	NOT_FOUND	NOT_FOUND	NOT_FOUND			1_0_2	1	0	2	S	<= 0.03	S	<= 0.5	S	S	<= 0.06	S	S	<= 0.5	S	<= 0.06	S	<= 0.03	S	2053687	124
ERR5262744	PHE_487375	PHE	UK	2018	IPD	162	CC801	4	801	8	70	4	1	6	116	6	NOT_FOUND	NOT_FOUND	NOT_FOUND	NOT_FOUND	NOT_FOUND	NOT_FOUND	NOT_FOUND	NOT_FOUND	NOT_FOUND	NOT_FOUND			1_0_2	1	0	2	S	<= 0.03	S	<= 0.5	S	S	<= 0.06	S	S	<= 0.5	S	<= 0.06	S	<= 0.03	S	2004828	126
ERR5262751	PHE_665080	PHE	UK	2018	IPD	162	CC801	4	801	8	70	4	1	6	116	6	NOT_FOUND	NOT_FOUND	NOT_FOUND	NOT_FOUND	NOT_FOUND	NOT_FOUND	NOT_FOUND	NOT_FOUND	NOT_FOUND	NOT_FOUND			1_0_2	1	0	2	S	<= 0.03	S	<= 0.5	S	S	<= 0.06	S	S	<= 0.5	S	<= 0.06	S	<= 0.03	S	2010711	126
ERR5262738	PHE_116560	PHE	UK	2015	Outbreak	162	CC801	4	801	8	70	4	1	6	116	6	NOT_FOUND	NOT_FOUND	NOT_FOUND	NOT_FOUND	NOT_FOUND	NOT_FOUND	NOT_FOUND	NOT_FOUND	NOT_FOUND	NOT_FOUND			1_0_2	1	0	2	S	<= 0.03	S	<= 0.5	S	S	<= 0.06	S	S	<= 0.5	S	<= 0.06	S	<= 0.03	S	2052473	129
ERR5104405	NO6	NIPH	Norway	2019	Outbreak	162	CC801	4	801	8	70	4	1	6	116	6	NOT_FOUND	NOT_FOUND	NOT_FOUND	NOT_FOUND	NOT_FOUND	NOT_FOUND	NOT_FOUND	NOT_FOUND	NOT_FOUND	NOT_FOUND			1_0_2	1	0	2	S	<= 0.03	S	<= 0.5	S	S	<= 0.06	S	S	<= 0.5	S	<= 0.06	S	<= 0.03	S	2037787	80
ERR5336817	THL_130489	THL	Finland	2019	IPD	162	CC801	4	800	8	41	4	1	6	116	6	NOT_FOUND	NOT_FOUND	NOT_FOUND	NOT_FOUND	NOT_FOUND	NOT_FOUND	NOT_FOUND	NOT_FOUND	NOT_FOUND	NOT_FOUND			23_0_2	23	0	2	S	<= 0.03	S	<= 0.5	S	S	<= 0.06	S	S	<= 0.5	S	<= 0.06	S	<= 0.03	S	1981756	141
ERR3664421	THL_128010	THL	Finland	2019	Outbreak	162	CC801	4	801	8	70	4	1	6	116	6	NOT_FOUND	NOT_FOUND	NOT_FOUND	NOT_FOUND	NOT_FOUND	NOT_FOUND	NOT_FOUND	NOT_FOUND	NOT_FOUND	NOT_FOUND			1_0_2	1	0	2	S	<= 0.03	S	<= 0.5	S	S	<= 0.06	S	S	<= 0.5	S	<= 0.06	S	<= 0.03	S	2000944	149
ERR3664424	THL_128031	THL	Finland	2019	Outbreak	162	CC801	4	801	8	70	4	1	6	116	6	NOT_FOUND	NOT_FOUND	NOT_FOUND	NOT_FOUND	NOT_FOUND	NOT_FOUND	NOT_FOUND	NOT_FOUND	NOT_FOUND	NOT_FOUND			1_0_2	1	0	2	S	<= 0.03	S	<= 0.5	S	S	<= 0.06	S	S	<= 0.5	S	<= 0.06	S	<= 0.03	S	1985264	154
ERR3664416	THL_127441	THL	Finland	2019	Outbreak	162	CC801	4	801	8	70	4	1	6	116	6	NOT_FOUND	NOT_FOUND	NOT_FOUND	NOT_FOUND	NOT_FOUND	NOT_FOUND	NOT_FOUND	NOT_FOUND	NOT_FOUND	NOT_FOUND			1_0_2	1	0	2	S	<= 0.03	S	<= 0.5	S	S	<= 0.06	S	S	<= 0.5	S	<= 0.06	S	<= 0.03	S	1959159	156
ERR3664419	THL_127796	THL	Finland	2019	Outbreak	162	CC801	4	801	8	70	4	1	6	116	6	NOT_FOUND	NOT_FOUND	NOT_FOUND	NOT_FOUND	NOT_FOUND	NOT_FOUND	NOT_FOUND	NOT_FOUND	NOT_FOUND	NOT_FOUND			1_0_2	1	0	2	S	<= 0.03	S	<= 0.5	S	S	<= 0.06	S	S	<= 0.5	S	<= 0.06	S	<= 0.03	S	1953648	158
ERR5336814	THL_128109	THL	Finland	2019	Outbreak	162	CC801	4	801	8	70	4	1	6	116	6	NOT_FOUND	NOT_FOUND	NOT_FOUND	NOT_FOUND	NOT_FOUND	NOT_FOUND	NOT_FOUND	NOT_FOUND	NOT_FOUND	NOT_FOUND			1_0_2	1	0	2	S	<= 0.03	S	<= 0.5	S	S	<= 0.06	S	S	<= 0.5	S	<= 0.06	S	<= 0.03	S	1961843	162
ERR5336811	THL_127780	THL	Finland	2019	IPD	162	CC801	4	801	8	70	4	1	6	116	6	NOT_FOUND	NOT_FOUND	NOT_FOUND	NOT_FOUND	NOT_FOUND	NOT_FOUND	NOT_FOUND	NOT_FOUND	NOT_FOUND	NOT_FOUND			1_0_2	1	0	2	S	<= 0.03	S	<= 0.5	S	S	<= 0.06	S	S	<= 0.5	S	<= 0.06	S	<= 0.03	S	1957387	165
ERR3664425	THL_128074	THL	Finland	2019	Outbreak	162	CC801	4	801	8	70	4	1	6	116	6	NOT_FOUND	NOT_FOUND	NOT_FOUND	NOT_FOUND	NOT_FOUND	NOT_FOUND	NOT_FOUND	NOT_FOUND	NOT_FOUND	NOT_FOUND			1_0_2	1	0	2	S	<= 0.03	S	<= 0.5	S	S	<= 0.06	S	S	<= 0.5	S	<= 0.06	S	<= 0.03	S	1947934	172
ERR049120	6649_8#18	Chewapreecha et al Nature Genetics 2014	Thailand	2008	Carriage	162	CC4127	4	3784	8	128	4	1	15	116	72	NOT_FOUND	NOT_FOUND	NOT_FOUND	NOT_FOUND	NOT_FOUND	NOT_FOUND	RESISTANT	NOT_FOUND	NOT_FOUND	NOT_FOUND		tetM_1	23_0_2	23	0	2	S	<= 0.03	S	<= 0.5	S	S	<= 0.06	S	S	<= 0.5	S	<= 0.06	S	<= 0.03	S	1977552	191
ERR5336813	THL_128030	THL	Finland	2019	Outbreak	162	CC801	4	801	8	70	4	1	6	116	6	NOT_FOUND	NOT_FOUND	NOT_FOUND	NOT_FOUND	NOT_FOUND	NOT_FOUND	NOT_FOUND	NOT_FOUND	NOT_FOUND	NOT_FOUND			1_0_2	1	0	2	S	<= 0.03	S	<= 0.5	S	S	<= 0.06	S	S	<= 0.5	S	<= 0.06	S	<= 0.03	S	1897789	201
ERR084185	7038_5#7	Chewapreecha et al Nature Genetics 2014	Thailand	2010	Carriage	162	CC4127	4	3784	8	128	4	1	15	116	72	NOT_FOUND	NOT_FOUND	NOT_FOUND	RESISTANT	NOT_FOUND	NOT_FOUND	RESISTANT	NOT_FOUND	NOT_FOUND	NOT_FOUND	parC_D83N	tetM_1	23_NEW_2	23	NEW	2	S	<= 0.03	S	<= 0.5	S	S	<= 0.06	S	S	<= 0.5	S	<= 0.06	S	<= 0.03	S	2007787	206
ERR3664426	THL_128077	THL	Finland	2019	Outbreak	162	CC801	4	801	8	70	4	1	6	116	6	NOT_FOUND	NOT_FOUND	NOT_FOUND	NOT_FOUND	NOT_FOUND	NOT_FOUND	NOT_FOUND	NOT_FOUND	NOT_FOUND	NOT_FOUND			1_0_2	1	0	2	S	<= 0.03	S	<= 0.5	S	S	<= 0.06	S	S	<= 0.5	S	<= 0.06	S	<= 0.03	S	1918960	207
ERR3664423	THL_128029	THL	Finland	2019	Outbreak	162	CC801	4	801	8	70	4	1	6	116	6	NOT_FOUND	NOT_FOUND	NOT_FOUND	NOT_FOUND	NOT_FOUND	NOT_FOUND	NOT_FOUND	NOT_FOUND	NOT_FOUND	NOT_FOUND			1_0_2	1	0	2	S	<= 0.03	S	<= 0.5	S	S	<= 0.06	S	S	<= 0.5	S	<= 0.06	S	<= 0.03	S	1918722	211
ERR884631	15682_4#68	GPS unpublished	Thailand	2011	IPD	162	CC4127	4	3784	8	128	4	1	15	116	72	NOT_FOUND	NOT_FOUND	NOT_FOUND	NOT_FOUND	NOT_FOUND	NOT_FOUND	RESISTANT	NOT_FOUND	NOT_FOUND	NOT_FOUND		tetM_1	23_0_2	23	0	2	S	<= 0.03	S	<= 0.5	S	S	<= 0.06	S	S	<= 0.5	S	<= 0.06	S	<= 0.03	S	1957688	331
ERR884591	15682_4#28	GPS unpublished	Thailand	2011	IPD	162	CC4127	4	4127	8	128	4	1	17	116	72	NOT_FOUND	NOT_FOUND	NOT_FOUND	NOT_FOUND	NOT_FOUND	NOT_FOUND	RESISTANT	NOT_FOUND	NOT_FOUND	NOT_FOUND		tetM_13	23_0_2	23	0	2	S	<= 0.03	S	<= 0.5	S	S	<= 0.06	S	S	<= 0.5	S	<= 0.06	S	<= 0.03	S	1996473	336
ERR884649	15682_4#86	GPS unpublished	Thailand	2012	IPD	162	CC4127	4	4127	8	128	4	1	17	116	72	NOT_FOUND	NOT_FOUND	NOT_FOUND	NOT_FOUND	NOT_FOUND	NOT_FOUND	NOT_FOUND	NOT_FOUND	NOT_FOUND	NOT_FOUND			23_0_2	23	0	2	S	<= 0.03	S	<= 0.5	S	S	<= 0.06	S	S	<= 0.5	S	<= 0.06	S	<= 0.03	S	2024271	368
ERR5104404	NO5	NIPH	Norway	2018	IPD	162	CC801	4	801	8	70	4	1	6	116	6	NOT_FOUND	NOT_FOUND	NOT_FOUND	NOT_FOUND	NOT_FOUND	NOT_FOUND	NOT_FOUND	NOT_FOUND	NOT_FOUND	NOT_FOUND			1_0_2	1	0	2	S	<= 0.03	S	<= 0.5	S	S	<= 0.06	S	S	<= 0.5	S	<= 0.06	S	<= 0.03	S	2019309	113
ERR5104403	NO4	NIPH	Norway	2018	IPD	162	CC801	4	801	8	70	4	1	6	116	6	NOT_FOUND	NOT_FOUND	NOT_FOUND	NOT_FOUND	NOT_FOUND	NOT_FOUND	NOT_FOUND	NOT_FOUND	NOT_FOUND	NOT_FOUND			1_0_2	1	0	2	S	<= 0.03	S	<= 0.5	S	S	<= 0.06	S	S	<= 0.5	S	<= 0.06	S	<= 0.03	S	2039397	62
ERR5104402	NO3	NIPH	Norway	2007	IPD	162	CC801	4	3758	8	16	4	1	189	116	6	NOT_FOUND	NOT_FOUND	NOT_FOUND	NOT_FOUND	NOT_FOUND	NOT_FOUND	NOT_FOUND	NOT_FOUND	NOT_FOUND	NOT_FOUND			23_0_2	23	0	2	S	<= 0.03	S	<= 0.5	S	S	<= 0.06	S	S	<= 0.5	S	<= 0.06	S	<= 0.03	S	2014377	91
ERR5104401	NO2	NIPH	Norway	2005	IPD	162	CC801	4	801	8	70	4	1	6	116	6	NOT_FOUND	NOT_FOUND	NOT_FOUND	NOT_FOUND	NOT_FOUND	NOT_FOUND	NOT_FOUND	NOT_FOUND	NOT_FOUND	NOT_FOUND			1_0_2	1	0	2	S	<= 0.03	S	<= 0.5	S	S	<= 0.06	S	S	<= 0.5	S	<= 0.06	S	<= 0.03	S	2063475	96
ERR5104400	NO1	NIPH	Norway	2011	IPD	162	CC801	4	801	8	70	4	1	6	116	6	NOT_FOUND	NOT_FOUND	NOT_FOUND	NOT_FOUND	NOT_FOUND	NOT_FOUND	NOT_FOUND	NOT_FOUND	NOT_FOUND	NOT_FOUND			1_0_2	1	0	2	S	<= 0.03	S	<= 0.5	S	S	<= 0.06	S	S	<= 0.5	S	<= 0.06	S	<= 0.03	S	2027970	99
[truncated: 17 more columns]

## Sheet: virulome 210519
ERR	NUM_FOUND	cbpD	cbpG	cps4A	cps4B	cps4C	cps4D	cps4E	cps4F	cps4G	cps4H	cps4I	cps4J	cps4K	cps4L	hysA	lytA	lytB	lytC	nanA	nanB	pavA	pce	pfbA	ply	psaA	pspA	pspC/cbpA	rrgA	rrgC	srtC-1/srtB	srtC-2/srtC	srtC-3/srtD	zmpC
ERR388822	24		99.77	100	100	100	100	100	100	100	100	100	100	100	100	100	100		99.93	100	100	100	83.33	100	100	100								100
ERR568616	24	100	99.77	100	100	100	100	98.9		100	100	100	100	100	100	100	97.18;100.00		99.93	100	100	100	100	100	100	100								100
ERR570442	23	100	99.77	100	100	100	100	98.9		100	100	100	100	100	100		100		99.93	100	100	100	100	100	100	100								100
ERR730867	23	100	99.77	100	100	100	100	98.9		100	100	100	100	100	100		100		99.93	100	100	100	100	100	100	100								100
ERR884385	25		99.77	100	100	100	100	100	100	100	100	100	100	100	100	100	100		99.93	100	100	100	100	100	100	100	96.88							100
ERR884433	26	100	99.77	100	100	100	100	100	100	100	100	100	100	100	100	100	100	100		100	100	100	100	88.01	99.58	100		83.43						100
ERR884488	31	100	99.77	100	100	100	100	100	100	100	100	100	100	100	100	100	100.00;97.07		100	100	100	100	100	100	99.58	100		88.7	100	100	100	100	100	100
ERR884528	31	100	99.77	100	100	100	100	100	100	100	100	100	100	100	100	100	100.00;97.07		100	100	100	100	100	100	99.58	100		88.7	100	100	100	100	100	100
ERR884530	24	100		100	100	100	100	100	100	100	100	100	100	100	100	100	100		100	100	100	100	100	100	99.58	100								100
ERR884547	30	100	99.77	100	100	100	100	100	100	100	100	100	100	100	100		100		100	100	100	100	100	100	99.58	100		87.42	100	100	100	100	100	99.25
ERR884554	31	100	99.77	100	100	100	100	100	100	100	100	100	100	100	100	100	100		100	100	100	100	100	100	99.58	100		97.86	100	100	100	100	100	100
ERR884591	22	100		100	100	100	100		100		100	100	100	100	100	100	100		100	100	100	100	100	100	99.58	100								99.34
ERR884631	28	100	99.77	100	100	100	100	82.55	100		100	100	100	100	100	100	100		100	100		100	100	87.73	99.58	100			100	100	100	100	100	100
ERR884649	20			100	100	100	100		100		100	100	100	100	100	100	97.18;100.00		100	100		100	100	85.28	99.58	100								100
ERR956278	31	100	99.77	100	100	100	100	100	100	100	100	100	100	100	100	100	100		100	100	100	100	100	100	99.58	100		95.01	100	100	100	100	100	100
ERR956305	24	100		100	100	100	100	100	100	100	100	100	100	100	100	100	100		100	100	100	100	100	100	99.58	100								100
ERR1202605	31	100	99.77	100	100	100	100	100	100	100	100	100	100	100	100	100	100.00;97.07		100	100	100	100	100	100	99.58	100		83.05	100	100	100	100	100	100
ERR1453573	24	100		100	100	100	100	100	100	100	100	100	100	100	100	100	100		100	100	100	100	100	100	99.58	100								100
ERR1453601	25	100		100	100	100	100	100	100	100	100	100	100	100	100	100	100		100	100	100	100	100	100	99.58	100		92.97						100
ERR1453606	25	100	99.77	100	100	100	100	100	100	100	100	100	100	100	100	100	100.00;97.07		100	100	100	100	100		99.58	100		86.51						100
ERR1453618	26	100	99.77	100	100	100	100	100	100	100	100	100	100	100	100	100	97.18;100.00		100	100	100	100	100	100	99.58	100		86.51						100
ERR1453670	25	100		100	100	100	100	100	100	100	100	100	100	100	100	100	100		100	100	100	100	100	100	99.58	100		96.15						100
ERR1788142	24		99.77	100	100	100	100	100	100	100	100	100	100	100	100	100	100		99.93	100	100	100	100	100	100	100								100
ERR1788144	24		99.77	100	100	100	100	100	100	100	100	100	100	100	100	100	100		99.93	100	100	100	100	100	100	100								100
ERR1788190	25	100	99.77	100	100	100	100	100	100	100	100	100	100	100	100	100	100		99.93	100	100	100	100	100	100	100								100
ERR2680732	24	100		100	100	100	100	100	100	100	100	100	100	100	100	100	100		100	100	100	100	100	100	99.58	100								100
ERR2680624	26	100	99.77	100	100	100	100	100	100	100	100	100	100	100	100	99.97	100.00;96.97		100	100	100	100	100	100	99.58	100		86.51						100
ERR2680916	24	100		100	100	100	100	100	100	100	100	100	100	100	100	100	100		100	100	100	100	100	100	99.58	100								100
ERR2680938	24	100		100	100	100	100	100	100	100	100	100	100	100	100	100	100.00;97.07		100	100	100	100	100	100	99.58	100								100
ERR2667273	25	100		100	100	100	100	100	100	100	100	100	100	100	100	100	100		100	87.03	100	100	100	100	99.58	100		86.94						100
ERR2667334	25	100		100	100	100	100	100	100	100	100	100	100	100	100	100	100		100	88.96	100	100	100	100	99.58	100		92.97						100
ERR2667343	26	100		100	100	100	100	100	100	100	100	100	100	100	100	100	100	100	100	88.96	100	100	100	100	99.58	100		92.97						100
ERR2667377	26	100		100	100	100	100	100	100	100	100	100	100	100	100	100	100	100	100	88.96	100	100	100	100	99.58	100		92.97						100
ERR2667379	26	100		100	100	100	100	100	100	100	100	100	100	100	100	100	100	100	100	88.96	100	100	100	100	99.58	100		92.97						100
ERR2668141	25	100		100	100	100	100	100	100	100	100	100	100	100	100	100	100.00;96.97		100	88.96	100	100	100	100	99.58	100		92.97						100
ERR2668144	25	100		100	100	100	100	100	100	100	100	100	100	100	100	100	96.97;100.00		100	88.96	100	100	100	100	99.58	100		92.97						100
ERR2668100	25	100		100	100	100	100	100	100	100	100	100	100	100	100	100	100.00;96.97		100	88.96	100	100	100	100	99.58	100		92.97						100
ERR2668158	25	100		100	100	100	100	100	100	100	100	100	100	100	100	100	100		100	88.96	100	100	100	100	99.58	100		92.97						100
ERR3899220	31	100	99.77	100	100	100	100	100	100	100	100	100	100	100	100	100	100.00;97.07		100	100	100	100	100	100	99.58	100		83.05	100	100	100	100	100	100
ERR049120	30	100	99.77	100	100	100	100	100	100	100	100	100	100	100	100	100	100		100	100	100	100	100	100	99.58	100			100	100	100	100	100	100
ERR084185	29	100	99.77	100	100	100	100	100	100	100	100	100	100	100	100	100			100	100	100	100	100	100	99.58	100			100	100	100	100	100	100
ERR5104400	25		99.77	100	100	100	100	100	100	100	100	100	100	100	100	100	100		99.93	100	100	100	100	100	100	100		96.11						100
ERR5104401	24		99.77	100	100	100	100	100	100	100	100	100	100	100	100	100	100.00;97.60		99.93	100	100	100	100	100	100	100								100
ERR5104402	26		99.77	100	100	100	100	100	100	100	100	100	100	100	100	100	100	100	99.93	99.97	100	100	99.79	100	100	100	96.88							100
ERR5104403	26		99.77	100	100	100	100	100	100	100	100	100	100	100	100	100	100	100	99.93	100	100	100	100	100	100	100		93.35						100
ERR5104404	24		99.77	100	100	100	100	100	100	100	100	100	100	100	100	100	100		99.93	100	100	100	100	100	100	100								100
ERR5104405	25		99.77	100	100	100	100	100	100	100	100	100	100	100	100	100	100	100	99.93	100	100	100	83.33	100	100	100								100
ERR5104406	24		99.77	100	100	100	100	100	100	100	100	100	100	100	100	100	100.00;97.07		99.93	100	100	100	100	100	100	100								100
ERR5104407	24		99.77	100	100	100	100	100	100	100	100	100	100	100	100	100	100		99.93	100	100	100	100	100	100	100								100
ERR5104408	24		99.77	100	100	100	100	100	100	100	100	100	100	100	100	100	100		99.93	100	100	100	83.33	100	100	100								100
ERR5104409	26		99.77	100	100	100	100	100	100	100	100	100	100	100	100	100	100	100	99.93	100	100	100	100	100	100	100		92.97						100
ERR5104410	24		99.77	100	100	100	100	100	100	100	100	100	100	100	100	100	100		99.93	100	100	100	83.33	100	100	100								100
ERR5104411	24		99.77	100	100	100	100	100	100	100	100	100	100	100	100	100	100		99.93	100	100	100	83.33	100	100	100								100
ERR5104412	24		99.77	100	100	100	100	100	100	100	100	100	100	100	100	100	100		99.93	100	100	100	83.33	100	100	100								100
ERR5104413	25		99.77	100	100	100	100	100	100	100	100	100	100	100	100	100	100	100	99.93	100	100	100	83.33	100	100	100								100
ERR5104414	25		99.77	100	100	100	100	100	100	100	100	100	100	100	100	100	100	100	99.93	100	100	100	83.33	100	100	100								100
ERR5104415	25		99.77	100	100	100	100	100	100	100	100	100	100	100	100	100	100	100	99.93	100	100	100	83.33	100	100	100								100
ERR5104416	25		99.77	100	100	100	100	100	100	100	100	100	100	100	100	100	100	100	99.93	100	100	100	83.33	100	100	100								100
ERR5104417	25		99.77	100	100	100	100	100	100	100	100	100	100	100	100	100	100	100	99.93	100	100	100	83.33	100	100	100								100
ERR5104418	25		99.77	100	100	100	100	100	100	100	100	100	100	100	100	100	100	100	99.93	100	100	100	83.33	100	100	100								100
ERR5104419	25		99.77	100	100	100	100	100	100	100	100	100	100	100	100	100	100	100	99.93	100	100	100	83.33	100	100	100								100
ERR5104420	25		99.77	100	100	100	100	100	100	100	100	100	100	100	100	100	100	100	99.93	100	100	100	83.33	100	100	100								100
ERR5104421	25		99.77	100	100	100	100	100	100	100	100	100	100	100	100	100	100	100	99.93	100	100	100	83.33	100	100	100								100
ERR5262738	24		99.77	100	100	100	100	100	100	100	100	100	100	100	100	100	97.07;100.00		99.93	100	100	100	100	100	100	100								100
ERR5262746	24	100	99.77	100	100	100	100	98.9		100	100	100	100	100	100	100	100		100	100	100	100	100	100	100	100								100
ERR5262741	24		99.77	100	100	100	100	100	100	100	100	100	100	100	100	100	100.00;97.07		99.93	100	100	100	100	100	100	100								100
ERR5262742	24		99.77	100	100	100	100	100	100	100	100	100	100	100	100	100	100		99.93	100	100	100	100	100	100	100								100
ERR5262740	24		99.77	100	100	100	100	100	100	100	100	100	100	100	100	100	100		99.93	100	100	100	100	100	100	100								100
ERR5262752	25		99.77	100	100	100	100	100	100	100	100	100	100	100	100	100	100		99.93	100	100	100	100	100	100	100	96.88							100
ERR5262744	24		99.77	100	100	100	100	100	100	100	100	100	100	100	100	100	100		99.93	100	100	100	100	100	100	100								100
ERR5262745	24		99.77	100	100	100	100	100	100	100	100	100	100	100	100	100	100		99.93	100	100	100	100	100	100	100								100
ERR5262743	24		99.77	100	100	100	100	100	100	100	100	100	100	100	100	100	100		99.93	100	100	100	100	100	100	100								100
ERR5262739	24		99.77	100	100	100	100	100	100	100	100	100	100	100	100	100	100		99.93	100	100	100	100	100	100	100								100
ERR5262735	24		99.77	100	100	100	100	100	100	100	100	100	100	100	100	100	100		99.93	100	100	100	100	100	100	100								100
ERR5262750	24		99.77	100	100	100	100	100	100	100	100	100	100	100	100	100	100		99.93	100	100	100	100	100	100	100								100
ERR5262747	24		99.77	100	100	100	100	100	100	100	100	100	100	100	100	100	100		99.93	100	100	100	100	100	100	100								100
ERR5262749	24		99.77	100	100	100	100	100	100	100	100	100	100	100	100	100	100		99.93	100	100	100	100	100	100	100								100
ERR5262737	24		99.77	100	100	100	100	100	100	100	100	100	100	100	100	100	100		99.93	100	100	100	100	100	100	100								100
ERR5262751	24		99.77	100	100	100	100	100	100	100	100	100	100	100	100	100	100		99.93	100	100	100	100	100	100	100								100
ERR5262748	24		99.77	100	100	100	100	100	100	100	100	100	100	100	100	100	100		99.93	100	100	100	100	100	100	100								100
ERR5262736	24		99.77	100	100	100	100	100	100	100	100	100	100	100	100	100	100		99.93	100	100	100	100	100	100	100								100
ERR5336804	24		99.77	100	100	100	100	100	100	100	100	100	100	100	100	100	100		99.93	100	100	100	100	100	100	100								100
ERR5336805	24		99.77	100	100	100	100	100	100	100	100	100	100	100	100	100	100		99.93	100	100	100	100	100	100	100								100
ERR5336806	24		99.77	100	100	100	100	100	100	100	100	100	100	100	100	100	100		99.93	100	100	100	100	100	100	100								100
ERR5348559	24		99.77	100	100	100	100	100	100	100	100	100	100	100	100	100	100		99.93	100	100	100	100	100	100	100								100
ERR5336807	24		99.77	100	100	100	100	100	100	100	100	100	100	100	100	100	100		99.93	100	100	100	100	100	100	100								100
ERR5336808	24		99.77	100	100	100	100	100	100	100	100	100	100	100	100	100	100		99.93	100	100	100	100	100	100	100								100
ERR5336809	24		99.77	100	100	100	100	100	100	100	100	100	100	100	100	100	100		99.93	100	100	100	100	100	100	100								100
ERR5336810	24		99.77	100	100	100	100	100	100	100	100	100	100	100	100	100	100		99.93	100	100	100	100	100	100	100								100
ERR3664416	24		99.77	100	100	100	100	100	100		100	100	100	100	100		100	100	99.93	100	100	100	100	100	100	100		92.97						100
ERR5336811	23		99.77	100	100	100	100	100	100			100	100	100	100	100	100	100	99.93	100	100	100	83.33	100	100	100								100
ERR3664419	23		99.77	100	100	100	100	100	100		100	100	100	100	100	100	100		99.93	100	100	100	83.33		100	100		92.97						100
ERR5336812	24		99.77	100	100	100	100	100	100		100	100	100	100	100	100	100	100	99.93	100	100	100	83.33	100	100	100								100
ERR3664421	25		99.77	100	100	100	100	100	100	100	100	100	100	100	100	100	100	100	99.93	100	100	100	83.33	100	100	100								100
ERR3664423	22		99.77	100	100	100	100	100	100			100	100	100	100	100	100	100	99.93	100	100	100	100		100	100								100
ERR5336813	20		99.77	100	100	100	100				89.99	100	100	100	100	100	100		99.93	100	100	100	100		100	100								98.76
ERR3664424	22		99.77	100	100	100	100	100	100		100	100	100	100	100	100	100		99.93	100	100	100	100		100	100								100
ERR3664425	24		99.77	100	100	100	100	100	100	89.14	100	100	100	100	100	100	100	100	99.93	100	100	100	83.33		100	100								100
ERR5336818	24		99.77	100	100	100	100	100	100	100	100	100	100	100	100	100	100		99.93	100	100	100	83.33	100	100	100								100
ERR3664426	23		99.77	100	100	100	100	100	100		100	100	100	100	100		100	100	99.93	100	100	100	100		100	100		92.97						100
ERR5336814	26		99.77	100	100	100	100	100	100	95.82	100	100	100	100	100	100	100	100	99.93	100	100	100	100	100	100	100		92.97						100
ERR5336815	25		99.77	100	100	100	100	100	100	100	100	100	100	100	100		100	100	99.93	100	100	100	100	100	100	100		92.97						100
ERR5336819	24		99.77	100	100	100	100	100	100	100	100	100	100	100	100	100	100		99.93	100	100	100	100	100	100	100								100
ERR5336816	24		99.77	100	100	100	100	100	100	100	100	100	100	100	100		100		99.93	100	100	100	100	100	100	100		92.97						100
ERR5336820	25		99.77	100	100	100	100	100	100	100	100	100	100	100	100	100	100	100	99.93	100	100	100	83.33	100	100	100								100
ERR5336817	26		99.77	100	100	100	100	100	100	80.59	100	100	100	100	100	100	100	100	99.93	100	100	100	100	100	100	100	96.88							100

## Sheet: pairSNP
	10868_5#35	12837_3#11	12837_5#41	14566_6#12	15682_1#87	15682_2#40	15682_3#16	15682_3#56	15682_3#58	15682_3#75	15682_3#82	15682_4#28	15682_4#68	15682_4#86	16043_2#56	16043_2#83	17966_5#155	19341_2#106	19341_2#134	19341_2#139	19341_2#151	19341_3#22	21053_8#130	21053_8#133	21053_8#179	23204_4#183	23204_4#75	23430_1#175	23430_2#8	24775_1#245	24775_1#306	24775_1#315	24775_1#349	24775_1#351	24936_1#46	24936_1#49	24936_1#5	24977_8#288	28042_2#29	6649_8#18	7038_5#7	NO1	NO2	NO3	NO4	NO5	NO6	NO7	NO8
NO6	42	420	413	418	368	566	614	608	676	608	584	640	547	615	588	673	593	669	602	572	567	632	66	65	101	694	527	630	693	652	604	621	676	678	660	660	656	678	598	574	577	63	54	310	56	45	0	70	72
NO7	69	434	426	431	390	575	624	617	687	617	590	652	556	628	594	685	598	678	604	580	575	638	82	82	115	704	531	642	704	663	612	625	684	686	666	666	662	689	604	582	585	67	60	320	56	82	70	0	91
NO8	72	428	425	428	388	562	608	603	668	602	580	636	546	611	584	663	588	659	593	561	559	623	80	86	110	682	515	622	683	644	593	610	669	669	647	647	644	672	591	571	574	80	74	325	79	80	72	91	0
NO9	41	417	413	416	366	564	613	606	673	606	581	637	545	612	585	669	589	666	599	567	563	627	64	64	102	690	523	626	689	649	600	617	672	674	656	656	652	676	596	573	576	59	53	308	58	43	0	70	71
NO10	78	440	432	437	396	566	613	609	674	607	585	641	549	616	589	671	595	666	598	568	566	632	88	91	115	693	522	630	692	655	600	616	676	678	657	657	655	677	601	573	576	87	80	334	83	88	79	96	1
NO11	41	415	411	414	367	564	612	606	673	605	581	637	545	612	585	671	589	666	599	568	563	626	63	63	102	688	523	626	689	650	599	615	670	672	654	654	650	674	595	573	576	61	54	307	58	43	0	70	71
NO12	41	417	413	416	366	563	612	604	673	605	580	637	544	613	584	670	588	666	599	568	563	626	58	63	100	688	523	626	688	650	598	611	666	668	650	650	646	670	594	572	575	60	53	308	58	44	0	70	69
NO13	44	411	407	410	367	559	606	598	666	598	575	633	543	610	579	663	583	659	594	563	559	622	61	64	99	679	518	619	681	643	597	613	668	668	648	648	644	672	586	571	574	63	57	306	62	47	13	73	72
NO14	42	422	415	420	369	565	610	604	672	604	580	636	543	611	588	669	589	665	598	568	563	628	67	65	101	690	523	626	689	655	600	617	673	675	656	656	652	675	595	570	573	63	54	311	56	45	0	70	72
NO15	42	420	413	418	371	565	614	608	676	608	584	640	547	615	588	673	593	669	602	572	567	632	67	65	101	694	527	630	693	655	604	621	677	679	660	660	656	679	599	574	577	62	54	312	56	45	0	70	73
NO16	42	421	414	419	371	565	614	608	676	608	584	640	547	615	588	673	593	669	602	572	567	632	66	65	101	694	527	630	693	655	604	621	677	679	660	660	656	679	599	574	577	59	54	312	56	46	0	70	72
NO17	43	421	414	419	372	567	615	609	677	609	585	641	548	616	589	674	594	670	603	573	568	633	68	66	101	695	528	631	694	656	605	622	678	680	661	661	657	680	600	575	578	60	55	313	57	47	1	71	74
NO18	42	419	413	418	370	566	614	608	676	608	584	640	547	615	588	673	593	669	602	572	567	632	66	65	100	694	527	630	693	655	604	621	677	679	660	660	656	679	599	574	577	63	54	312	56	44	0	70	71
NO19	41	420	413	417	370	564	614	607	676	607	582	640	546	615	586	672	590	669	601	569	564	629	65	64	100	694	524	630	693	655	602	619	675	677	657	657	654	679	596	574	577	63	54	310	56	45	0	70	71
NO20	42	419	412	417	369	566	614	608	676	608	584	640	547	615	588	673	593	669	602	572	567	632	67	65	101	694	527	630	693	655	602	621	677	677	657	657	654	679	596	574	577	62	54	311	56	46	0	70	73
NO21	42	420	413	418	370	565	614	608	676	608	584	640	547	615	588	673	593	669	602	572	567	632	67	65	101	694	527	630	693	655	604	621	677	679	660	660	656	679	599	574	577	62	54	312	56	46	0	70	73
NO22	42	421	414	419	370	565	614	608	676	608	584	640	547	615	588	673	593	669	602	572	567	632	67	65	101	694	527	630	693	655	604	621	677	679	660	660	656	679	599	574	577	59	54	312	56	45	0	70	73
PHE_116560	63	431	426	429	388	576	623	616	688	616	590	655	557	630	594	686	597	678	608	576	571	639	66	74	110	707	529	644	706	667	608	623	685	685	661	661	659	688	599	584	587	64	52	314	46	75	61	7	81
PHE_225018	63	432	427	430	387	578	625	618	690	618	592	655	557	630	596	688	599	680	610	578	573	641	68	75	110	709	531	646	708	669	611	625	687	687	663	663	661	690	601	584	587	65	53	314	46	75	62	7	82
THL_127441	53	401	393	395	361	529	573	568	641	568	544	631	538	612	547	637	545	629	562	533	529	587	64	65	90	655	491	593	653	618	564	579	637	637	615	615	613	640	547	538	540	57	52	303	60	68	54	70	72
THL_127796	39	416	409	413	363	551	600	593	661	592	567	635	542	611	572	657	575	653	587	556	551	613	62	62	98	679	512	615	678	640	585	603	659	659	639	639	637	663	579	559	562	60	52	302	55	43	6	68	70
THL_128010	40	405	398	403	353	539	582	576	645	576	554	633	544	609	559	642	559	636	570	544	541	598	60	62	95	660	500	596	658	623	573	591	646	646	626	627	625	649	561	547	549	59	51	296	54	44	1	67	70
THL_128029	64	412	404	407	374	544	595	589	657	587	563	644	552	623	567	655	567	642	577	551	550	604	76	79	105	672	509	607	670	635	580	596	652	653	632	632	630	654	570	557	560	65	59	316	58	74	60	73	84
THL_128030	63	396	387	390	366	513	565	558	628	558	536	627	538	608	540	628	541	618	553	525	524	572	75	76	101	643	484	581	642	609	553	570	624	624	605	606	604	628	545	533	535	59	57	307	55	73	59	72	83
THL_128031	63	417	408	413	377	553	603	597	669	596	570	652	554	629	574	666	578	657	590	561	561	616	76	78	110	687	521	622	686	650	589	605	663	663	641	641	639	667	582	561	564	62	60	315	59	74	61	74	83
THL_128074	41	412	405	409	359	544	593	586	653	585	560	634	544	613	565	650	565	644	577	549	547	603	64	64	95	668	504	604	667	633	578	593	651	651	631	631	629	654	569	552	555	59	54	300	58	46	2	70	72
THL_128077	57	407	399	401	367	535	575	570	641	571	547	631	539	609	549	638	549	629	564	536	533	590	68	70	94	654	493	592	653	620	562	578	636	635	613	614	612	639	551	540	542	58	57	307	63	70	57	74	75
THL_128109	75	440	431	436	395	576	619	612	685	612	584	653	553	627	596	682	592	676	604	574	569	634	86	89	119	703	526	640	702	667	605	622	683	683	659	659	657	686	596	576	579	78	65	322	61	87	74	69	94
THL_128128	61	422	416	422	378	566	610	605	674	604	581	639	545	614	585	672	590	668	598	569	565	631	75	79	100	693	525	629	692	654	603	620	676	676	656	656	653	678	592	571	574	72	66	314	65	75	62	78	78
THL_128136	55	421	414	418	380	568	611	606	676	606	580	642	544	617	582	673	585	669	601	567	561	630	64	68	99	693	522	630	692	653	596	613	671	671	648	648	646	674	587	572	574	57	55	313	62	71	57	73	70
10868_5#35	0	423	416	420	375	566	613	606	679	607	582	644	547	620	584	675	589	671	603	564	560	632	57	62	103	697	521	632	695	657	602	617	677	677	656	655	654	680	591	574	578	63	54	309	52	55	42	69	72
12837_3#11	423	0	100	108	337	528	573	560	621	568	545	592	517	564	543	615	546	614	538	530	516	582	424	426	407	636	500	569	630	580	549	562	616	614	589	593	588	626	546	535	540	396	423	267	421	427	420	434	428
12837_5#41	416	100	0	83	322	522	562	555	615	556	538	589	510	562	537	609	540	610	533	523	510	579	419	419	395	631	495	564	625	574	543	554	611	608	582	585	581	620	539	526	533	391	416	252	412	422	413	426	425
14566_6#12	420	108	83	0	334	524	569	558	622	567	544	593	518	567	543	615	544	616	538	524	509	584	422	424	401	634	493	565	630	578	549	555	614	611	586	588	584	624	543	533	540	394	420	268	419	428	418	431	428
15682_1#87	375	337	322	334	0	497	532	523	605	523	511	577	478	552	504	595	514	592	524	486	473	545	375	385	361	618	459	573	619	583	528	539	590	590	573	573	570	597	517	500	503	356	380	189	374	382	368	390	388
15682_2#40	566	528	522	524	497	0	199	192	194	196	193	199	194	183	185	195	183	208	166	185	173	220	563	568	551	204	158	181	197	186	162	158	194	194	175	176	173	200	182	192	192	515	567	396	565	575	566	575	562
15682_3#16	613	573	562	569	532	199	0	54	181	52	130	185	127	168	119	183	125	208	162	186	172	219	612	615	597	195	165	168	193	184	148	158	181	180	169	169	167	188	125	127	130	561	616	444	607	621	614	624	608
15682_3#56	606	560	555	558	523	192	54	0	175	48	127	178	124	160	113	173	120	203	157	177	161	216	605	608	593	187	157	159	185	176	145	151	176	175	161	162	159	184	120	124	128	556	609	439	601	615	608	617	603
15682_3#58	679	621	615	622	605	194	181	175	0	176	184	67	184	47	170	165	177	195	145	175	167	199	676	680	640	54	162	43	54	172	120	129	149	148	134	134	131	156	177	181	186	628	680	513	672	681	676	687	668
15682_3#75	607	568	556	567	523	196	52	48	176	0	128	182	124	165	116	178	122	203	154	182	166	216	605	608	590	191	161	164	189	179	146	156	178	177	166	166	163	186	122	124	128	557	609	444	601	615	608	617	602
15682_3#82	582	545	538	544	511	193	130	127	184	128	0	185	25	172	103	182	58	207	162	179	164	212	580	584	575	195	162	166	192	174	143	143	174	173	158	158	156	183	58	25	28	532	585	421	578	590	584	590	580
15682_4#28	644	592	589	593	577	199	185	178	67	182	185	0	188	62	174	166	176	189	145	174	166	189	643	646	611	70	157	59	69	171	124	130	148	146	134	135	133	154	175	182	188	597	646	486	638	648	640	652	636
15682_4#68	547	517	510	518	478	194	127	124	184	124	25	188	0	178	102	183	58	207	165	175	158	213	546	550	540	194	151	167	192	176	149	147	176	175	164	165	163	185	59	28	32	497	551	396	543	554	547	556	546
15682_4#86	620	564	562	567	552	183	168	160	47	165	172	62	178	0	159	155	165	181	137	162	154	183	620	623	587	40	150	38	40	158	109	119	134	132	121	122	120	141	164	170	174	570	621	466	612	624	615	628	611
16043_2#56	584	543	537	543	504	185	119	113	170	116	103	174	102	159	0	165	92	196	153	169	153	204	582	585	577	182	154	159	180	169	140	144	167	166	156	155	152	175	94	101	106	539	588	411	585	595	588	594	584
16043_2#83	675	615	609	615	595	195	183	173	165	178	182	166	183	155	165	0	178	184	133	176	168	189	672	676	643	179	168	164	177	165	135	138	166	164	149	149	146	173	178	181	186	623	677	500	670	677	673	685	663
17966_5#155	589	546	540	544	514	183	125	120	177	122	58	176	58	165	92	178	0	200	158	173	155	210	591	591	580	185	155	157	183	167	141	142	169	168	159	158	157	178	0	56	62	534	593	424	590	598	593	598	588
19341_2#106	671	614	610	616	592	208	208	203	195	203	207	189	207	181	196	184	200	0	143	179	178	129	671	673	645	201	177	182	199	192	157	158	187	186	169	170	165	194	200	204	211	615	671	487	663	675	669	678	659
19341_2#134	603	538	533	538	524	166	162	157	145	154	162	145	165	137	153	133	158	143	0	147	146	148	602	605	589	153	151	135	150	144	111	109	136	136	118	117	115	144	158	158	166	558	602	433	598	610	602	604	593
19341_2#139	564	530	523	524	486	185	186	177	175	182	179	174	175	162	169	176	173	179	147	0	102	192	575	575	545	176	107	161	181	171	141	143	168	168	151	150	149	173	173	180	185	516	571	395	568	581	572	580	561
19341_2#151	560	516	510	509	473	173	172	161	167	166	164	166	158	154	153	168	155	178	146	102	0	197	566	570	539	167	89	151	173	161	134	139	158	158	147	146	144	164	155	165	169	519	566	389	564	576	567	575	559
21053_8#130	57	424	419	422	375	563	612	605	676	605	580	643	546	620	582	672	591	671	602	575	566	627	0	63	108	694	527	634	693	663	607	624	682	682	661	661	658	686	594	572	575	73	64	309	72	72	66	82	80
21053_8#133	62	426	419	424	385	568	615	608	680	608	584	646	550	623	585	676	591	673	605	575	570	631	63	0	111	698	531	634	697	662	607	622	681	682	660	660	658	684	595	576	579	74	66	317	68	77	65	82	86
21053_8#179	103	407	395	401	361	551	597	593	640	590	575	611	540	587	577	643	580	645	589	545	539	611	108	111	0	657	504	592	658	626	570	588	645	645	624	624	621	648	582	565	567	108	100	298	101	107	101	115	110
23430_2#8	695	630	625	630	619	197	193	185	54	189	192	69	192	40	180	177	183	199	150	181	173	206	693	697	658	28	174	45	0	170	127	133	151	150	137	137	134	158	182	188	194	641	697	525	692	697	693	704	683
24775_1#245	657	580	574	578	583	186	184	176	172	179	174	171	176	158	169	165	167	192	144	171	161	200	663	662	626	177	156	160	170	0	147	146	167	166	155	155	152	175	169	170	179	608	658	489	652	656	652	663	644
24775_1#306	602	549	543	549	528	162	148	145	120	146	143	124	149	109	140	135	141	157	111	141	134	165	607	607	570	129	140	113	127	147	0	12	52	50	15	18	15	60	143	146	149	555	603	439	603	611	604	612	593
24775_1#315	617	562	554	555	539	158	158	151	129	156	143	130	147	119	144	138	142	158	109	143	139	156	624	622	588	134	148	124	133	146	12	0	54	52	10	13	11	59	143	144	147	568	618	449	616	626	621	625	610
24775_1#349	677	616	611	614	590	194	181	176	149	178	174	148	176	134	167	166	169	187	136	168	158	196	682	681	645	153	156	137	151	167	52	54	0	4	55	58	55	28	171	175	181	622	677	497	673	683	676	684	669
24775_1#351	677	614	608	611	590	194	180	175	148	177	173	146	175	132	166	164	168	186	136	168	158	194	682	682	645	152	156	137	150	166	50	52	4	0	53	56	53	28	170	174	180	624	679	497	675	685	678	686	669
24936_1#46	656	589	582	586	573	175	169	161	134	166	158	134	164	121	156	149	159	169	118	151	147	168	661	660	624	139	152	129	137	155	15	10	55	53	0	7	6	64	160	160	163	605	658	479	655	665	660	666	647
24936_1#49	655	593	585	588	573	176	169	162	134	166	158	135	165	122	155	149	158	170	117	150	146	169	661	660	624	139	152	128	137	155	18	13	58	56	7	0	8	66	160	159	163	604	658	480	655	665	660	666	647
24936_1#5	654	588	581	584	570	173	167	159	131	163	156	133	163	120	152	146	157	165	115	149	144	166	658	658	621	136	149	125	134	152	15	11	55	53	6	8	0	64	159	158	161	601	655	475	650	661	656	662	644
24977_8#288	680	626	620	624	597	200	188	184	156	186	183	154	185	141	175	173	178	194	144	173	164	202	686	684	648	160	162	144	158	175	60	59	28	28	64	66	64	0	181	183	190	627	681	504	675	685	678	689	672
28042_2#29	591	546	539	543	517	182	125	120	177	122	58	175	59	164	94	178	0	200	158	173	155	211	594	595	582	184	154	156	182	169	143	143	171	170	160	160	159	181	0	56	62	542	599	430	595	604	598	604	591
NO1	63	396	391	394	356	515	561	556	628	557	532	597	497	570	539	623	534	615	558	516	519	581	73	74	108	642	482	579	641	608	555	568	622	624	605	604	601	627	542	528	533	0	52	294	58	67	63	67	80
NO2	54	423	416	420	380	567	616	609	680	609	585	646	551	621	588	677	593	671	602	571	566	632	64	66	100	698	526	635	697	658	603	618	677	679	658	658	655	681	599	577	580	52	0	315	46	66	54	60	74
NO3	309	267	252	268	189	396	444	439	513	444	421	486	396	466	411	500	424	487	433	395	389	447	309	317	298	524	364	481	525	489	439	449	497	497	479	480	475	504	430	409	409	294	315	0	316	322	310	320	325
NO4	52	421	412	419	374	565	607	601	672	601	578	638	543	612	585	670	590	663	598	568	564	630	72	68	101	693	523	630	692	652	603	616	673	675	655	655	650	675	595	568	571	58	46	316	0	67	56	56	79
NO5	55	427	422	428	382	575	621	615	681	615	590	648	554	624	595	677	598	675	610	581	576	639	72	77	107	696	530	635	697	656	611	626	683	685	665	665	661	685	604	578	582	67	66	322	67	0	45	82	80
PHE_222338	361	272	274	274	298	452	504	498	542	498	476	530	453	501	476	546	477	541	469	476	461	525	362	363	359	552	444	497	555	509	467	474	533	530	500	503	500	537	477	464	471	347	367	238	365	368	361	373	363
PHE_225048	63	433	427	430	389	572	623	616	686	614	591	651	556	625	595	682	598	678	610	577	572	633	65	74	110	704	532	641	703	665	608	626	684	684	662	662	660	687	600	583	586	61	57	317	59	74	63	73	79
PHE_225050	63	432	427	430	388	574	626	619	689	617	594	654	559	628	598	685	601	681	613	580	575	636	65	74	111	707	533	644	706	668	611	629	687	687	665	665	663	690	603	586	589	62	57	316	59	75	63	74	80
PHE_466149	367	334	316	328	134	489	517	507	567	512	492	536	459	507	492	557	497	560	501	480	466	507	365	371	346	580	446	534	580	557	497	507	559	559	542	543	540	564	500	481	484	344	369	181	366	376	362	379	380
PHE_487375	70	431	426	429	390	576	627	619	690	617	594	657	561	631	599	687	599	681	613	577	573	636	73	78	115	706	531	642	705	668	613	630	688	688	666	666	664	691	601	586	589	67	64	317	65	81	68	78	85
PHE_531259	62	432	426	429	389	569	620	613	684	613	589	650	555	624	592	680	596	676	608	573	568	636	65	73	108	702	530	637	701	662	607	624	682	682	661	661	659	685	598	581	583	33	55	317	58	75	62	72	81
PHE_535247	76	439	434	437	400	578	632	625	695	623	599	660	564	634	604	691	606	687	619	585	581	642	78	85	123	713	538	650	712	674	615	633	693	693	669	669	667	696	608	591	594	73	70	324	71	88	75	85	93
PHE_605901	57	438	432	436	387	579	621	614	685	614	587	650	552	624	593	680	594	676	608	575	570	636	72	79	109	703	528	639	697	668	608	626	684	684	662	662	660	687	596	579	582	75	70	318	67	23	50	84	87
PHE_621056	54	425	418	423	378	567	609	602	675	603	578	641	544	615	586	672	585	666	597	563	559	627	57	65	100	693	520	630	692	657	597	614	673	673	650	650	648	676	587	570	573	58	43	310	4	66	54	55	72
PHE_624305	67	436	429	433	384	565	619	613	682	612	587	648	551	623	591	677	594	675	602	572	569	633	68	77	109	700	528	635	699	661	603	620	681	681	658	658	656	684	596	577	580	75	67	307	69	78	66	84	66
PHE_632184	73	439	433	436	396	580	632	625	696	623	599	661	564	635	604	692	606	688	620	584	579	644	74	83	120	714	537	650	713	675	617	635	694	694	671	671	669	697	608	591	594	72	67	323	69	85	73	83	89
PHE_636526	75	435	429	433	392	570	616	611	677	609	586	644	551	618	590	673	593	668	600	565	562	631	75	84	115	695	522	632	694	657	599	617	677	677	654	654	652	680	595	576	579	81	75	319	76	84	72	88	17
PHE_655375	74	436	431	434	398	578	631	624	694	622	598	659	563	633	603	690	605	686	618	585	580	641	75	83	120	712	537	649	711	673	614	632	692	692	668	668	666	695	607	590	593	71	68	323	69	86	73	82	90
PHE_665080	73	437	432	435	397	580	631	624	695	622	598	660	563	634	603	691	605	687	619	584	579	643	74	82	119	713	536	649	712	674	616	634	693	693	670	670	668	696	607	590	593	70	67	322	68	85	72	81	89
PHE_685462	71	436	431	434	396	579	630	623	694	621	597	659	562	633	602	690	604	686	617	583	578	641	73	81	118	712	536	648	711	673	615	633	692	692	669	669	667	695	606	589	592	68	65	321	66	83	70	79	87
PHE_697771	72	437	432	435	398	578	626	620	691	618	595	658	560	630	599	687	602	681	612	580	576	636	74	82	119	709	536	646	708	670	613	630	689	689	667	667	665	692	604	586	590	69	66	324	67	84	71	82	89
THL_124058	52	420	416	418	365	552	590	584	652	584	557	622	525	597	565	647	566	646	583	544	539	609	72	72	104	672	498	610	671	638	578	595	651	650	629	631	628	655	569	552	555	66	63	298	64	18	45	78	78
THL_124106	68	432	426	429	389	573	626	619	690	619	592	656	557	631	596	688	600	678	610	578	574	638	79	80	112	709	535	642	708	669	609	626	684	684	662	662	659	688	603	583	586	65	62	327	59	77	67	75	86
THL_124112	73	430	424	428	389	567	622	616	683	616	591	652	554	627	593	685	598	674	609	575	570	636	82	84	115	704	535	636	704	665	608	626	680	682	662	662	659	682	604	578	581	70	66	327	64	80	70	78	88
THL_124577	70	430	424	427	388	569	622	615	687	615	588	652	553	628	592	684	596	674	607	574	570	634	81	83	113	705	531	638	704	665	606	624	681	681	660	660	657	685	599	579	582	66	64	325	63	79	68	77	88
THL_125529	59	420	416	418	376	569	613	606	678	606	582	642	546	616	589	675	590	669	601	566	562	628	69	70	95	696	520	631	695	660	602	618	676	678	657	657	654	680	596	574	577	59	52	313	51	71	59	65	79
THL_125543	57	415	412	414	375	567	612	605	677	605	581	641	545	615	588	674	589	668	600	565	561	629	67	68	94	695	519	630	694	659	601	617	675	677	657	657	653	679	595	573	576	58	50	311	50	70	57	65	78
THL_127395	61	423	417	420	379	569	614	607	679	607	583	643	546	616	590	676	591	670	602	567	563	630	71	72	98	697	521	632	696	661	603	619	677	679	659	659	655	681	598	575	578	61	54	313	53	75	62	69	82
THL_127398	72	428	421	424	381	564	615	608	678	608	580	644	545	618	585	675	588	665	599	565	561	625	82	85	119	696	521	631	695	656	598	616	672	672	649	649	646	676	591	573	576	75	68	316	67	84	72	83	91
THL_127780	42	415	408	413	361	548	593	586	657	587	565	633	544	614	570	656	571	647	581	551	547	609	65	65	99	672	508	608	671	634	585	603	660	660	639	639	637	661	574	556	559	62	54	302	57	46	2	69	72
THL_128003	44	424	418	422	373	566	614	608	675	608	584	640	548	615	588	673	593	668	601	572	567	631	67	67	104	693	527	629	692	654	601	619	676	676	655	655	653	677	596	574	577	61	56	313	60	47	2	72	74
THL_128076	43	422	416	420	371	567	615	609	677	609	585	641	548	616	589	674	594	670	603	573	568	633	62	65	103	695	528	631	694	656	602	621	677	677	657	657	654	679	596	575	578	62	55	311	59	47	1	71	71
THL_128116	60	423	416	420	384	569	612	607	677	608	581	643	545	618	583	675	586	670	602	568	562	631	70	72	102	694	523	631	693	654	599	615	672	674	653	653	649	676	592	572	574	62	59	321	66	74	61	77	74
THL_128176	42	421	415	419	368	566	614	608	676	608	584	640	547	615	588	674	593	668	602	570	565	632	63	64	102	694	527	630	693	655	602	621	677	677	657	657	654	679	596	574	577	59	54	305	58	46	0	70	71
THL_130489	358	327	308	319	132	475	504	497	559	502	480	528	453	501	480	550	483	552	492	466	451	499	366	368	345	568	432	523	568	544	485	496	543	543	525	526	523	549	486	469	473	333	363	176	366	371	358	372	371
19341_3#22	632	582	579	584	545	220	219	216	199	216	212	189	213	183	204	189	210	129	148	192	197	0	627	631	611	209	174	181	206	200	165	156	196	194	168	169	166	202	211	212	218	581	632	447	630	639	632	638	623
23204_4#183	697	636	631	634	618	204	195	187	54	191	195	70	194	40	182	179	185	201	153	176	167	209	694	698	657	0	166	44	28	177	129	134	153	152	139	139	136	160	184	192	198	642	698	524	693	696	694	704	682
23204_4#75	521	500	495	493	459	158	165	157	162	161	162	157	151	150	154	168	155	177	151	107	89	174	527	531	504	166	0	154	174	156	140	148	156	156	152	152	149	162	154	162	164	482	526	364	523	530	527	531	515
23430_1#175	632	569	564	565	573	181	168	159	43	164	166	59	167	38	159	164	157	182	135	161	151	181	634	634	592	44	154	0	45	160	113	124	137	137	129	128	125	144	156	162	168	579	635	481	630	635	630	642	622
6649_8#18	574	535	526	533	500	192	127	124	181	124	25	182	28	170	101	181	56	204	158	180	165	212	572	576	565	192	162	162	188	170	146	144	175	174	160	159	158	183	56	0	26	528	577	409	568	578	574	582	571
7038_5#7	578	540	533	540	503	192	130	128	186	128	28	188	32	174	106	186	62	211	166	185	169	218	575	579	567	198	164	168	194	179	149	147	181	180	163	163	161	190	62	26	0	533	580	409	571	582	577	585	574
	714
																																															543
[truncated: 57 more columns]

## Sheet: panaroo
Gene	Non-unique Gene name	Annotation	10868_5_35	12837_3_11	12837_5_41	14566_6_12	15682_1_87	15682_2_40	15682_3_16	15682_3_56	15682_3_58	15682_3_75	15682_3_82	15682_4_28	15682_4_68	15682_4_86	16043_2_56	16043_2_83	17966_5_155	19341_2_106	19341_2_134	19341_2_139	19341_2_151	19341_3_22	21053_8_130	21053_8_133	21053_8_179	23204_4_183	23204_4_75	23430_1_175	23430_2_8	24775_1_245	24775_1_306	24775_1_315	24775_1_349	24775_1_351	24936_1_46	24936_1_49	24936_1_5	24977_8_288	28042_2_29	6649_8_18	7038_5_7	NO1	NO2	NO3	NO4	NO5	NO6
gap	gap	Glyceraldehyde-3-phosphate dehydrogenase	1	1	1	1	1	1	1	1	1	1	1	1	1	1	1	1	1	1	1	1	1	1	1	1	1	1	1	1	1	1	1	1	1	1	1	1	1	1	1	1	1	1	1	1	1	1	1
group_1368		hypothetical protein	1	1	1	1	1	1	1	1	1	1	1	1	1	1	1	1	1	1	1	1	1	1	1	1	1	1	1	1	1	1	1	1	1	1	1	1	1	1	1	1	1	1	1	1	1	1	1
pbpF	pbpF	Penicillin-binding protein 1F	1	1	1	1	1	1	1	1	1	1	1	1	1	1	1	1	1	1	1	1	1	1	1	1	1	1	1	1	1	1	1	1	1	1	1	1	1	1	1	1	1	1	1	1	1	1	1
nusG	nusG	Transcription termination/antitermination protein NusG	1	1	1	1	1	1	1	1	1	1	1	1	1	1	1	1	1	1	1	1	1	1	1	1	1	1	1	1	1	1	1	1	1	1	1	1	1	1	1	1	1	1	1	1	1	1	1
group_1366		hypothetical protein	1	1	1	1	1	1	1	1	1	1	1	1	1	1	1	1	1	1	1	1	1	1	1	1	1	1	1	1	1	1	1	1	1	1	1	1	1	1	1	1	1	1	1	1	1	1	1
group_1365		hypothetical protein	1	1	1	1	1	1	1	1	1	1	1	1	1	1	1	1	1	1	1	1	1	1	1	1	1	1	1	1	1	1	1	1	1	1	1	1	1	1	1	1	1	1	1	1	1	1	1
group_1358		hypothetical protein	1	1	1	1	1	1	1	1	1	1	1	1	1	1	1	1	1	1	1	1	1	1	1	1	1	1	1	1	1	1	1	1	1	1	1	1	1	1	1	1	1	1	1	1	1	1	1
group_1346		hypothetical protein	1	1	1	1	1	1	1	1	1	1	1	1	1	1	1	1	1	1	1	1	1	1	1	1	1	1	1	1	1	1	1	1	1	1	1	1	1	1	1	1	1	1	1	1	1	1	1
group_1344		hypothetical protein	1	1	1	1	1	1	1	1	1	1	1	1	1	1	1	1	1	1	1	1	1	1	1	1	1	1	1	1	1	1	1	1	1	1	1	1	1	1	1	1	1	1	1	1	1	1	1
group_1324		hypothetical protein	1	1	1	1	1	1	1	1	1	1	1	1	1	1	1	1	1	1	1	1	1	1	1	1	1	1	1	1	1	1	1	1	1	1	1	1	1	1	1	1	1	1	1	1	1	1	1
group_1321		hypothetical protein	1	1	1	1	1	1	1	1	1	1	1	1	1	1	1	1	1	1	1	1	1	1	1	1	1	1	1	1	1	1	1	1	1	1	1	1	1	1	1	1	1	1	1	1	1	1	1
niaX	niaX	Niacin transporter NiaX	1	1	1	1	1	1	1	1	1	1	1	1	1	1	1	1	1	1	1	1	1	1	1	1	1	1	1	1	1	1	1	1	1	1	1	1	1	1	1	1	1	1	1	1	1	1	1
leuB	leuB	3-isopropylmalate dehydrogenase	1	1	1	1	1	1	1	1	1	1	1	1	1	1	1	1	1	1	1	1	1	1	1	1	1	1	1	1	1	1	1	1	1	1	1	1	1	1	1	1	1	1	1	1	1	1	1
group_1319		hypothetical protein	1	1	1	1	1	1	1	1	1	1	1	1	1	1	1	1	1	1	1	1	1	1	1	1	1	1	1	1	1	1	1	1	1	1	1	1	1	1	1	1	1	1	1	1	1	1	1
group_1318		hypothetical protein	1	1	1	1	1	1	1	1	1	1	1	1	1	1	1	1	1	1	1	1	1	1	1	1	1	1	1	1	1	1	1	1	1	1	1	1	1	1	1	1	1	1	1	1	1	1	1
fpgS_1~~~fpgS_2	fpgS_1;fpgS_2	Folylpolyglutamate synthase	1	1	1	1	1	1	1	1	1	1	1	1	1	1	1	1	1	1	1	1	1	1	1	1	1	1	1	1	1	1	1	1	1	1	1	1	1	1	1	1	1	1	1	1	1	1	1
group_1315		hypothetical protein	1	1	1	1	1	1	1	1	1	1	1	1	1	1	1	1	1	1	1	1	1	1	1	1	1	1	1	1	1	1	1	1	1	1	1	1	1	1	1	1	1	1	1	1	1	1	1
niaR	niaR	putative transcription repressor NiaR	1	1	1	1	1	1	1	1	1	1	1	1	1	1	1	1	1	1	1	1	1	1	1	1	1	1	1	1	1	1	1	1	1	1	1	1	1	1	1	1	1	1	1	1	1	1	1
natA	natA	ABC transporter ATP-binding protein NatA	1	1	1	1	1	1	1	1	1	1	1	1	1	1	1	1	1	1	1	1	1	1	1	1	1	1	1	1	1	1	1	1	1	1	1	1	1	1	1	1	1	1	1	1	1	1	1
group_1308		hypothetical protein	1	1	1	1	1	1	1	1	1	1	1	1	1	1	1	1	1	1	1	1	1	1	1	1	1	1	1	1	1	1	1	1	1	1	1	1	1	1	1	1	1	1	1	1	1	1	1
group_1306		hypothetical protein	1	1	1	1	1	1	1	1	1	1	1	1	1	1	1	1	1	1	1	1	1	1	1	1	1	1	1	1	1	1	1	1	1	1	1	1	1	1	1	1	1	1	1	1	1	1	1
group_1305		hypothetical protein	1	1	1	1	1	1	1	1	1	1	1	1	1	1	1	1	1	1	1	1	1	1	1	1	1	1	1	1	1	1	1	1	1	1	1	1	1	1	1	1	1	1	1	1	1	1	1
folE	folE	GTP cyclohydrolase 1	1	1	1	1	1	1	1	1	1	1	1	1	1	1	1	1	1	1	1	1	1	1	1	1	1	1	1	1	1	1	1	1	1	1	1	1	1	1	1	1	1	1	1	1	1	1	1
group_1296		hypothetical protein	1	1	1	1	1	1	1	1	1	1	1	1	1	1	1	1	1	1	1	1	1	1	1	1	1	1	1	1	1	1	1	1	1	1	1	1	1	1	1	1	1	1	1	1	1	1	1
serB	serB	Phosphoserine phosphatase	1	1	1	1	1	1	1	1	1	1	1	1	1	1	1	1	1	1	1	1	1	1	1	1	1	1	1	1	1	1	1	1	1	1	1	1	1	1	1	1	1	1	1	1	1	1	1
cutC_2~~~cutC_1	cutC_2;cutC_1	Copper homeostasis protein CutC	1	1	1	1	1	1	1	1	1	1	1	1	1	1	1	1	1	1	1	1	1	1	1	1	1	1	1	1	1	1	1	1	1	1	1	1	1	1	1	1	1	1	1	1	1	1	1
panT	panT	Pantothenic acid transporter PanT	1	1	1	1	1	1	1	1	1	1	1	1	1	1	1	1	1	1	1	1	1	1	1	1	1	1	1	1	1	1	1	1	1	1	1	1	1	1	1	1	1	1	1	1	1	1	1
comEA	comEA	ComE operon protein 1	1	1	1	1	1	1	1	1	1	1	1	1	1	1	1	1	1	1	1	1	1	1	1	1	1	1	1	1	1	1	1	1	1	1	1	1	1	1	1	1	1	1	1	1	1	1	1
group_1287		hypothetical protein	1	1	1	1	1	1	1	1	1	1	1	1	1	1	1	1	1	1	1	1	1	1	1	1	1	1	1	1	1	1	1	1	1	1	1	1	1	1	1	1	1	1	1	1	1	1	1
ytpP	ytpP	Thioredoxin-like protein YtpP	1	1	1	1	1	1	1	1	1	1	1	1	1	1	1	1	1	1	1	1	1	1	1	1	1	1	1	1	1	1	1	1	1	1	1	1	1	1	1	1	1	1	1	1	1	1	1
group_1286		hypothetical protein	1	1	1	1	1	1	1	1	1	1	1	1	1	1	1	1	1	1	1	1	1	1	1	1	1	1	1	1	1	1	1	1	1	1	1	1	1	1	1	1	1	1	1	1	1	1	1
group_1285		hypothetical protein	1	1	1	1	1	1	1	1	1	1	1	1	1	1	1	1	1	1	1	1	1	1	1	1	1	1	1	1	1	1	1	1	1	1	1	1	1	1	1	1	1	1	1	1	1	1	1
group_1282		hypothetical protein	1	1	1	1	1	1	1	1	1	1	1	1	1	1	1	1	1	1	1	1	1	1	1	1	1	1	1	1	1	1	1	1	1	1	1	1	1	1	1	1	1	1	1	1	1	1	1
group_1281		hypothetical protein	1	1	1	1	1	1	1	1	1	1	1	1	1	1	1	1	1	1	1	1	1	1	1	1	1	1	1	1	1	1	1	1	1	1	1	1	1	1	1	1	1	1	1	1	1	1	1
desK	desK	Sensor histidine kinase DesK	1	1	1	1	1	1	1	1	1	1	1	1	1	1	1	1	1	1	1	1	1	1	1	1	1	1	1	1	1	1	1	1	1	1	1	1	1	1	1	1	1	1	1	1	1	1	1
group_1279		hypothetical protein	1	1	1	1	1	1	1	1	1	1	1	1	1	1	1	1	1	1	1	1	1	1	1	1	1	1	1	1	1	1	1	1	1	1	1	1	1	1	1	1	1	1	1	1	1	1	1
group_1278		hypothetical protein	1	1	1	1	1	1	1	1	1	1	1	1	1	1	1	1	1	1	1	1	1	1	1	1	1	1	1	1	1	1	1	1	1	1	1	1	1	1	1	1	1	1	1	1	1	1	1
sulA	sulA	Dihydropteroate synthase	1	1	1	1	1	1	1	1	1	1	1	1	1	1	1	1	1	1	1	1	1	1	1	1	1	1	1	1	1	1	1	1	1	1	1	1	1	1	1	1	1	1	1	1	1	1	1
glgA	glgA	Glycogen synthase	1	1	1	1	1	1	1	1	1	1	1	1	1	1	1	1	1	1	1	1	1	1	1	1	1	1	1	1	1	1	1	1	1	1	1	1	1	1	1	1	1	1	1	1	1	1	1
tlyA	tlyA	Hemolysin A	1	1	1	1	1	1	1	1	1	1	1	1	1	1	1	1	1	1	1	1	1	1	1	1	1	1	1	1	1	1	1	1	1	1	1	1	1	1	1	1	1	1	1	1	1	1	1
coaBC_1	coaBC_1	Coenzyme A biosynthesis bifunctional protein CoaBC	1	1	1	1	1	1	1	1	1	1	1	1	1	1	1	1	1	1	1	1	1	1	1	1	1	1	1	1	1	1	1	1	1	1	1	1	1	1	1	1	1	1	1	1	1	1	1
rplJ	rplJ	50S ribosomal protein L10	1	1	1	1	1	1	1	1	1	1	1	1	1	1	1	1	1	1	1	1	1	1	1	1	1	1	1	1	1	1	1	1	1	1	1	1	1	1	1	1	1	1	1	1	1	1	1
glgB	glgB	14-alpha-glucan branching enzyme GlgB	1	1	1	1	1	1	1	1	1	1	1	1	1	1	1	1	1	1	1	1	1	1	1	1	1	1	1	1	1	1	1	1	1	1	1	1	1	1	1	1	1	1	1	1	1	1	1
mngB	;mngB	hypothetical protein;Mannosylglycerate hydrolase	1	1	1	1	1	1	1	1	1	1	1	1	1	1	1	1	1	1	1	1	1	1	1	1	1	1	1	1	1	1	1	1	1	1	1	1	1	1	1	1	1	1	1	1	1	1	1
group_1270		hypothetical protein	1	1	1	1	1	1	1	1	1	1	1	1	1	1	1	1	1	1	1	1	1	1	1	1	1	1	1	1	1	1	1	1	1	1	1	1	1	1	1	1	1	1	1	1	1	1	1
rplL	rplL	50S ribosomal protein L7/L12	1	1	1	1	1	1	1	1	1	1	1	1	1	1	1	1	1	1	1	1	1	1	1	1	1	1	1	1	1	1	1	1	1	1	1	1	1	1	1	1	1	1	1	1	1	1	1
hisS	hisS	Histidine--tRNA ligase	1	1	1	1	1	1	1	1	1	1	1	1	1	1	1	1	1	1	1	1	1	1	1	1	1	1	1	1	1	1	1	1	1	1	1	1	1	1	1	1	1	1	1	1	1	1	1
group_1264		hypothetical protein	1	1	1	1	1	1	1	1	1	1	1	1	1	1	1	1	1	1	1	1	1	1	1	1	1	1	1	1	1	1	1	1	1	1	1	1	1	1	1	1	1	1	1	1	1	1	1
group_1263		hypothetical protein	1	1	1	1	1	1	1	1	1	1	1	1	1	1	1	1	1	1	1	1	1	1	1	1	1	1	1	1	1	1	1	1	1	1	1	1	1	1	1	1	1	1	1	1	1	1	1
group_1262		hypothetical protein	1	1	1	1	1	1	1	1	1	1	1	1	1	1	1	1	1	1	1	1	1	1	1	1	1	1	1	1	1	1	1	1	1	1	1	1	1	1	1	1	1	1	1	1	1	1	1
group_1261		hypothetical protein	1	1	1	1	1	1	1	1	1	1	1	1	1	1	1	1	1	1	1	1	1	1	1	1	1	1	1	1	1	1	1	1	1	1	1	1	1	1	1	1	1	1	1	1	1	1	1
group_1255		hypothetical protein	1	1	1	1	1	1	1	1	1	1	1	1	1	1	1	1	1	1	1	1	1	1	1	1	1	1	1	1	1	1	1	1	1	1	1	1	1	1	1	1	1	1	1	1	1	1	1
group_1254		hypothetical protein	1	1	1	1	1	1	1	1	1	1	1	1	1	1	1	1	1	1	1	1	1	1	1	1	1	1	1	1	1	1	1	1	1	1	1	1	1	1	1	1	1	1	1	1	1	1	1
group_1251		hypothetical protein	1	1	1	1	1	1	1	1	1	1	1	1	1	1	1	1	1	1	1	1	1	1	1	1	1	1	1	1	1	1	1	1	1	1	1	1	1	1	1	1	1	1	1	1	1	1	1
group_1247		hypothetical protein	1	1	1	1	1	1	1	1	1	1	1	1	1	1	1	1	1	1	1	1	1	1	1	1	1	1	1	1	1	1	1	1	1	1	1	1	1	1	1	1	1	1	1	1	1	1	1
group_1245		hypothetical protein	1	1	1	1	1	1	1	1	1	1	1	1	1	1	1	1	1	1	1	1	1	1	1	1	1	1	1	1	1	1	1	1	1	1	1	1	1	1	1	1	1	1	1	1	1	1	1
group_1244		hypothetical protein	1	1	1	1	1	1	1	1	1	1	1	1	1	1	1	1	1	1	1	1	1	1	1	1	1	1	1	1	1	1	1	1	1	1	1	1	1	1	1	1	1	1	1	1	1	1	1
group_1243		hypothetical protein	1	1	1	1	1	1	1	1	1	1	1	1	1	1	1	1	1	1	1	1	1	1	1	1	1	1	1	1	1	1	1	1	1	1	1	1	1	1	1	1	1	1	1	1	1	1	1
group_1241		hypothetical protein	1	1	1	1	1	1	1	1	1	1	1	1	1	1	1	1	1	1	1	1	1	1	1	1	1	1	1	1	1	1	1	1	1	1	1	1	1	1	1	1	1	1	1	1	1	1	1
group_1239		hypothetical protein	1	1	1	1	1	1	1	1	1	1	1	1	1	1	1	1	1	1	1	1	1	1	1	1	1	1	1	1	1	1	1	1	1	1	1	1	1	1	1	1	1	1	1	1	1	1	1
gltJ~~~glnM_1~~~glnM_2	gltJ;glnM_1;glnM_2	Glutamate/aspartate import permease protein GltJ;putative glutamine ABC transporter permease protein GlnM	1	1	1	1	1	1	1	1	1	1	1	1	1	1	1	1	1	1	1	1	1	1	1	1	1	1	1	1	1	1	1	1	1	1	1	1	1	1	1	1	1	1	1	1	1	1	1
group_1235		hypothetical protein	1	1	1	1	1	1	1	1	1	1	1	1	1	1	1	1	1	1	1	1	1	1	1	1	1	1	1	1	1	1	1	1	1	1	1	1	1	1	1	1	1	1	1	1	1	1	1
group_1234		hypothetical protein	1	1	1	1	1	1	1	1	1	1	1	1	1	1	1	1	1	1	1	1	1	1	1	1	1	1	1	1	1	1	1	1	1	1	1	1	1	1	1	1	1	1	1	1	1	1	1
tabA	tabA	Toxin-antitoxin biofilm protein TabA	1	1	1	1	1	1	1	1	1	1	1	1	1	1	1	1	1	1	1	1	1	1	1	1	1	1	1	1	1	1	1	1	1	1	1	1	1	1	1	1	1	1	1	1	1	1	1
group_1233		hypothetical protein	1	1	1	1	1	1	1	1	1	1	1	1	1	1	1	1	1	1	1	1	1	1	1	1	1	1	1	1	1	1	1	1	1	1	1	1	1	1	1	1	1	1	1	1	1	1	1
leuD	leuD	3-isopropylmalate dehydratase small subunit	1	1	1	1	1	1	1	1	1	1	1	1	1	1	1	1	1	1	1	1	1	1	1	1	1	1	1	1	1	1	1	1	1	1	1	1	1	1	1	1	1	1	1	1	1	1	1
group_1231		hypothetical protein	1	1	1	1	1	1	1	1	1	1	1	1	1	1	1	1	1	1	1	1	1	1	1	1	1	1	1	1	1	1	1	1	1	1	1	1	1	1	1	1	1	1	1	1	1	1	1
rhaB	rhaB	L-Rhamnulokinase	1	1	1	1	1	1	1	1	1	1	1	1	1	1	1	1	1	1	1	1	1	1	1	1	1	1	1	1	1	1	1	1	1	1	1	1	1	1	1	1	1	1	1	1	1	1	1
lacE_1~~~lacE_2	;lacE_1;lacE_2	hypothetical protein;PTS system lactose-specific EIICB component	1	1	1	1	1	1	1	1	1	1	1	1	1	1	1	1	1	1	1	1	1	1	1	1	1	1	1	1	1	1	1	1	1	1	1	1	1	1	1	1	1	1	1	1	1	1	1
group_1228		hypothetical protein	1	1	1	1	1	1	1	1	1	1	1	1	1	1	1	1	1	1	1	1	1	1	1	1	1	1	1	1	1	1	1	1	1	1	1	1	1	1	1	1	1	1	1	1	1	1	1
uvrC	uvrC	UvrABC system protein C	1	1	1	1	1	1	1	1	1	1	1	1	1	1	1	1	1	1	1	1	1	1	1	1	1	1	1	1	1	1	1	1	1	1	1	1	1	1	1	1	1	1	1	1	1	1	1
group_1227		hypothetical protein	1	1	1	1	1	1	1	1	1	1	1	1	1	1	1	1	1	1	1	1	1	1	1	1	1	1	1	1	1	1	1	1	1	1	1	1	1	1	1	1	1	1	1	1	1	1	1
group_1226		hypothetical protein	1	1	1	1	1	1	1	1	1	1	1	1	1	1	1	1	1	1	1	1	1	1	1	1	1	1	1	1	1	1	1	1	1	1	1	1	1	1	1	1	1	1	1	1	1	1	1
pheT	pheT	Phenylalanine--tRNA ligase beta subunit	1	1	1	1	1	1	1	1	1	1	1	1	1	1	1	1	1	1	1	1	1	1	1	1	1	1	1	1	1	1	1	1	1	1	1	1	1	1	1	1	1	1	1	1	1	1	1
smc	smc	Chromosome partition protein Smc	1	1	1	1	1	1	1	1	1	1	1	1	1	1	1	1	1	1	1	1	1	1	1	1	1	1	1	1	1	1	1	1	1	1	1	1	1	1	1	1	1	1	1	1	1	1	1
group_1215		hypothetical protein	1	1	1	1	1	1	1	1	1	1	1	1	1	1	1	1	1	1	1	1	1	1	1	1	1	1	1	1	1	1	1	1	1	1	1	1	1	1	1	1	1	1	1	1	1	1	1
group_1213		hypothetical protein	1	1	1	1	1	1	1	1	1	1	1	1	1	1	1	1	1	1	1	1	1	1	1	1	1	1	1	1	1	1	1	1	1	1	1	1	1	1	1	1	1	1	1	1	1	1	1
lacE_3~~~celB_2~~~licC_3~~~licC_4~~~licC_5	lacE_3;celB_2;licC_3;licC_4;licC_5	PTS system lactose-specific EIICB component;PTS system cellobiose-specific EIIC component;Lichenan permease IIC component	1	1	1	1	1	1	1	1	1	1	1	1	1	1	1	1	1	1	1	1	1	1	1	1	1	1	1	1	1	1	1	1	1	1	1	1	1	1	1	1	1	1	1	1	1	1	1
tdk	tdk	Thymidine kinase	1	1	1	1	1	1	1	1	1	1	1	1	1	1	1	1	1	1	1	1	1	1	1	1	1	1	1	1	1	1	1	1	1	1	1	1	1	1	1	1	1	1	1	1	1	1	1
tsaB	tsaB	tRNA threonylcarbamoyladenosine biosynthesis protein TsaB	1	1	1	1	1	1	1	1	1	1	1	1	1	1	1	1	1	1	1	1	1	1	1	1	1	1	1	1	1	1	1	1	1	1	1	1	1	1	1	1	1	1	1	1	1	1	1
group_1208		hypothetical protein	1	1	1	1	1	1	1	1	1	1	1	1	1	1	1	1	1	1	1	1	1	1	1	1	1	1	1	1	1	1	1	1	1	1	1	1	1	1	1	1	1	1	1	1	1	1	1
ykoD_2	ykoD_2	Putative HMP/thiamine import ATP-binding protein YkoD	1	1	1	1	1	1	1	1	1	1	1	1	1	1	1	1	1	1	1	1	1	1	1	1	1	1	1	1	1	1	1	1	1	1	1	1	1	1	1	1	1	1	1	1	1	1	1
group_1204		Farnesyl diphosphate synthase	1	1	1	1	1	1	1	1	1	1	1	1	1	1	1	1	1	1	1	1	1	1	1	1	1	1	1	1	1	1	1	1	1	1	1	1	1	1	1	1	1	1	1	1	1	1	1
group_1203		PhoH-like protein	1	1	1	1	1	1	1	1	1	1	1	1	1	1	1	1	1	1	1	1	1	1	1	1	1	1	1	1	1	1	1	1	1	1	1	1	1	1	1	1	1	1	1	1	1	1	1
pepS	pepS	Aminopeptidase PepS	1	1	1	1	1	1	1	1	1	1	1	1	1	1	1	1	1	1	1	1	1	1	1	1	1	1	1	1	1	1	1	1	1	1	1	1	1	1	1	1	1	1	1	1	1	1	1
group_1196		hypothetical protein	1	1	1	1	1	1	1	1	1	1	1	1	1	1	1	1	1	1	1	1	1	1	1	1	1	1	1	1	1	1	1	1	1	1	1	1	1	1	1	1	1	1	1	1	1	1	1
lytA_1	;lytA_1	hypothetical protein;Autolysin	1	1	1	1	1	1	1	1	1	1	1	1	1	1	1	1	1	1	1	1	1	1	1	1	1	1	1	1	1	1	1	1	1	1	1	1	1	1	1	1	1	1	1	1	1	1	1
nrnA	nrnA	putative bifunctional oligoribonuclease and PAP phosphatase NrnA	1	1	1	1	1	1	1	1	1	1	1	1	1	1	1	1	1	1	1	1	1	1	1	1	1	1	1	1	1	1	1	1	1	1	1	1	1	1	1	1	1	1	1	1	1	1	1
group_1189		hypothetical protein	1	1	1	1	1	1	1	1	1	1	1	1	1	1	1	1	1	1	1	1	1	1	1	1	1	1	1	1	1	1	1	1	1	1	1	1	1	1	1	1	1	1	1	1	1	1	1
group_1179		hypothetical protein	1	1	1	1	1	1	1	1	1	1	1	1	1	1	1	1	1	1	1	1	1	1	1	1	1	1	1	1	1	1	1	1	1	1	1	1	1	1	1	1	1	1	1	1	1	1	1
group_1178		hypothetical protein	1	1	1	1	1	1	1	1	1	1	1	1	1	1	1	1	1	1	1	1	1	1	1	1	1	1	1	1	1	1	1	1	1	1	1	1	1	1	1	1	1	1	1	1	1	1	1
fpgS_2~~~fpgS_1	fpgS_2;fpgS_1	Folylpolyglutamate synthase	1	1	1	1	1	1	1	1	1	1	1	1	1	1	1	1	1	1	1	1	1	1	1	1	1	1	1	1	1	1	1	1	1	1	1	1	1	1	1	1	1	1	1	1	1	1	1
group_1176		hypothetical protein	1	1	1	1	1	1	1	1	1	1	1	1	1	1	1	1	1	1	1	1	1	1	1	1	1	1	1	1	1	1	1	1	1	1	1	1	1	1	1	1	1	1	1	1	1	1	1
rsmI	rsmI	Ribosomal RNA small subunit methyltransferase I	1	1	1	1	1	1	1	1	1	1	1	1	1	1	1	1	1	1	1	1	1	1	1	1	1	1	1	1	1	1	1	1	1	1	1	1	1	1	1	1	1	1	1	1	1	1	1
sulD	sulD	Bifunctional folate synthesis protein	1	1	1	1	1	1	1	1	1	1	1	1	1	1	1	1	1	1	1	1	1	1	1	1	1	1	1	1	1	1	1	1	1	1	1	1	1	1	1	1	1	1	1	1	1	1	1
lacE_2~~~lacE_1	lacE_2;lacE_1	PTS system lactose-specific EIICB component	1	1	1	1	1	1	1	1	1	1	1	1	1	1	1	1	1	1	1	1	1	1	1	1	1	1	1	1	1	1	1	1	1	1	1	1	1	1	1	1	1	1	1	1	1	1	1
group_1174		hypothetical protein	1	1	1	1	1	1	1	1	1	1	1	1	1	1	1	1	1	1	1	1	1	1	1	1	1	1	1	1	1	1	1	1	1	1	1	1	1	1	1	1	1	1	1	1	1	1	1
lagD_1~~~lagD_3~~~lagD_2	lagD_1;lagD_3;lagD_2	Lactococcin-G-processing and transport ATP-binding protein LagD	1	1	1	1	1	1	1	1	1	1	1	1	1	1	1	1	1	1	1	1	1	1	1	1	1	1	1	1	1	1	1	1	1	1	1	1	1	1	1	1	1	1	1	1	1	1	1
group_1172		hypothetical protein	1	1	1	1	1	1	1	1	1	1	1	1	1	1	1	1	1	1	1	1	1	1	1	1	1	1	1	1	1	1	1	1	1	1	1	1	1	1	1	1	1	1	1	1	1	1	1
group_1168		hypothetical protein	1	1	1	1	1	1	1	1	1	1	1	1	1	1	1	1	1	1	1	1	1	1	1	1	1	1	1	1	1	1	1	1	1	1	1	1	1	1	1	1	1	1	1	1	1	1	1
group_1160		hypothetical protein	1	1	1	1	1	1	1	1	1	1	1	1	1	1	1	1	1	1	1	1	1	1	1	1	1	1	1	1	1	1	1	1	1	1	1	1	1	1	1	1	1	1	1	1	1	1	1
yodJ	yodJ	Putative carboxypeptidase YodJ	1	1	1	1	1	1	1	1	1	1	1	1	1	1	1	1	1	1	1	1	1	1	1	1	1	1	1	1	1	1	1	1	1	1	1	1	1	1	1	1	1	1	1	1	1	1	1
glxK_2~~~glxK_1~~~glxK	glxK_2;glxK_1;glxK	Glycerate kinase	1	1	1	1	1	1	1	1	1	1	1	1	1	1	1	1	1	1	1	1	1	1	1	1	1	1	1	1	1	1	1	1	1	1	1	1	1	1	1	1	1	1	1	1	1	1	1
group_1157		hypothetical protein	1	1	1	1	1	1	1	1	1	1	1	1	1	1	1	1	1	1	1	1	1	1	1	1	1	1	1	1	1	1	1	1	1	1	1	1	1	1	1	1	1	1	1	1	1	1	1
group_1155		hypothetical protein	1	1	1	1	1	1	1	1	1	1	1	1	1	1	1	1	1	1	1	1	1	1	1	1	1	1	1	1	1	1	1	1	1	1	1	1	1	1	1	1	1	1	1	1	1	1	1
group_1151		hypothetical protein	1	1	1	1	1	1	1	1	1	1	1	1	1	1	1	1	1	1	1	1	1	1	1	1	1	1	1	1	1	1	1	1	1	1	1	1	1	1	1	1	1	1	1	1	1	1	1
dhfR	dhfR	Dihydrofolate reductase	1	1	1	1	1	1	1	1	1	1	1	1	1	1	1	1	1	1	1	1	1	1	1	1	1	1	1	1	1	1	1	1	1	1	1	1	1	1	1	1	1	1	1	1	1	1	1
group_1148		hypothetical protein	1	1	1	1	1	1	1	1	1	1	1	1	1	1	1	1	1	1	1	1	1	1	1	1	1	1	1	1	1	1	1	1	1	1	1	1	1	1	1	1	1	1	1	1	1	1	1
tag	tag	DNA-3-methyladenine glycosylase 1	1	1	1	1	1	1	1	1	1	1	1	1	1	1	1	1	1	1	1	1	1	1	1	1	1	1	1	1	1	1	1	1	1	1	1	1	1	1	1	1	1	1	1	1	1	1	1
tcyJ	tcyJ	L-cystine-binding protein TcyJ	1	1	1	1	1	1	1	1	1	1	1	1	1	1	1	1	1	1	1	1	1	1	1	1	1	1	1	1	1	1	1	1	1	1	1	1	1	1	1	1	1	1	1	1	1	1	1
group_1147		hypothetical protein	1	1	1	1	1	1	1	1	1	1	1	1	1	1	1	1	1	1	1	1	1	1	1	1	1	1	1	1	1	1	1	1	1	1	1	1	1	1	1	1	1	1	1	1	1	1	1
group_1146		IS200/IS605 family transposase ISStin10	1	1	1	1	1	1	1	1	1	1	1	1	1	1	1	1	1	1	1	1	1	1	1	1	1	1	1	1	1	1	1	1	1	1	1	1	1	1	1	1	1	1	1	1	1	1	1
group_1145		hypothetical protein	1	1	1	1	1	1	1	1	1	1	1	1	1	1	1	1	1	1	1	1	1	1	1	1	1	1	1	1	1	1	1	1	1	1	1	1	1	1	1	1	1	1	1	1	1	1	1
group_1144		hypothetical protein	1	1	1	1	1	1	1	1	1	1	1	1	1	1	1	1	1	1	1	1	1	1	1	1	1	1	1	1	1	1	1	1	1	1	1	1	1	1	1	1	1	1	1	1	1	1	1
group_1142		hypothetical protein	1	1	1	1	1	1	1	1	1	1	1	1	1	1	1	1	1	1	1	1	1	1	1	1	1	1	1	1	1	1	1	1	1	1	1	1	1	1	1	1	1	1	1	1	1	1	1
comEC~~~comEC_1~~~comEC_2	;comEC;comEC_1;comEC_2	hypothetical protein;ComE operon protein 3	1	1	1	1	1	1	1	1	1	1	1	1	1	1	1	1	1	1	1	1	1	1	1	1	1	1	1	1	1	1	1	1	1	1	1	1	1	1	1	1	1	1	1	1	1	1	1
group_1141		Acetyltransferase	1	1	1	1	1	1	1	1	1	1	1	1	1	1	1	1	1	1	1	1	1	1	1	1	1	1	1	1	1	1	1	1	1	1	1	1	1	1	1	1	1	1	1	1	1	1	1
group_1137		hypothetical protein	1	1	1	1	1	1	1	1	1	1	1	1	1	1	1	1	1	1	1	1	1	1	1	1	1	1	1	1	1	1	1	1	1	1	1	1	1	1	1	1	1	1	1	1	1	1	1
group_1136		hypothetical protein	1	1	1	1	1	1	1	1	1	1	1	1	1	1	1	1	1	1	1	1	1	1	1	1	1	1	1	1	1	1	1	1	1	1	1	1	1	1	1	1	1	1	1	1	1	1	1
group_1135		hypothetical protein	1	1	1	1	1	1	1	1	1	1	1	1	1	1	1	1	1	1	1	1	1	1	1	1	1	1	1	1	1	1	1	1	1	1	1	1	1	1	1	1	1	1	1	1	1	1	1
group_1133		hypothetical protein	1	1	1	1	1	1	1	1	1	1	1	1	1	1	1	1	1	1	1	1	1	1	1	1	1	1	1	1	1	1	1	1	1	1	1	1	1	1	1	1	1	1	1	1	1	1	1
strH_1~~~strH~~~strH_2	strH_1;strH;strH_2	Beta-N-acetylhexosaminidase	1	1	1	1	1	1	1	1	1	1	1	1	1	1	1	1	1	1	1	1	1	1	1	1	1	1	1	1	1	1	1	1	1	1	1	1	1	1	1	1	1	1	1	1	1	1	1
group_1131		hypothetical protein	1	1	1	1	1	1	1	1	1	1	1	1	1	1	1	1	1	1	1	1	1	1	1	1	1	1	1	1	1	1	1	1	1	1	1	1	1	1	1	1	1	1	1	1	1	1	1
trmFO	trmFO	Methylenetetrahydrofolate--tRNA-(uracil-5-)-methyltransferase TrmFO	1	1	1	1	1	1	1	1	1	1	1	1	1	1	1	1	1	1	1	1	1	1	1	1	1	1	1	1	1	1	1	1	1	1	1	1	1	1	1	1	1	1	1	1	1	1	1
prmA	prmA	Ribosomal protein L11 methyltransferase	1	1	1	1	1	1	1	1	1	1	1	1	1	1	1	1	1	1	1	1	1	1	1	1	1	1	1	1	1	1	1	1	1	1	1	1	1	1	1	1	1	1	1	1	1	1	1
tmcAL	tmcAL	tRNA(Met) cytidine acetate ligase	1	1	1	1	1	1	1	1	1	1	1	1	1	1	1	1	1	1	1	1	1	1	1	1	1	1	1	1	1	1	1	1	1	1	1	1	1	1	1	1	1	1	1	1	1	1	1
group_1130		hypothetical protein	1	1	1	1	1	1	1	1	1	1	1	1	1	1	1	1	1	1	1	1	1	1	1	1	1	1	1	1	1	1	1	1	1	1	1	1	1	1	1	1	1	1	1	1	1	1	1
group_1129		hypothetical protein	1	1	1	1	1	1	1	1	1	1	1	1	1	1	1	1	1	1	1	1	1	1	1	1	1	1	1	1	1	1	1	1	1	1	1	1	1	1	1	1	1	1	1	1	1	1	1
bceB	bceB;	Bacitracin export permease protein BceB;hypothetical protein	1	1	1	1	1	1	1	1	1	1	1	1	1	1	1	1	1	1	1	1	1	1	1	1	1	1	1	1	1	1	1	1	1	1	1	1	1	1	1	1	1	1	1	1	1	1	1
group_1128		hypothetical protein	1	1	1	1	1	1	1	1	1	1	1	1	1	1	1	1	1	1	1	1	1	1	1	1	1	1	1	1	1	1	1	1	1	1	1	1	1	1	1	1	1	1	1	1	1	1	1
group_1127		hypothetical protein	1	1	1	1	1	1	1	1	1	1	1	1	1	1	1	1	1	1	1	1	1	1	1	1	1	1	1	1	1	1	1	1	1	1	1	1	1	1	1	1	1	1	1	1	1	1	1
group_1126		hypothetical protein	1	1	1	1	1	1	1	1	1	1	1	1	1	1	1	1	1	1	1	1	1	1	1	1	1	1	1	1	1	1	1	1	1	1	1	1	1	1	1	1	1	1	1	1	1	1	1
group_1125		hypothetical protein	1	1	1	1	1	1	1	1	1	1	1	1	1	1	1	1	1	1	1	1	1	1	1	1	1	1	1	1	1	1	1	1	1	1	1	1	1	1	1	1	1	1	1	1	1	1	1
metY	metY	O-acetyl-L-homoserine sulfhydrylase	1	1	1	1	1	1	1	1	1	1	1	1	1	1	1	1	1	1	1	1	1	1	1	1	1	1	1	1	1	1	1	1	1	1	1	1	1	1	1	1	1	1	1	1	1	1	1
group_1122		hypothetical protein	1	1	1	1	1	1	1	1	1	1	1	1	1	1	1	1	1	1	1	1	1	1	1	1	1	1	1	1	1	1	1	1	1	1	1	1	1	1	1	1	1	1	1	1	1	1	1
ydhF	;ydhF	hypothetical protein;Oxidoreductase YdhF	1	1	1	1	1	1	1	1	1	1	1	1	1	1	1	1	1	1	1	1	1	1	1	1	1	1	1	1	1	1	1	1	1	1	1	1	1	1	1	1	1	1	1	1	1	1	1
group_1119		putative zinc protease;hypothetical protein	1	1	1	1	1	1	1	1	1	1	1	1	1	1	1	1	1	1	1	1	1	1	1	1	1	1	1	1	1	1	1	1	1	1	1	1	1	1	1	1	1	1	1	1	1	1	1
group_1118		hypothetical protein	1	1	1	1	1	1	1	1	1	1	1	1	1	1	1	1	1	1	1	1	1	1	1	1	1	1	1	1	1	1	1	1	1	1	1	1	1	1	1	1	1	1	1	1	1	1	1
group_1117		hypothetical protein	1	1	1	1	1	1	1	1	1	1	1	1	1	1	1	1	1	1	1	1	1	1	1	1	1	1	1	1	1	1	1	1	1	1	1	1	1	1	1	1	1	1	1	1	1	1	1
group_1116		hypothetical protein	1	1	1	1	1	1	1	1	1	1	1	1	1	1	1	1	1	1	1	1	1	1	1	1	1	1	1	1	1	1	1	1	1	1	1	1	1	1	1	1	1	1	1	1	1	1	1
group_1115		hypothetical protein	1	1	1	1	1	1	1	1	1	1	1	1	1	1	1	1	1	1	1	1	1	1	1	1	1	1	1	1	1	1	1	1	1	1	1	1	1	1	1	1	1	1	1	1	1	1	1
proV~~~cmpD	proV;cmpD	Glycine betaine/proline betaine transport system ATP-binding protein ProV;Bicarbonate transport ATP-binding protein CmpD	1	1	1	1	1	1	1	1	1	1	1	1	1	1	1	1	1	1	1	1	1	1	1	1	1	1	1	1	1	1	1	1	1	1	1	1	1	1	1	1	1	1	1	1	1	1	1
yidA_2~~~yidA_1	yidA_2;yidA_1	Sugar phosphatase YidA	1	1	1	1	1	1	1	1	1	1	1	1	1	1	1	1	1	1	1	1	1	1	1	1	1	1	1	1	1	1	1	1	1	1	1	1	1	1	1	1	1	1	1	1	1	1	1
group_1113		hypothetical protein	1	1	1	1	1	1	1	1	1	1	1	1	1	1	1	1	1	1	1	1	1	1	1	1	1	1	1	1	1	1	1	1	1	1	1	1	1	1	1	1	1	1	1	1	1	1	1
tmk	tmk	Thymidylate kinase	1	1	1	1	1	1	1	1	1	1	1	1	1	1	1	1	1	1	1	1	1	1	1	1	1	1	1	1	1	1	1	1	1	1	1	1	1	1	1	1	1	1	1	1	1	1	1
group_1111		hypothetical protein	1	1	1	1	1	1	1	1	1	1	1	1	1	1	1	1	1	1	1	1	1	1	1	1	1	1	1	1	1	1	1	1	1	1	1	1	1	1	1	1	1	1	1	1	1	1	1
dgkA	dgkA	Undecaprenol kinase	1	1	1	1	1	1	1	1	1	1	1	1	1	1	1	1	1	1	1	1	1	1	1	1	1	1	1	1	1	1	1	1	1	1	1	1	1	1	1	1	1	1	1	1	1	1	1
group_1109		hypothetical protein	1	1	1	1	1	1	1	1	1	1	1	1	1	1	1	1	1	1	1	1	1	1	1	1	1	1	1	1	1	1	1	1	1	1	1	1	1	1	1	1	1	1	1	1	1	1	1
group_1108		hypothetical protein	1	1	1	1	1	1	1	1	1	1	1	1	1	1	1	1	1	1	1	1	1	1	1	1	1	1	1	1	1	1	1	1	1	1	1	1	1	1	1	1	1	1	1	1	1	1	1
sstT	sstT	Serine/threonine transporter SstT	1	1	1	1	1	1	1	1	1	1	1	1	1	1	1	1	1	1	1	1	1	1	1	1	1	1	1	1	1	1	1	1	1	1	1	1	1	1	1	1	1	1	1	1	1	1	1
group_1103		hypothetical protein	1	1	1	1	1	1	1	1	1	1	1	1	1	1	1	1	1	1	1	1	1	1	1	1	1	1	1	1	1	1	1	1	1	1	1	1	1	1	1	1	1	1	1	1	1	1	1
group_1102	licT_2;licT_1	Transcription antiterminator LicT	1	1	1	1	1	1	1	1	1	1	1	1	1	1	1	1	1	1	1	1	1	1	1	1	1	1	1	1	1	1	1	1	1	1	1	1	1	1	1	1	1	1	1	1	1	1	1
group_1101		hypothetical protein	1	1	1	1	1	1	1	1	1	1	1	1	1	1	1	1	1	1	1	1	1	1	1	1	1	1	1	1	1	1	1	1	1	1	1	1	1	1	1	1	1	1	1	1	1	1	1
trpC	trpC	Indole-3-glycerol phosphate synthase	1	1	1	1	1	1	1	1	1	1	1	1	1	1	1	1	1	1	1	1	1	1	1	1	1	1	1	1	1	1	1	1	1	1	1	1	1	1	1	1	1	1	1	1	1	1	1
group_1098		Phosphomevalonate kinase	1	1	1	1	1	1	1	1	1	1	1	1	1	1	1	1	1	1	1	1	1	1	1	1	1	1	1	1	1	1	1	1	1	1	1	1	1	1	1	1	1	1	1	1	1	1	1
group_1097		hypothetical protein	1	1	1	1	1	1	1	1	1	1	1	1	1	1	1	1	1	1	1	1	1	1	1	1	1	1	1	1	1	1	1	1	1	1	1	1	1	1	1	1	1	1	1	1	1	1	1
group_1096		hypothetical protein	1	1	1	1	1	1	1	1	1	1	1	1	1	1	1	1	1	1	1	1	1	1	1	1	1	1	1	1	1	1	1	1	1	1	1	1	1	1	1	1	1	1	1	1	1	1	1
desR	desR	Transcriptional regulatory protein DesR	1	1	1	1	1	1	1	1	1	1	1	1	1	1	1	1	1	1	1	1	1	1	1	1	1	1	1	1	1	1	1	1	1	1	1	1	1	1	1	1	1	1	1	1	1	1	1
group_1095		hypothetical protein	1	1	1	1	1	1	1	1	1	1	1	1	1	1	1	1	1	1	1	1	1	1	1	1	1	1	1	1	1	1	1	1	1	1	1	1	1	1	1	1	1	1	1	1	1	1	1
thiO	thiO	Glycine oxidase	1	1	1	1	1	1	1	1	1	1	1	1	1	1	1	1	1	1	1	1	1	1	1	1	1	1	1	1	1	1	1	1	1	1	1	1	1	1	1	1	1	1	1	1	1	1	1
group_1094		hypothetical protein	1	1	1	1	1	1	1	1	1	1	1	1	1	1	1	1	1	1	1	1	1	1	1	1	1	1	1	1	1	1	1	1	1	1	1	1	1	1	1	1	1	1	1	1	1	1	1
coaD	coaD;	Phosphopantetheine adenylyltransferase;hypothetical protein	1	1	1	1	1	1	1	1	1	1	1	1	1	1	1	1	1	1	1	1	1	1	1	1	1	1	1	1	1	1	1	1	1	1	1	1	1	1	1	1	1	1	1	1	1	1	1
group_1093		hypothetical protein	1	1	1	1	1	1	1	1	1	1	1	1	1	1	1	1	1	1	1	1	1	1	1	1	1	1	1	1	1	1	1	1	1	1	1	1	1	1	1	1	1	1	1	1	1	1	1
topA	topA	DNA topoisomerase 1	1	1	1	1	1	1	1	1	1	1	1	1	1	1	1	1	1	1	1	1	1	1	1	1	1	1	1	1	1	1	1	1	1	1	1	1	1	1	1	1	1	1	1	1	1	1	1
murF	murF	UDP-N-acetylmuramoyl-tripeptide--D-alanyl-D-alanine ligase	1	1	1	1	1	1	1	1	1	1	1	1	1	1	1	1	1	1	1	1	1	1	1	1	1	1	1	1	1	1	1	1	1	1	1	1	1	1	1	1	1	1	1	1	1	1	1
ydcV	ydcV	Inner membrane ABC transporter permease protein YdcV	1	1	1	1	1	1	1	1	1	1	1	1	1	1	1	1	1	1	1	1	1	1	1	1	1	1	1	1	1	1	1	1	1	1	1	1	1	1	1	1	1	1	1	1	1	1	1
group_1090		hypothetical protein	1	1	1	1	1	1	1	1	1	1	1	1	1	1	1	1	1	1	1	1	1	1	1	1	1	1	1	1	1	1	1	1	1	1	1	1	1	1	1	1	1	1	1	1	1	1	1
group_1089		hypothetical protein	1	1	1	1	1	1	1	1	1	1	1	1	1	1	1	1	1	1	1	1	1	1	1	1	1	1	1	1	1	1	1	1	1	1	1	1	1	1	1	1	1	1	1	1	1	1	1
group_1087		hypothetical protein	1	1	1	1	1	1	1	1	1	1	1	1	1	1	1	1	1	1	1	1	1	1	1	1	1	1	1	1	1	1	1	1	1	1	1	1	1	1	1	1	1	1	1	1	1	1	1
group_1086		hypothetical protein	1	1	1	1	1	1	1	1	1	1	1	1	1	1	1	1	1	1	1	1	1	1	1	1	1	1	1	1	1	1	1	1	1	1	1	1	1	1	1	1	1	1	1	1	1	1	1
iscS_1~~~iscS_2	iscS_1;iscS_2	Cysteine desulfurase IscS	1	1	1	1	1	1	1	1	1	1	1	1	1	1	1	1	1	1	1	1	1	1	1	1	1	1	1	1	1	1	1	1	1	1	1	1	1	1	1	1	1	1	1	1	1	1	1
ybbA	ybbA	putative protein YbbA	1	1	1	1	1	1	1	1	1	1	1	1	1	1	1	1	1	1	1	1	1	1	1	1	1	1	1	1	1	1	1	1	1	1	1	1	1	1	1	1	1	1	1	1	1	1	1
trpF	trpF	N-(5'-phosphoribosyl)anthranilate isomerase	1	1	1	1	1	1	1	1	1	1	1	1	1	1	1	1	1	1	1	1	1	1	1	1	1	1	1	1	1	1	1	1	1	1	1	1	1	1	1	1	1	1	1	1	1	1	1
group_1084		hypothetical protein	1	1	1	1	1	1	1	1	1	1	1	1	1	1	1	1	1	1	1	1	1	1	1	1	1	1	1	1	1	1	1	1	1	1	1	1	1	1	1	1	1	1	1	1	1	1	1
thiN	thiN	Thiamine pyrophosphokinase	1	1	1	1	1	1	1	1	1	1	1	1	1	1	1	1	1	1	1	1	1	1	1	1	1	1	1	1	1	1	1	1	1	1	1	1	1	1	1	1	1	1	1	1	1	1	1
proC	proC	Pyrroline-5-carboxylate reductase	1	1	1	1	1	1	1	1	1	1	1	1	1	1	1	1	1	1	1	1	1	1	1	1	1	1	1	1	1	1	1	1	1	1	1	1	1	1	1	1	1	1	1	1	1	1	1
rsmC	rsmC	Ribosomal RNA small subunit methyltransferase C	1	1	1	1	1	1	1	1	1	1	1	1	1	1	1	1	1	1	1	1	1	1	1	1	1	1	1	1	1	1	1	1	1	1	1	1	1	1	1	1	1	1	1	1	1	1	1
thrC	thrC	Threonine synthase	1	1	1	1	1	1	1	1	1	1	1	1	1	1	1	1	1	1	1	1	1	1	1	1	1	1	1	1	1	1	1	1	1	1	1	1	1	1	1	1	1	1	1	1	1	1	1
group_1082		hypothetical protein	1	1	1	1	1	1	1	1	1	1	1	1	1	1	1	1	1	1	1	1	1	1	1	1	1	1	1	1	1	1	1	1	1	1	1	1	1	1	1	1	1	1	1	1	1	1	1
group_1080		hypothetical protein	1	1	1	1	1	1	1	1	1	1	1	1	1	1	1	1	1	1	1	1	1	1	1	1	1	1	1	1	1	1	1	1	1	1	1	1	1	1	1	1	1	1	1	1	1	1	1
group_1079		Putative phosphatase	1	1	1	1	1	1	1	1	1	1	1	1	1	1	1	1	1	1	1	1	1	1	1	1	1	1	1	1	1	1	1	1	1	1	1	1	1	1	1	1	1	1	1	1	1	1	1
pepA_2	;pepA_2	hypothetical protein;Glutamyl aminopeptidase	1	1	1	1	1	1	1	1	1	1	1	1	1	1	1	1	1	1	1	1	1	1	1	1	1	1	1	1	1	1	1	1	1	1	1	1	1	1	1	1	1	1	1	1	1	1	1
endA	endA	DNA-entry nuclease	1	1	1	1	1	1	1	1	1	1	1	1	1	1	1	1	1	1	1	1	1	1	1	1	1	1	1	1	1	1	1	1	1	1	1	1	1	1	1	1	1	1	1	1	1	1	1
group_1077		hypothetical protein	1	1	1	1	1	1	1	1	1	1	1	1	1	1	1	1	1	1	1	1	1	1	1	1	1	1	1	1	1	1	1	1	1	1	1	1	1	1	1	1	1	1	1	1	1	1	1
group_1076	agrA_1	Accessory gene regulator protein A	1	1	1	1	1	1	1	1	1	1	1	1	1	1	1	1	1	1	1	1	1	1	1	1	1	1	1	1	1	1	1	1	1	1	1	1	1	1	1	1	1	1	1	1	1	1	1
group_1072		hypothetical protein	1	1	1	1	1	1	1	1	1	1	1	1	1	1	1	1	1	1	1	1	1	1	1	1	1	1	1	1	1	1	1	1	1	1	1	1	1	1	1	1	1	1	1	1	1	1	1
group_1071		hypothetical protein	1	1	1	1	1	1	1	1	1	1	1	1	1	1	1	1	1	1	1	1	1	1	1	1	1	1	1	1	1	1	1	1	1	1	1	1	1	1	1	1	1	1	1	1	1	1	1
glgD	glgD	Glycogen biosynthesis protein GlgD	1	1	1	1	1	1	1	1	1	1	1	1	1	1	1	1	1	1	1	1	1	1	1	1	1	1	1	1	1	1	1	1	1	1	1	1	1	1	1	1	1	1	1	1	1	1	1
ecsA_2~~~ecsA_1	ecsA_2;ecsA_1	ABC-type transporter ATP-binding protein EcsA	1	1	1	1	1	1	1	1	1	1	1	1	1	1	1	1	1	1	1	1	1	1	1	1	1	1	1	1	1	1	1	1	1	1	1	1	1	1	1	1	1	1	1	1	1	1	1
group_1067		hypothetical protein	1	1	1	1	1	1	1	1	1	1	1	1	1	1	1	1	1	1	1	1	1	1	1	1	1	1	1	1	1	1	1	1	1	1	1	1	1	1	1	1	1	1	1	1	1	1	1
opuBA	opuBA	Choline transport ATP-binding protein OpuBA	1	1	1	1	1	1	1	1	1	1	1	1	1	1	1	1	1	1	1	1	1	1	1	1	1	1	1	1	1	1	1	1	1	1	1	1	1	1	1	1	1	1	1	1	1	1	1
group_1066		hypothetical protein	1	1	1	1	1	1	1	1	1	1	1	1	1	1	1	1	1	1	1	1	1	1	1	1	1	1	1	1	1	1	1	1	1	1	1	1	1	1	1	1	1	1	1	1	1	1	1
pyrP	pyrP	Uracil permease	1	1	1	1	1	1	1	1	1	1	1	1	1	1	1	1	1	1	1	1	1	1	1	1	1	1	1	1	1	1	1	1	1	1	1	1	1	1	1	1	1	1	1	1	1	1	1
rpoE	rpoE	putative DNA-directed RNA polymerase subunit delta	1	1	1	1	1	1	1	1	1	1	1	1	1	1	1	1	1	1	1	1	1	1	1	1	1	1	1	1	1	1	1	1	1	1	1	1	1	1	1	1	1	1	1	1	1	1	1
groS	groS	10 kDa chaperonin	1	1	1	1	1	1	1	1	1	1	1	1	1	1	1	1	1	1	1	1	1	1	1	1	1	1	1	1	1	1	1	1	1	1	1	1	1	1	1	1	1	1	1	1	1	1	1
lytB	lytB	Putative endo-beta-N-acetylglucosaminidase	1	1	1	1	1	1	1	1	1	1	1	1	1	1	1	1	1	1	1	1	1	1	1	1	1	1	1	1	1	1	1	1	1	1	1	1	1	1	1	1	1	1	1	1	1	1	1
argR_1~~~argR_2	argR_1;argR_2	Arginine repressor	1	1	1	1	1	1	1	1	1	1	1	1	1	1	1	1	1	1	1	1	1	1	1	1	1	1	1	1	1	1	1	1	1	1	1	1	1	1	1	1	1	1	1	1	1	1	1
coaBC_2	coaBC_2	Coenzyme A biosynthesis bifunctional protein CoaBC	1	1	1	1	1	1	1	1	1	1	1	1	1	1	1	1	1	1	1	1	1	1	1	1	1	1	1	1	1	1	1	1	1	1	1	1	1	1	1	1	1	1	1	1	1	1	1
ecfT_2~~~ecfT_1	;ecfT_2;ecfT_1	hypothetical protein;Energy-coupling factor transporter transmembrane protein EcfT	1	1	1	1	1	1	1	1	1	1	1	1	1	1	1	1	1	1	1	1	1	1	1	1	1	1	1	1	1	1	1	1	1	1	1	1	1	1	1	1	1	1	1	1	1	1	1
mtaD	mtaD;	5-methylthioadenosine/S-adenosylhomocysteine deaminase;hypothetical protein	1	1	1	1	1	1	1	1	1	1	1	1	1	1	1	1	1	1	1	1	1	1	1	1	1	1	1	1	1	1	1	1	1	1	1	1	1	1	1	1	1	1	1	1	1	1	1
group_1063		putative ABC transporter ATP-binding protein	1	1	1	1	1	1	1	1	1	1	1	1	1	1	1	1	1	1	1	1	1	1	1	1	1	1	1	1	1	1	1	1	1	1	1	1	1	1	1	1	1	1	1	1	1	1	1
group_1061		hypothetical protein	1	1	1	1	1	1	1	1	1	1	1	1	1	1	1	1	1	1	1	1	1	1	1	1	1	1	1	1	1	1	1	1	1	1	1	1	1	1	1	1	1	1	1	1	1	1	1
group_1060		hypothetical protein	1	1	1	1	1	1	1	1	1	1	1	1	1	1	1	1	1	1	1	1	1	1	1	1	1	1	1	1	1	1	1	1	1	1	1	1	1	1	1	1	1	1	1	1	1	1	1
group_1059		hypothetical protein	1	1	1	1	1	1	1	1	1	1	1	1	1	1	1	1	1	1	1	1	1	1	1	1	1	1	1	1	1	1	1	1	1	1	1	1	1	1	1	1	1	1	1	1	1	1	1
glgC~~~glgC_1~~~glgC_2	glgC;glgC_1;glgC_2	Glucose-1-phosphate adenylyltransferase	1	1	1	1	1	1	1	1	1	1	1	1	1	1	1	1	1	1	1	1	1	1	1	1	1	1	1	1	1	1	1	1	1	1	1	1	1	1	1	1	1	1	1	1	1	1	1
group_1058		hypothetical protein	1	1	1	1	1	1	1	1	1	1	1	1	1	1	1	1	1	1	1	1	1	1	1	1	1	1	1	1	1	1	1	1	1	1	1	1	1	1	1	1	1	1	1	1	1	1	1
group_1056		Endo-alpha-N-acetylgalactosaminidase	1	1	1	1	1	1	1	1	1	1	1	1	1	1	1	1	1	1	1	1	1	1	1	1	1	1	1	1	1	1	1	1	1	1	1	1	1	1	1	1	1	1	1	1	1	1	1
group_1054		hypothetical protein	1	1	1	1	1	1	1	1	1	1	1	1	1	1	1	1	1	1	1	1	1	1	1	1	1	1	1	1	1	1	1	1	1	1	1	1	1	1	1	1	1	1	1	1	1	1	1
group_1052		hypothetical protein	1	1	1	1	1	1	1	1	1	1	1	1	1	1	1	1	1	1	1	1	1	1	1	1	1	1	1	1	1	1	1	1	1	1	1	1	1	1	1	1	1	1	1	1	1	1	1
group_1050		hypothetical protein	1	1	1	1	1	1	1	1	1	1	1	1	1	1	1	1	1	1	1	1	1	1	1	1	1	1	1	1	1	1	1	1	1	1	1	1	1	1	1	1	1	1	1	1	1	1	1
bglK_2	bglK_2	Beta-glucoside kinase	1	1	1	1	1	1	1	1	1	1	1	1	1	1	1	1	1	1	1	1	1	1	1	1	1	1	1	1	1	1	1	1	1	1	1	1	1	1	1	1	1	1	1	1	1	1	1
group_1049		hypothetical protein	1	1	1	1	1	1	1	1	1	1	1	1	1	1	1	1	1	1	1	1	1	1	1	1	1	1	1	1	1	1	1	1	1	1	1	1	1	1	1	1	1	1	1	1	1	1	1
group_1048		hypothetical protein	1	1	1	1	1	1	1	1	1	1	1	1	1	1	1	1	1	1	1	1	1	1	1	1	1	1	1	1	1	1	1	1	1	1	1	1	1	1	1	1	1	1	1	1	1	1	1
fucI	fucI	L-fucose isomerase	1	1	1	1	1	1	1	1	1	1	1	1	1	1	1	1	1	1	1	1	1	1	1	1	1	1	1	1	1	1	1	1	1	1	1	1	1	1	1	1	1	1	1	1	1	1	1
ybjI	ybjI	5-amino-6-(5-phospho-D-ribitylamino)uracil phosphatase YbjI	1	1	1	1	1	1	1	1	1	1	1	1	1	1	1	1	1	1	1	1	1	1	1	1	1	1	1	1	1	1	1	1	1	1	1	1	1	1	1	1	1	1	1	1	1	1	1
group_1046		hypothetical protein	1	1	1	1	1	1	1	1	1	1	1	1	1	1	1	1	1	1	1	1	1	1	1	1	1	1	1	1	1	1	1	1	1	1	1	1	1	1	1	1	1	1	1	1	1	1	1
group_1041		hypothetical protein	1	1	1	1	1	1	1	1	1	1	1	1	1	1	1	1	1	1	1	1	1	1	1	1	1	1	1	1	1	1	1	1	1	1	1	1	1	1	1	1	1	1	1	1	1	1	1
group_1037		hypothetical protein	1	1	1	1	1	1	1	1	1	1	1	1	1	1	1	1	1	1	1	1	1	1	1	1	1	1	1	1	1	1	1	1	1	1	1	1	1	1	1	1	1	1	1	1	1	1	1
tcyB~~~yecS_2	;tcyB;yecS_2	hypothetical protein;L-cystine transport system permease protein TcyB;L-cystine transport system permease protein YecS	1	1	1	1	1	1	1	1	1	1	1	1	1	1	1	1	1	1	1	1	1	1	1	1	1	1	1	1	1	1	1	1	1	1	1	1	1	1	1	1	1	1	1	1	1	1	1
group_1032		hypothetical protein	1	1	1	1	1	1	1	1	1	1	1	1	1	1	1	1	1	1	1	1	1	1	1	1	1	1	1	1	1	1	1	1	1	1	1	1	1	1	1	1	1	1	1	1	1	1	1
phnU	;phnU	hypothetical protein;Putative 2-aminoethylphosphonate transport system permease protein PhnU	1	1	1	1	1	1	1	1	1	1	1	1	1	1	1	1	1	1	1	1	1	1	1	1	1	1	1	1	1	1	1	1	1	1	1	1	1	1	1	1	1	1	1	1	1	1	1
malK	malK	Maltose/maltodextrin import ATP-binding protein MalK	1	1	1	1	1	1	1	1	1	1	1	1	1	1	1	1	1	1	1	1	1	1	1	1	1	1	1	1	1	1	1	1	1	1	1	1	1	1	1	1	1	1	1	1	1	1	1
group_1030		putative ABC transporter ATP-binding protein	1	1	1	1	1	1	1	1	1	1	1	1	1	1	1	1	1	1	1	1	1	1	1	1	1	1	1	1	1	1	1	1	1	1	1	1	1	1	1	1	1	1	1	1	1	1	1
group_1029		hypothetical protein	1	1	1	1	1	1	1	1	1	1	1	1	1	1	1	1	1	1	1	1	1	1	1	1	1	1	1	1	1	1	1	1	1	1	1	1	1	1	1	1	1	1	1	1	1	1	1
group_1028		hypothetical protein	1	1	1	1	1	1	1	1	1	1	1	1	1	1	1	1	1	1	1	1	1	1	1	1	1	1	1	1	1	1	1	1	1	1	1	1	1	1	1	1	1	1	1	1	1	1	1
lmrA_1~~~lmrA_2~~~lmrA~~~bmrA	lmrA_1;lmrA_2;lmrA;bmrA;	Multidrug resistance ABC transporter ATP-binding and permease protein;Multidrug resistance ABC transporter ATP-binding/permease protein BmrA;hypothetical protein	1	1	1	1	1	1	1	1	1	1	1	1	1	1	1	1	1	1	1	1	1	1	1	1	1	1	1	1	1	1	1	1	1	1	1	1	1	1	1	1	1	1	1	1	1	1	1
group_1026		hypothetical protein	1	1	1	1	1	1	1	1	1	1	1	1	1	1	1	1	1	1	1	1	1	1	1	1	1	1	1	1	1	1	1	1	1	1	1	1	1	1	1	1	1	1	1	1	1	1	1
group_1024		hypothetical protein	1	1	1	1	1	1	1	1	1	1	1	1	1	1	1	1	1	1	1	1	1	1	1	1	1	1	1	1	1	1	1	1	1	1	1	1	1	1	1	1	1	1	1	1	1	1	1
group_1023		hypothetical protein	1	1	1	1	1	1	1	1	1	1	1	1	1	1	1	1	1	1	1	1	1	1	1	1	1	1	1	1	1	1	1	1	1	1	1	1	1	1	1	1	1	1	1	1	1	1	1
group_1022		hypothetical protein;Acetyltransferase	1	1	1	1	1	1	1	1	1	1	1	1	1	1	1	1	1	1	1	1	1	1	1	1	1	1	1	1	1	1	1	1	1	1	1	1	1	1	1	1	1	1	1	1	1	1	1
lacG_2~~~lacG_3	lacG_2;lacG_3	6-phospho-beta-galactosidase	1	1	1	1	1	1	1	1	1	1	1	1	1	1	1	1	1	1	1	1	1	1	1	1	1	1	1	1	1	1	1	1	1	1	1	1	1	1	1	1	1	1	1	1	1	1	1
group_1020		hypothetical protein	1	1	1	1	1	1	1	1	1	1	1	1	1	1	1	1	1	1	1	1	1	1	1	1	1	1	1	1	1	1	1	1	1	1	1	1	1	1	1	1	1	1	1	1	1	1	1
group_1018		hypothetical protein	1	1	1	1	1	1	1	1	1	1	1	1	1	1	1	1	1	1	1	1	1	1	1	1	1	1	1	1	1	1	1	1	1	1	1	1	1	1	1	1	1	1	1	1	1	1	1
group_1014		hypothetical protein	1	1	1	1	1	1	1	1	1	1	1	1	1	1	1	1	1	1	1	1	1	1	1	1	1	1	1	1	1	1	1	1	1	1	1	1	1	1	1	1	1	1	1	1	1	1	1
nanA_2~~~nanA_1	nanA_2;nanA_1	Sialidase A	1	1	1	1	1	1	1	1	1	1	1	1	1	1	1	1	1	1	1	1	1	1	1	1	1	1	1	1	1	1	1	1	1	1	1	1	1	1	1	1	1	1	1	1	1	1	1
group_1013		putative ABC transporter ATP-binding protein	1	1	1	1	1	1	1	1	1	1	1	1	1	1	1	1	1	1	1	1	1	1	1	1	1	1	1	1	1	1	1	1	1	1	1	1	1	1	1	1	1	1	1	1	1	1	1
group_1011		hypothetical protein	1	1	1	1	1	1	1	1	1	1	1	1	1	1	1	1	1	1	1	1	1	1	1	1	1	1	1	1	1	1	1	1	1	1	1	1	1	1	1	1	1	1	1	1	1	1	1
group_1009		hypothetical protein	1	1	1	1	1	1	1	1	1	1	1	1	1	1	1	1	1	1	1	1	1	1	1	1	1	1	1	1	1	1	1	1	1	1	1	1	1	1	1	1	1	1	1	1	1	1	1
group_1008		hypothetical protein	1	1	1	1	1	1	1	1	1	1	1	1	1	1	1	1	1	1	1	1	1	1	1	1	1	1	1	1	1	1	1	1	1	1	1	1	1	1	1	1	1	1	1	1	1	1	1
group_1007		hypothetical protein	1	1	1	1	1	1	1	1	1	1	1	1	1	1	1	1	1	1	1	1	1	1	1	1	1	1	1	1	1	1	1	1	1	1	1	1	1	1	1	1	1	1	1	1	1	1	1
group_1005		hypothetical protein	1	1	1	1	1	1	1	1	1	1	1	1	1	1	1	1	1	1	1	1	1	1	1	1	1	1	1	1	1	1	1	1	1	1	1	1	1	1	1	1	1	1	1	1	1	1	1
nanB~~~nanB_2~~~nanB_1	nanB;nanB_2;nanB_1	Sialidase B	1	1	1	1	1	1	1	1	1	1	1	1	1	1	1	1	1	1	1	1	1	1	1	1	1	1	1	1	1	1	1	1	1	1	1	1	1	1	1	1	1	1	1	1	1	1	1
group_1004		hypothetical protein	1	1	1	1	1	1	1	1	1	1	1	1	1	1	1	1	1	1	1	1	1	1	1	1	1	1	1	1	1	1	1	1	1	1	1	1	1	1	1	1	1	1	1	1	1	1	1
group_1003		hypothetical protein	1	1	1	1	1	1	1	1	1	1	1	1	1	1	1	1	1	1	1	1	1	1	1	1	1	1	1	1	1	1	1	1	1	1	1	1	1	1	1	1	1	1	1	1	1	1	1
group_1002		hypothetical protein	1	1	1	1	1	1	1	1	1	1	1	1	1	1	1	1	1	1	1	1	1	1	1	1	1	1	1	1	1	1	1	1	1	1	1	1	1	1	1	1	1	1	1	1	1	1	1
group_1000		hypothetical protein	1	1	1	1	1	1	1	1	1	1	1	1	1	1	1	1	1	1	1	1	1	1	1	1	1	1	1	1	1	1	1	1	1	1	1	1	1	1	1	1	1	1	1	1	1	1	1
group_998		Putative two-component membrane permease complex subunit SMU_746c	1	1	1	1	1	1	1	1	1	1	1	1	1	1	1	1	1	1	1	1	1	1	1	1	1	1	1	1	1	1	1	1	1	1	1	1	1	1	1	1	1	1	1	1	1	1	1
rlmA	;rlmA	hypothetical protein;23S rRNA (guanine(745)-N(1))-methyltransferase	1	1	1	1	1	1	1	1	1	1	1	1	1	1	1	1	1	1	1	1	1	1	1	1	1	1	1	1	1	1	1	1	1	1	1	1	1	1	1	1	1	1	1	1	1	1	1
ulaC	ulaC	Ascorbate-specific PTS system EIIA component	1	1	1	1	1	1	1	1	1	1	1	1	1	1	1	1	1	1	1	1	1	1	1	1	1	1	1	1	1	1	1	1	1	1	1	1	1	1	1	1	1	1	1	1	1	1	1
ngcF~~~melD_2	ngcF;melD_2	Diacetylchitobiose uptake system permease protein NgcF;Melibiose/raffinose/stachyose import permease protein MelD	1	1	1	1	1	1	1	1	1	1	1	1	1	1	1	1	1	1	1	1	1	1	1	1	1	1	1	1	1	1	1	1	1	1	1	1	1	1	1	1	1	1	1	1	1	1	1
pcp_2~~~pcp_1	pcp_2;pcp_1	Pyrrolidone-carboxylate peptidase	1	1	1	1	1	1	1	1	1	1	1	1	1	1	1	1	1	1	1	1	1	1	1	1	1	1	1	1	1	1	1	1	1	1	1	1	1	1	1	1	1	1	1	1	1	1	1
comGA	;comGA	hypothetical protein;ComG operon protein 1	1	1	1	1	1	1	1	1	1	1	1	1	1	1	1	1	1	1	1	1	1	1	1	1	1	1	1	1	1	1	1	1	1	1	1	1	1	1	1	1	1	1	1	1	1	1	1
group_996		hypothetical protein	1	1	1	1	1	1	1	1	1	1	1	1	1	1	1	1	1	1	1	1	1	1	1	1	1	1	1	1	1	1	1	1	1	1	1	1	1	1	1	1	1	1	1	1	1	1	1
sarA_1	sarA_1	Oligopeptide-binding protein SarA	1	1	1	1	1	1	1	1	1	1	1	1	1	1	1	1	1	1	1	1	1	1	1	1	1	1	1	1	1	1	1	1	1	1	1	1	1	1	1	1	1	1	1	1	1	1	1
hflX	hflX;	GTPase HflX;hypothetical protein	1	1	1	1	1	1	1	1	1	1	1	1	1	1	1	1	1	1	1	1	1	1	1	1	1	1	1	1	1	1	1	1	1	1	1	1	1	1	1	1	1	1	1	1	1	1	1
dpnC	dpnC	Type-2 restriction enzyme DpnI	1	1	1	1	1	1	1	1	1	1	1	1	1	1	1	1	1	1	1	1	1	1	1	1	1	1	1	1	1	1	1	1	1	1	1	1	1	1	1	1	1	1	1	1	1	1	1
group_991		hypothetical protein	1	1	1	1	1	1	1	1	1	1	1	1	1	1	1	1	1	1	1	1	1	1	1	1	1	1	1	1	1	1	1	1	1	1	1	1	1	1	1	1	1	1	1	1	1	1	1
group_990		hypothetical protein	1	1	1	1	1	1	1	1	1	1	1	1	1	1	1	1	1	1	1	1	1	1	1	1	1	1	1	1	1	1	1	1	1	1	1	1	1	1	1	1	1	1	1	1	1	1	1
glnA	glnA	Glutamine synthetase	1	1	1	1	1	1	1	1	1	1	1	1	1	1	1	1	1	1	1	1	1	1	1	1	1	1	1	1	1	1	1	1	1	1	1	1	1	1	1	1	1	1	1	1	1	1	1
gtfA_1~~~gtfA_2	gtfA_1;gtfA_2	Sucrose phosphorylase	1	1	1	1	1	1	1	1	1	1	1	1	1	1	1	1	1	1	1	1	1	1	1	1	1	1	1	1	1	1	1	1	1	1	1	1	1	1	1	1	1	1	1	1	1	1	1
group_987		hypothetical protein	1	1	1	1	1	1	1	1	1	1	1	1	1	1	1	1	1	1	1	1	1	1	1	1	1	1	1	1	1	1	1	1	1	1	1	1	1	1	1	1	1	1	1	1	1	1	1
lysS	;lysS	hypothetical protein;Lysine--tRNA ligase	1	1	1	1	1	1	1	1	1	1	1	1	1	1	1	1	1	1	1	1	1	1	1	1	1	1	1	1	1	1	1	1	1	1	1	1	1	1	1	1	1	1	1	1	1	1	1
yhjX	yhjX;	putative MFS-type transporter YhjX;hypothetical protein;L-lactate transporter	1	1	1	1	1	1	1	1	1	1	1	1	1	1	1	1	1	1	1	1	1	1	1	1	1	1	1	1	1	1	1	1	1	1	1	1	1	1	1	1	1	1	1	1	1	1	1
group_986		putative sensor-like histidine kinase;hypothetical protein	1	1	1	1	1	1	1	1	1	1	1	1	1	1	1	1	1	1	1	1	1	1	1	1	1	1	1	1	1	1	1	1	1	1	1	1	1	1	1	1	1	1	1	1	1	1	1
group_984		hypothetical protein	1	1	1	1	1	1	1	1	1	1	1	1	1	1	1	1	1	1	1	1	1	1	1	1	1	1	1	1	1	1	1	1	1	1	1	1	1	1	1	1	1	1	1	1	1	1	1
bglF_2~~~bglF_1~~~bglF	bglF_2;bglF_1;bglF	PTS system beta-glucoside-specific EIIBCA component	1	1	1	1	1	1	1	1	1	1	1	1	1	1	1	1	1	1	1	1	1	1	1	1	1	1	1	1	1	1	1	1	1	1	1	1	1	1	1	1	1	1	1	1	1	1	1
licR_2~~~licR_1	;licR_2;licR_1	hypothetical protein;putative licABCH operon regulator	1	1	1	1	1	1	1	1	1	1	1	1	1	1	1	1	1	1	1	1	1	1	1	1	1	1	1	1	1	1	1	1	1	1	1	1	1	1	1	1	1	1	1	1	1	1	1
relA	relA	Bifunctional (p)ppGpp synthase/hydrolase RelA	1	1	1	1	1	1	1	1	1	1	1	1	1	1	1	1	1	1	1	1	1	1	1	1	1	1	1	1	1	1	1	1	1	1	1	1	1	1	1	1	1	1	1	1	1	1	1
group_978		Hyaluronate lyase	1	1	1	1	1	1	1	1	1	1	1	1	1	1	1	1	1	1	1	1	1	1	1	1	1	1	1	1	1	1	1	1	1	1	1	1	1	1	1	1	1	1	1	1	1	1	1
group_977		hypothetical protein	1	1	1	1	1	1	1	1	1	1	1	1	1	1	1	1	1	1	1	1	1	1	1	1	1	1	1	1	1	1	1	1	1	1	1	1	1	1	1	1	1	1	1	1	1	1	1
group_976		hypothetical protein	1	1	1	1	1	1	1	1	1	1	1	1	1	1	1	1	1	1	1	1	1	1	1	1	1	1	1	1	1	1	1	1	1	1	1	1	1	1	1	1	1	1	1	1	1	1	1
group_962		hypothetical protein	1	1	1	1	1	1	1	1	1	1	1	1	1	1	1	1	1	1	1	1	1	1	1	1	1	1	1	1	1	1	1	1	1	1	1	1	1	1	1	1	1	1	1	1	1	1	1
dnaN	dnaN	Beta sliding clamp	1	1	1	1	1	1	1	1	1	1	1	1	1	1	1	1	1	1	1	1	1	1	1	1	1	1	1	1	1	1	1	1	1	1	1	1	1	1	1	1	1	1	1	1	1	1	1
murA1_2	murA1_2	UDP-N-acetylglucosamine 1-carboxyvinyltransferase 1	1	1	1	1	1	1	1	1	1	1	1	1	1	1	1	1	1	1	1	1	1	1	1	1	1	1	1	1	1	1	1	1	1	1	1	1	1	1	1	1	1	1	1	1	1	1	1
group_961		hypothetical protein	1	1	1	1	1	1	1	1	1	1	1	1	1	1	1	1	1	1	1	1	1	1	1	1	1	1	1	1	1	1	1	1	1	1	1	1	1	1	1	1	1	1	1	1	1	1	1
group_960		hypothetical protein	1	1	1	1	1	1	1	1	1	1	1	1	1	1	1	1	1	1	1	1	1	1	1	1	1	1	1	1	1	1	1	1	1	1	1	1	1	1	1	1	1	1	1	1	1	1	1
infC	infC	Translation initiation factor IF-3	1	1	1	1	1	1	1	1	1	1	1	1	1	1	1	1	1	1	1	1	1	1	1	1	1	1	1	1	1	1	1	1	1	1	1	1	1	1	1	1	1	1	1	1	1	1	1
group_958		Stress response regulator gls24;hypothetical protein	1	1	1	1	1	1	1	1	1	1	1	1	1	1	1	1	1	1	1	1	1	1	1	1	1	1	1	1	1	1	1	1	1	1	1	1	1	1	1	1	1	1	1	1	1	1	1
clpE_1~~~clpE_2~~~clpE	clpE_1;clpE_2;clpE	ATP-dependent Clp protease ATP-binding subunit ClpE	1	1	1	1	1	1	1	1	1	1	1	1	1	1	1	1	1	1	1	1	1	1	1	1	1	1	1	1	1	1	1	1	1	1	1	1	1	1	1	1	1	1	1	1	1	1	1
dltD	dltD;	Protein DltD;hypothetical protein	1	1	1	1	1	1	1	1	1	1	1	1	1	1	1	1	1	1	1	1	1	1	1	1	1	1	1	1	1	1	1	1	1	1	1	1	1	1	1	1	1	1	1	1	1	1	1
mfd	mfd	Transcription-repair-coupling factor	1	1	1	1	1	1	1	1	1	1	1	1	1	1	1	1	1	1	1	1	1	1	1	1	1	1	1	1	1	1	1	1	1	1	1	1	1	1	1	1	1	1	1	1	1	1	1
group_952		hypothetical protein	1	1	1	1	1	1	1	1	1	1	1	1	1	1	1	1	1	1	1	1	1	1	1	1	1	1	1	1	1	1	1	1	1	1	1	1	1	1	1	1	1	1	1	1	1	1	1
group_951		hypothetical protein	1	1	1	1	1	1	1	1	1	1	1	1	1	1	1	1	1	1	1	1	1	1	1	1	1	1	1	1	1	1	1	1	1	1	1	1	1	1	1	1	1	1	1	1	1	1	1
group_950		DegV domain-containing protein	1	1	1	1	1	1	1	1	1	1	1	1	1	1	1	1	1	1	1	1	1	1	1	1	1	1	1	1	1	1	1	1	1	1	1	1	1	1	1	1	1	1	1	1	1	1	1
group_949		putative RNA methyltransferase	1	1	1	1	1	1	1	1	1	1	1	1	1	1	1	1	1	1	1	1	1	1	1	1	1	1	1	1	1	1	1	1	1	1	1	1	1	1	1	1	1	1	1	1	1	1	1
ssb_2~~~ssb_1	ssb_2;ssb_1	Single-stranded DNA-binding protein	1	1	1	1	1	1	1	1	1	1	1	1	1	1	1	1	1	1	1	1	1	1	1	1	1	1	1	1	1	1	1	1	1	1	1	1	1	1	1	1	1	1	1	1	1	1	1
group_946		hypothetical protein	1	1	1	1	1	1	1	1	1	1	1	1	1	1	1	1	1	1	1	1	1	1	1	1	1	1	1	1	1	1	1	1	1	1	1	1	1	1	1	1	1	1	1	1	1	1	1
group_945		hypothetical protein	1	1	1	1	1	1	1	1	1	1	1	1	1	1	1	1	1	1	1	1	1	1	1	1	1	1	1	1	1	1	1	1	1	1	1	1	1	1	1	1	1	1	1	1	1	1	1
queF	;queF	hypothetical protein;NADPH-dependent 7-cyano-7-deazaguanine reductase	1	1	1	1	1	1	1	1	1	1	1	1	1	1	1	1	1	1	1	1	1	1	1	1	1	1	1	1	1	1	1	1	1	1	1	1	1	1	1	1	1	1	1	1	1	1	1
bbmA_2~~~~~~bbmA_1~~~bbmA	bbmA_2;;bbmA_1;bbmA	Intracellular maltogenic amylase;hypothetical protein	1	1	1	1	1	1	1	1	1	1	1	1	1	1	1	1	1	1	1	1	1	1	1	1	1	1	1	1	1	1	1	1	1	1	1	1	1	1	1	1	1	1	1	1	1	1	1
group_941		hypothetical protein	1	1	1	1	1	1	1	1	1	1	1	1	1	1	1	1	1	1	1	1	1	1	1	1	1	1	1	1	1	1	1	1	1	1	1	1	1	1	1	1	1	1	1	1	1	1	1
group_939		hypothetical protein	1	1	1	1	1	1	1	1	1	1	1	1	1	1	1	1	1	1	1	1	1	1	1	1	1	1	1	1	1	1	1	1	1	1	1	1	1	1	1	1	1	1	1	1	1	1	1
group_934		hypothetical protein	1	1	1	1	1	1	1	1	1	1	1	1	1	1	1	1	1	1	1	1	1	1	1	1	1	1	1	1	1	1	1	1	1	1	1	1	1	1	1	1	1	1	1	1	1	1	1
pcp_2~~~pcp_3~~~pcp_1	pcp_2;pcp_3;pcp_1	Pyrrolidone-carboxylate peptidase	1	1	1	1	1	1	1	1	1	1	1	1	1	1	1	1	1	1	1	1	1	1	1	1	1	1	1	1	1	1	1	1	1	1	1	1	1	1	1	1	1	1	1	1	1	1	1
group_933		hypothetical protein	1	1	1	1	1	1	1	1	1	1	1	1	1	1	1	1	1	1	1	1	1	1	1	1	1	1	1	1	1	1	1	1	1	1	1	1	1	1	1	1	1	1	1	1	1	1	1
glmM	glmM	Phosphoglucosamine mutase	1	1	1	1	1	1	1	1	1	1	1	1	1	1	1	1	1	1	1	1	1	1	1	1	1	1	1	1	1	1	1	1	1	1	1	1	1	1	1	1	1	1	1	1	1	1	1
hemH	;hemH	hypothetical protein;Ferrochelatase	1	1	1	1	1	1	1	1	1	1	1	1	1	1	1	1	1	1	1	1	1	1	1	1	1	1	1	1	1	1	1	1	1	1	1	1	1	1	1	1	1	1	1	1	1	1	1
lrp	lrp	Leucine-rich protein	1	1	1	1	1	1	1	1	1	1	1	1	1	1	1	1	1	1	1	1	1	1	1	1	1	1	1	1	1	1	1	1	1	1	1	1	1	1	1	1	1	1	1	1	1	1	1
group_931		hypothetical protein	1	1	1	1	1	1	1	1	1	1	1	1	1	1	1	1	1	1	1	1	1	1	1	1	1	1	1	1	1	1	1	1	1	1	1	1	1	1	1	1	1	1	1	1	1	1	1
yvgN_1~~~yvgN_2~~~yvgN	yvgN_1;yvgN_2;yvgN	Glyoxal reductase	1	1	1	1	1	1	1	1	1	1	1	1	1	1	1	1	1	1	1	1	1	1	1	1	1	1	1	1	1	1	1	1	1	1	1	1	1	1	1	1	1	1	1	1	1	1	1
group_930		hypothetical protein	1	1	1	1	1	1	1	1	1	1	1	1	1	1	1	1	1	1	1	1	1	1	1	1	1	1	1	1	1	1	1	1	1	1	1	1	1	1	1	1	1	1	1	1	1	1	1
group_929		hypothetical protein	1	1	1	1	1	1	1	1	1	1	1	1	1	1	1	1	1	1	1	1	1	1	1	1	1	1	1	1	1	1	1	1	1	1	1	1	1	1	1	1	1	1	1	1	1	1	1
punA	punA	Purine nucleoside phosphorylase 1	1	1	1	1	1	1	1	1	1	1	1	1	1	1	1	1	1	1	1	1	1	1	1	1	1	1	1	1	1	1	1	1	1	1	1	1	1	1	1	1	1	1	1	1	1	1	1
group_927		hypothetical protein	1	1	1	1	1	1	1	1	1	1	1	1	1	1	1	1	1	1	1	1	1	1	1	1	1	1	1	1	1	1	1	1	1	1	1	1	1	1	1	1	1	1	1	1	1	1	1
group_924		hypothetical protein	1	1	1	1	1	1	1	1	1	1	1	1	1	1	1	1	1	1	1	1	1	1	1	1	1	1	1	1	1	1	1	1	1	1	1	1	1	1	1	1	1	1	1	1	1	1	1
yhgF	yhgF	Protein YhgF	1	1	1	1	1	1	1	1	1	1	1	1	1	1	1	1	1	1	1	1	1	1	1	1	1	1	1	1	1	1	1	1	1	1	1	1	1	1	1	1	1	1	1	1	1	1	1
gdpP~~~gdpP_2~~~gdpP_1	gdpP;gdpP_2;gdpP_1	Cyclic-di-AMP phosphodiesterase GdpP	1	1	1	1	1	1	1	1	1	1	1	1	1	1	1	1	1	1	1	1	1	1	1	1	1	1	1	1	1	1	1	1	1	1	1	1	1	1	1	1	1	1	1	1	1	1	1
group_923		hypothetical protein	1	1	1	1	1	1	1	1	1	1	1	1	1	1	1	1	1	1	1	1	1	1	1	1	1	1	1	1	1	1	1	1	1	1	1	1	1	1	1	1	1	1	1	1	1	1	1
group_922	dasA;	Diacetylchitobiose binding protein DasA;hypothetical protein	1	1	1	1	1	1	1	1	1	1	1	1	1	1	1	1	1	1	1	1	1	1	1	1	1	1	1	1	1	1	1	1	1	1	1	1	1	1	1	1	1	1	1	1	1	1	1
group_920		hypothetical protein	1	1	1	1	1	1	1	1	1	1	1	1	1	1	1	1	1	1	1	1	1	1	1	1	1	1	1	1	1	1	1	1	1	1	1	1	1	1	1	1	1	1	1	1	1	1	1
rlmN_2~~~rlmN~~~rlmN_1	rlmN_2;rlmN;rlmN_1	putative dual-specificity RNA methyltransferase RlmN	1	1	1	1	1	1	1	1	1	1	1	1	1	1	1	1	1	1	1	1	1	1	1	1	1	1	1	1	1	1	1	1	1	1	1	1	1	1	1	1	1	1	1	1	1	1	1
mtnN	mtnN	5'-methylthioadenosine/S-adenosylhomocysteine nucleosidase	1	1	1	1	1	1	1	1	1	1	1	1	1	1	1	1	1	1	1	1	1	1	1	1	1	1	1	1	1	1	1	1	1	1	1	1	1	1	1	1	1	1	1	1	1	1	1
group_918		hypothetical protein	1	1	1	1	1	1	1	1	1	1	1	1	1	1	1	1	1	1	1	1	1	1	1	1	1	1	1	1	1	1	1	1	1	1	1	1	1	1	1	1	1	1	1	1	1	1	1
group_917		hypothetical protein	1	1	1	1	1	1	1	1	1	1	1	1	1	1	1	1	1	1	1	1	1	1	1	1	1	1	1	1	1	1	1	1	1	1	1	1	1	1	1	1	1	1	1	1	1	1	1
group_916		hypothetical protein	1	1	1	1	1	1	1	1	1	1	1	1	1	1	1	1	1	1	1	1	1	1	1	1	1	1	1	1	1	1	1	1	1	1	1	1	1	1	1	1	1	1	1	1	1	1	1
group_914		hypothetical protein	1	1	1	1	1	1	1	1	1	1	1	1	1	1	1	1	1	1	1	1	1	1	1	1	1	1	1	1	1	1	1	1	1	1	1	1	1	1	1	1	1	1	1	1	1	1	1
group_913		hypothetical protein	1	1	1	1	1	1	1	1	1	1	1	1	1	1	1	1	1	1	1	1	1	1	1	1	1	1	1	1	1	1	1	1	1	1	1	1	1	1	1	1	1	1	1	1	1	1	1
group_912		hypothetical protein	1	1	1	1	1	1	1	1	1	1	1	1	1	1	1	1	1	1	1	1	1	1	1	1	1	1	1	1	1	1	1	1	1	1	1	1	1	1	1	1	1	1	1	1	1	1	1
group_911		hypothetical protein	1	1	1	1	1	1	1	1	1	1	1	1	1	1	1	1	1	1	1	1	1	1	1	1	1	1	1	1	1	1	1	1	1	1	1	1	1	1	1	1	1	1	1	1	1	1	1
group_910		hypothetical protein	1	1	1	1	1	1	1	1	1	1	1	1	1	1	1	1	1	1	1	1	1	1	1	1	1	1	1	1	1	1	1	1	1	1	1	1	1	1	1	1	1	1	1	1	1	1	1
group_909		hypothetical protein	1	1	1	1	1	1	1	1	1	1	1	1	1	1	1	1	1	1	1	1	1	1	1	1	1	1	1	1	1	1	1	1	1	1	1	1	1	1	1	1	1	1	1	1	1	1	1
trmL	trmL	tRNA (cytidine(34)-2'-O)-methyltransferase	1	1	1	1	1	1	1	1	1	1	1	1	1	1	1	1	1	1	1	1	1	1	1	1	1	1	1	1	1	1	1	1	1	1	1	1	1	1	1	1	1	1	1	1	1	1	1
pgpB	pgpB;	Phosphatidylglycerophosphatase B;hypothetical protein	1	1	1	1	1	1	1	1	1	1	1	1	1	1	1	1	1	1	1	1	1	1	1	1	1	1	1	1	1	1	1	1	1	1	1	1	1	1	1	1	1	1	1	1	1	1	1
group_905		hypothetical protein	1	1	1	1	1	1	1	1	1	1	1	1	1	1	1	1	1	1	1	1	1	1	1	1	1	1	1	1	1	1	1	1	1	1	1	1	1	1	1	1	1	1	1	1	1	1	1
group_904		hypothetical protein	1	1	1	1	1	1	1	1	1	1	1	1	1	1	1	1	1	1	1	1	1	1	1	1	1	1	1	1	1	1	1	1	1	1	1	1	1	1	1	1	1	1	1	1	1	1	1
ruvB	ruvB	Holliday junction ATP-dependent DNA helicase RuvB	1	1	1	1	1	1	1	1	1	1	1	1	1	1	1	1	1	1	1	1	1	1	1	1	1	1	1	1	1	1	1	1	1	1	1	1	1	1	1	1	1	1	1	1	1	1	1
codY	codY	GTP-sensing transcriptional pleiotropic repressor CodY	1	1	1	1	1	1	1	1	1	1	1	1	1	1	1	1	1	1	1	1	1	1	1	1	1	1	1	1	1	1	1	1	1	1	1	1	1	1	1	1	1	1	1	1	1	1	1
group_902		Nucleoid-associated protein	1	1	1	1	1	1	1	1	1	1	1	1	1	1	1	1	1	1	1	1	1	1	1	1	1	1	1	1	1	1	1	1	1	1	1	1	1	1	1	1	1	1	1	1	1	1	1
group_901		hypothetical protein	1	1	1	1	1	1	1	1	1	1	1	1	1	1	1	1	1	1	1	1	1	1	1	1	1	1	1	1	1	1	1	1	1	1	1	1	1	1	1	1	1	1	1	1	1	1	1
group_900		hypothetical protein	1	1	1	1	1	1	1	1	1	1	1	1	1	1	1	1	1	1	1	1	1	1	1	1	1	1	1	1	1	1	1	1	1	1	1	1	1	1	1	1	1	1	1	1	1	1	1
group_898		hypothetical protein	1	1	1	1	1	1	1	1	1	1	1	1	1	1	1	1	1	1	1	1	1	1	1	1	1	1	1	1	1	1	1	1	1	1	1	1	1	1	1	1	1	1	1	1	1	1	1
group_897		hypothetical protein	1	1	1	1	1	1	1	1	1	1	1	1	1	1	1	1	1	1	1	1	1	1	1	1	1	1	1	1	1	1	1	1	1	1	1	1	1	1	1	1	1	1	1	1	1	1	1
prmC	;prmC	hypothetical protein;Release factor glutamine methyltransferase	1	1	1	1	1	1	1	1	1	1	1	1	1	1	1	1	1	1	1	1	1	1	1	1	1	1	1	1	1	1	1	1	1	1	1	1	1	1	1	1	1	1	1	1	1	1	1
capA	capA	Capsule biosynthesis protein CapA	1	1	1	1	1	1	1	1	1	1	1	1	1	1	1	1	1	1	1	1	1	1	1	1	1	1	1	1	1	1	1	1	1	1	1	1	1	1	1	1	1	1	1	1	1	1	1
group_896		hypothetical protein	1	1	1	1	1	1	1	1	1	1	1	1	1	1	1	1	1	1	1	1	1	1	1	1	1	1	1	1	1	1	1	1	1	1	1	1	1	1	1	1	1	1	1	1	1	1	1
rnhC	rnhC	Ribonuclease HIII	1	1	1	1	1	1	1	1	1	1	1	1	1	1	1	1	1	1	1	1	1	1	1	1	1	1	1	1	1	1	1	1	1	1	1	1	1	1	1	1	1	1	1	1	1	1	1
group_894		hypothetical protein	1	1	1	1	1	1	1	1	1	1	1	1	1	1	1	1	1	1	1	1	1	1	1	1	1	1	1	1	1	1	1	1	1	1	1	1	1	1	1	1	1	1	1	1	1	1	1
tsaE	tsaE	tRNA threonylcarbamoyladenosine biosynthesis protein TsaE	1	1	1	1	1	1	1	1	1	1	1	1	1	1	1	1	1	1	1	1	1	1	1	1	1	1	1	1	1	1	1	1	1	1	1	1	1	1	1	1	1	1	1	1	1	1	1
ulaA_1~~~ulaA_2	ulaA_1;ulaA_2	Ascorbate-specific PTS system EIIC component	1	1	1	1	1	1	1	1	1	1	1	1	1	1	1	1	1	1	1	1	1	1	1	1	1	1	1	1	1	1	1	1	1	1	1	1	1	1	1	1	1	1	1	1	1	1	1
group_893		hypothetical protein	1	1	1	1	1	1	1	1	1	1	1	1	1	1	1	1	1	1	1	1	1	1	1	1	1	1	1	1	1	1	1	1	1	1	1	1	1	1	1	1	1	1	1	1	1	1	1
group_892		hypothetical protein	1	1	1	1	1	1	1	1	1	1	1	1	1	1	1	1	1	1	1	1	1	1	1	1	1	1	1	1	1	1	1	1	1	1	1	1	1	1	1	1	1	1	1	1	1	1	1
comFA	comFA	ComF operon protein 1	1	1	1	1	1	1	1	1	1	1	1	1	1	1	1	1	1	1	1	1	1	1	1	1	1	1	1	1	1	1	1	1	1	1	1	1	1	1	1	1	1	1	1	1	1	1	1
group_889		hypothetical protein	1	1	1	1	1	1	1	1	1	1	1	1	1	1	1	1	1	1	1	1	1	1	1	1	1	1	1	1	1	1	1	1	1	1	1	1	1	1	1	1	1	1	1	1	1	1	1
peb1A	peb1A	Major cell-binding factor	1	1	1	1	1	1	1	1	1	1	1	1	1	1	1	1	1	1	1	1	1	1	1	1	1	1	1	1	1	1	1	1	1	1	1	1	1	1	1	1	1	1	1	1	1	1	1
group_888		Putative TrmH family tRNA/rRNA methyltransferase	1	1	1	1	1	1	1	1	1	1	1	1	1	1	1	1	1	1	1	1	1	1	1	1	1	1	1	1	1	1	1	1	1	1	1	1	1	1	1	1	1	1	1	1	1	1	1
group_887		hypothetical protein	1	1	1	1	1	1	1	1	1	1	1	1	1	1	1	1	1	1	1	1	1	1	1	1	1	1	1	1	1	1	1	1	1	1	1	1	1	1	1	1	1	1	1	1	1	1	1
phnV	phnV;	Putative 2-aminoethylphosphonate transport system permease protein PhnV;hypothetical protein	1	1	1	1	1	1	1	1	1	1	1	1	1	1	1	1	1	1	1	1	1	1	1	1	1	1	1	1	1	1	1	1	1	1	1	1	1	1	1	1	1	1	1	1	1	1	1
group_885		hypothetical protein	1	1	1	1	1	1	1	1	1	1	1	1	1	1	1	1	1	1	1	1	1	1	1	1	1	1	1	1	1	1	1	1	1	1	1	1	1	1	1	1	1	1	1	1	1	1	1
group_884		hypothetical protein	1	1	1	1	1	1	1	1	1	1	1	1	1	1	1	1	1	1	1	1	1	1	1	1	1	1	1	1	1	1	1	1	1	1	1	1	1	1	1	1	1	1	1	1	1	1	1
yicL_2~~~yicL_1	yicL_2;yicL_1	putative inner membrane transporter YicL	1	1	1	1	1	1	1	1	1	1	1	1	1	1	1	1	1	1	1	1	1	1	1	1	1	1	1	1	1	1	1	1	1	1	1	1	1	1	1	1	1	1	1	1	1	1	1
yjhC_2~~~yjhC_1~~~yjhC	yjhC_2;yjhC_1;yjhC	putative oxidoreductase YjhC	1	1	1	1	1	1	1	1	1	1	1	1	1	1	1	1	1	1	1	1	1	1	1	1	1	1	1	1	1	1	1	1	1	1	1	1	1	1	1	1	1	1	1	1	1	1	1
group_882		hypothetical protein	1	1	1	1	1	1	1	1	1	1	1	1	1	1	1	1	1	1	1	1	1	1	1	1	1	1	1	1	1	1	1	1	1	1	1	1	1	1	1	1	1	1	1	1	1	1	1
group_881		hypothetical protein	1	1	1	1	1	1	1	1	1	1	1	1	1	1	1	1	1	1	1	1	1	1	1	1	1	1	1	1	1	1	1	1	1	1	1	1	1	1	1	1	1	1	1	1	1	1	1
group_880		hypothetical protein	1	1	1	1	1	1	1	1	1	1	1	1	1	1	1	1	1	1	1	1	1	1	1	1	1	1	1	1	1	1	1	1	1	1	1	1	1	1	1	1	1	1	1	1	1	1	1
lcnD_1~~~lcnD_2	lcnD_1;lcnD_2	Lactococcin A secretion protein LcnD	1	1	1	1	1	1	1	1	1	1	1	1	1	1	1	1	1	1	1	1	1	1	1	1	1	1	1	1	1	1	1	1	1	1	1	1	1	1	1	1	1	1	1	1	1	1	1
group_879		hypothetical protein	1	1	1	1	1	1	1	1	1	1	1	1	1	1	1	1	1	1	1	1	1	1	1	1	1	1	1	1	1	1	1	1	1	1	1	1	1	1	1	1	1	1	1	1	1	1	1
group_878		hypothetical protein	1	1	1	1	1	1	1	1	1	1	1	1	1	1	1	1	1	1	1	1	1	1	1	1	1	1	1	1	1	1	1	1	1	1	1	1	1	1	1	1	1	1	1	1	1	1	1
lptB	lptB	Lipopolysaccharide export system ATP-binding protein LptB	1	1	1	1	1	1	1	1	1	1	1	1	1	1	1	1	1	1	1	1	1	1	1	1	1	1	1	1	1	1	1	1	1	1	1	1	1	1	1	1	1	1	1	1	1	1	1
group_877		hypothetical protein	1	1	1	1	1	1	1	1	1	1	1	1	1	1	1	1	1	1	1	1	1	1	1	1	1	1	1	1	1	1	1	1	1	1	1	1	1	1	1	1	1	1	1	1	1	1	1
group_875		hypothetical protein	1	1	1	1	1	1	1	1	1	1	1	1	1	1	1	1	1	1	1	1	1	1	1	1	1	1	1	1	1	1	1	1	1	1	1	1	1	1	1	1	1	1	1	1	1	1	1
dhaM	dhaM	PTS-dependent dihydroxyacetone kinase phosphotransferase subunit DhaM	1	1	1	1	1	1	1	1	1	1	1	1	1	1	1	1	1	1	1	1	1	1	1	1	1	1	1	1	1	1	1	1	1	1	1	1	1	1	1	1	1	1	1	1	1	1	1
scpB	scpB	Segregation and condensation protein B	1	1	1	1	1	1	1	1	1	1	1	1	1	1	1	1	1	1	1	1	1	1	1	1	1	1	1	1	1	1	1	1	1	1	1	1	1	1	1	1	1	1	1	1	1	1	1
group_873		hypothetical protein	1	1	1	1	1	1	1	1	1	1	1	1	1	1	1	1	1	1	1	1	1	1	1	1	1	1	1	1	1	1	1	1	1	1	1	1	1	1	1	1	1	1	1	1	1	1	1
artQ	artQ	Arginine transport system permease protein ArtQ	1	1	1	1	1	1	1	1	1	1	1	1	1	1	1	1	1	1	1	1	1	1	1	1	1	1	1	1	1	1	1	1	1	1	1	1	1	1	1	1	1	1	1	1	1	1	1
ctpE	ctpE	Calcium-transporting ATPase CtpE	1	1	1	1	1	1	1	1	1	1	1	1	1	1	1	1	1	1	1	1	1	1	1	1	1	1	1	1	1	1	1	1	1	1	1	1	1	1	1	1	1	1	1	1	1	1	1
group_871		hypothetical protein	1	1	1	1	1	1	1	1	1	1	1	1	1	1	1	1	1	1	1	1	1	1	1	1	1	1	1	1	1	1	1	1	1	1	1	1	1	1	1	1	1	1	1	1	1	1	1
msmX	msmX	Oligosaccharides import ATP-binding protein MsmX	1	1	1	1	1	1	1	1	1	1	1	1	1	1	1	1	1	1	1	1	1	1	1	1	1	1	1	1	1	1	1	1	1	1	1	1	1	1	1	1	1	1	1	1	1	1	1
glnQ_1~~~glnQ_2~~~glnQ_3	glnQ_1;glnQ_2;glnQ_3	Glutamine transport ATP-binding protein GlnQ	1	1	1	1	1	1	1	1	1	1	1	1	1	1	1	1	1	1	1	1	1	1	1	1	1	1	1	1	1	1	1	1	1	1	1	1	1	1	1	1	1	1	1	1	1	1	1
group_869		hypothetical protein	1	1	1	1	1	1	1	1	1	1	1	1	1	1	1	1	1	1	1	1	1	1	1	1	1	1	1	1	1	1	1	1	1	1	1	1	1	1	1	1	1	1	1	1	1	1	1
group_867		putative protein;hypothetical protein	1	1	1	1	1	1	1	1	1	1	1	1	1	1	1	1	1	1	1	1	1	1	1	1	1	1	1	1	1	1	1	1	1	1	1	1	1	1	1	1	1	1	1	1	1	1	1
group_865		hypothetical protein	1	1	1	1	1	1	1	1	1	1	1	1	1	1	1	1	1	1	1	1	1	1	1	1	1	1	1	1	1	1	1	1	1	1	1	1	1	1	1	1	1	1	1	1	1	1	1
trmK	trmK	tRNA (adenine(22)-N(1))-methyltransferase	1	1	1	1	1	1	1	1	1	1	1	1	1	1	1	1	1	1	1	1	1	1	1	1	1	1	1	1	1	1	1	1	1	1	1	1	1	1	1	1	1	1	1	1	1	1	1
adh_3~~~adhA	adh_3;adhA	Alcohol dehydrogenase;Alcohol dehydrogenase 1	1	1	1	1	1	1	1	1	1	1	1	1	1	1	1	1	1	1	1	1	1	1	1	1	1	1	1	1	1	1	1	1	1	1	1	1	1	1	1	1	1	1	1	1	1	1	1
group_860		hypothetical protein	1	1	1	1	1	1	1	1	1	1	1	1	1	1	1	1	1	1	1	1	1	1	1	1	1	1	1	1	1	1	1	1	1	1	1	1	1	1	1	1	1	1	1	1	1	1	1
group_857		hypothetical protein	1	1	1	1	1	1	1	1	1	1	1	1	1	1	1	1	1	1	1	1	1	1	1	1	1	1	1	1	1	1	1	1	1	1	1	1	1	1	1	1	1	1	1	1	1	1	1
group_856		hypothetical protein	1	1	1	1	1	1	1	1	1	1	1	1	1	1	1	1	1	1	1	1	1	1	1	1	1	1	1	1	1	1	1	1	1	1	1	1	1	1	1	1	1	1	1	1	1	1	1
group_854		hypothetical protein	1	1	1	1	1	1	1	1	1	1	1	1	1	1	1	1	1	1	1	1	1	1	1	1	1	1	1	1	1	1	1	1	1	1	1	1	1	1	1	1	1	1	1	1	1	1	1
nnrD	nnrD	ADP-dependent (S)-NAD(P)H-hydrate dehydratase	1	1	1	1	1	1	1	1	1	1	1	1	1	1	1	1	1	1	1	1	1	1	1	1	1	1	1	1	1	1	1	1	1	1	1	1	1	1	1	1	1	1	1	1	1	1	1
agaA_2~~~agaA_1	agaA_2;agaA_1	Alpha-galactosidase AgaA	1	1	1	1	1	1	1	1	1	1	1	1	1	1	1	1	1	1	1	1	1	1	1	1	1	1	1	1	1	1	1	1	1	1	1	1	1	1	1	1	1	1	1	1	1	1	1
ulaD	ulaD	3-keto-L-gulonate-6-phosphate decarboxylase UlaD	1	1	1	1	1	1	1	1	1	1	1	1	1	1	1	1	1	1	1	1	1	1	1	1	1	1	1	1	1	1	1	1	1	1	1	1	1	1	1	1	1	1	1	1	1	1	1
msmE_2~~~msmE_1~~~msmE	msmE_2;msmE_1;msmE	Multiple sugar-binding protein	1	1	1	1	1	1	1	1	1	1	1	1	1	1	1	1	1	1	1	1	1	1	1	1	1	1	1	1	1	1	1	1	1	1	1	1	1	1	1	1	1	1	1	1	1	1	1
group_853		hypothetical protein	1	1	1	1	1	1	1	1	1	1	1	1	1	1	1	1	1	1	1	1	1	1	1	1	1	1	1	1	1	1	1	1	1	1	1	1	1	1	1	1	1	1	1	1	1	1	1
group_851		hypothetical protein	1	1	1	1	1	1	1	1	1	1	1	1	1	1	1	1	1	1	1	1	1	1	1	1	1	1	1	1	1	1	1	1	1	1	1	1	1	1	1	1	1	1	1	1	1	1	1
aguA	aguA	Agmatine deiminase	1	1	1	1	1	1	1	1	1	1	1	1	1	1	1	1	1	1	1	1	1	1	1	1	1	1	1	1	1	1	1	1	1	1	1	1	1	1	1	1	1	1	1	1	1	1	1
araQ_2	araQ_2	L-arabinose transport system permease protein AraQ	1	1	1	1	1	1	1	1	1	1	1	1	1	1	1	1	1	1	1	1	1	1	1	1	1	1	1	1	1	1	1	1	1	1	1	1	1	1	1	1	1	1	1	1	1	1	1
group_848		hypothetical protein	1	1	1	1	1	1	1	1	1	1	1	1	1	1	1	1	1	1	1	1	1	1	1	1	1	1	1	1	1	1	1	1	1	1	1	1	1	1	1	1	1	1	1	1	1	1	1
kstR2	kstR2;	HTH-type transcriptional repressor KstR2;hypothetical protein	1	1	1	1	1	1	1	1	1	1	1	1	1	1	1	1	1	1	1	1	1	1	1	1	1	1	1	1	1	1	1	1	1	1	1	1	1	1	1	1	1	1	1	1	1	1	1
ykuT	ykuT	putative MscS family protein YkuT	1	1	1	1	1	1	1	1	1	1	1	1	1	1	1	1	1	1	1	1	1	1	1	1	1	1	1	1	1	1	1	1	1	1	1	1	1	1	1	1	1	1	1	1	1	1	1
group_844		hypothetical protein	1	1	1	1	1	1	1	1	1	1	1	1	1	1	1	1	1	1	1	1	1	1	1	1	1	1	1	1	1	1	1	1	1	1	1	1	1	1	1	1	1	1	1	1	1	1	1
pstS1	pstS1	Phosphate-binding protein PstS 1	1	1	1	1	1	1	1	1	1	1	1	1	1	1	1	1	1	1	1	1	1	1	1	1	1	1	1	1	1	1	1	1	1	1	1	1	1	1	1	1	1	1	1	1	1	1	1
rpsT	rpsT	30S ribosomal protein S20	1	1	1	1	1	1	1	1	1	1	1	1	1	1	1	1	1	1	1	1	1	1	1	1	1	1	1	1	1	1	1	1	1	1	1	1	1	1	1	1	1	1	1	1	1	1	1
group_842		hypothetical protein	1	1	1	1	1	1	1	1	1	1	1	1	1	1	1	1	1	1	1	1	1	1	1	1	1	1	1	1	1	1	1	1	1	1	1	1	1	1	1	1	1	1	1	1	1	1	1
oppD_2~~~oppD_1~~~oppD	oppD_2;oppD_1;oppD	Oligopeptide transport ATP-binding protein OppD	1	1	1	1	1	1	1	1	1	1	1	1	1	1	1	1	1	1	1	1	1	1	1	1	1	1	1	1	1	1	1	1	1	1	1	1	1	1	1	1	1	1	1	1	1	1	1
group_840		hypothetical protein	1	1	1	1	1	1	1	1	1	1	1	1	1	1	1	1	1	1	1	1	1	1	1	1	1	1	1	1	1	1	1	1	1	1	1	1	1	1	1	1	1	1	1	1	1	1	1
group_839		hypothetical protein;Flavodoxin	1	1	1	1	1	1	1	1	1	1	1	1	1	1	1	1	1	1	1	1	1	1	1	1	1	1	1	1	1	1	1	1	1	1	1	1	1	1	1	1	1	1	1	1	1	1	1
asd	asd	Aspartate-semialdehyde dehydrogenase	1	1	1	1	1	1	1	1	1	1	1	1	1	1	1	1	1	1	1	1	1	1	1	1	1	1	1	1	1	1	1	1	1	1	1	1	1	1	1	1	1	1	1	1	1	1	1
gspF	gspF;	Putative type II secretion system protein F;hypothetical protein	1	1	1	1	1	1	1	1	1	1	1	1	1	1	1	1	1	1	1	1	1	1	1	1	1	1	1	1	1	1	1	1	1	1	1	1	1	1	1	1	1	1	1	1	1	1	1
group_838		hypothetical protein	1	1	1	1	1	1	1	1	1	1	1	1	1	1	1	1	1	1	1	1	1	1	1	1	1	1	1	1	1	1	1	1	1	1	1	1	1	1	1	1	1	1	1	1	1	1	1
group_837		Putative membrane protein insertion efficiency factor	1	1	1	1	1	1	1	1	1	1	1	1	1	1	1	1	1	1	1	1	1	1	1	1	1	1	1	1	1	1	1	1	1	1	1	1	1	1	1	1	1	1	1	1	1	1	1
group_836		hypothetical protein	1	1	1	1	1	1	1	1	1	1	1	1	1	1	1	1	1	1	1	1	1	1	1	1	1	1	1	1	1	1	1	1	1	1	1	1	1	1	1	1	1	1	1	1	1	1	1
group_833		hypothetical protein	1	1	1	1	1	1	1	1	1	1	1	1	1	1	1	1	1	1	1	1	1	1	1	1	1	1	1	1	1	1	1	1	1	1	1	1	1	1	1	1	1	1	1	1	1	1	1
acoA_2~~~acoA_1~~~acoA	acoA_2;acoA_1;acoA	Acetoin:26-dichlorophenolindophenol oxidoreductase subunit alpha	1	1	1	1	1	1	1	1	1	1	1	1	1	1	1	1	1	1	1	1	1	1	1	1	1	1	1	1	1	1	1	1	1	1	1	1	1	1	1	1	1	1	1	1	1	1	1
liaF	liaF	Protein LiaF	1	1	1	1	1	1	1	1	1	1	1	1	1	1	1	1	1	1	1	1	1	1	1	1	1	1	1	1	1	1	1	1	1	1	1	1	1	1	1	1	1	1	1	1	1	1	1
group_829		hypothetical protein	1	1	1	1	1	1	1	1	1	1	1	1	1	1	1	1	1	1	1	1	1	1	1	1	1	1	1	1	1	1	1	1	1	1	1	1	1	1	1	1	1	1	1	1	1	1	1
cinA_1~~~cinA_2~~~cinA	cinA_1;cinA_2;cinA	Putative competence-damage inducible protein	1	1	1	1	1	1	1	1	1	1	1	1	1	1	1	1	1	1	1	1	1	1	1	1	1	1	1	1	1	1	1	1	1	1	1	1	1	1	1	1	1	1	1	1	1	1	1
group_828		hypothetical protein	1	1	1	1	1	1	1	1	1	1	1	1	1	1	1	1	1	1	1	1	1	1	1	1	1	1	1	1	1	1	1	1	1	1	1	1	1	1	1	1	1	1	1	1	1	1	1
group_827		hypothetical protein	1	1	1	1	1	1	1	1	1	1	1	1	1	1	1	1	1	1	1	1	1	1	1	1	1	1	1	1	1	1	1	1	1	1	1	1	1	1	1	1	1	1	1	1	1	1	1
group_825		hypothetical protein	1	1	1	1	1	1	1	1	1	1	1	1	1	1	1	1	1	1	1	1	1	1	1	1	1	1	1	1	1	1	1	1	1	1	1	1	1	1	1	1	1	1	1	1	1	1	1
dprA	dprA	DNA processing protein DprA	1	1	1	1	1	1	1	1	1	1	1	1	1	1	1	1	1	1	1	1	1	1	1	1	1	1	1	1	1	1	1	1	1	1	1	1	1	1	1	1	1	1	1	1	1	1	1
group_824		hypothetical protein	1	1	1	1	1	1	1	1	1	1	1	1	1	1	1	1	1	1	1	1	1	1	1	1	1	1	1	1	1	1	1	1	1	1	1	1	1	1	1	1	1	1	1	1	1	1	1
group_823		hypothetical protein	1	1	1	1	1	1	1	1	1	1	1	1	1	1	1	1	1	1	1	1	1	1	1	1	1	1	1	1	1	1	1	1	1	1	1	1	1	1	1	1	1	1	1	1	1	1	1
iolU	iolU	scyllo-inositol 2-dehydrogenase (NADP(+)) IolU	1	1	1	1	1	1	1	1	1	1	1	1	1	1	1	1	1	1	1	1	1	1	1	1	1	1	1	1	1	1	1	1	1	1	1	1	1	1	1	1	1	1	1	1	1	1	1
rfbX	;rfbX	hypothetical protein;Putative O-antigen transporter	1	1	1	1	1	1	1	1	1	1	1	1	1	1	1	1	1	1	1	1	1	1	1	1	1	1	1	1	1	1	1	1	1	1	1	1	1	1	1	1	1	1	1	1	1	1	1
group_819		hypothetical protein	1	1	1	1	1	1	1	1	1	1	1	1	1	1	1	1	1	1	1	1	1	1	1	1	1	1	1	1	1	1	1	1	1	1	1	1	1	1	1	1	1	1	1	1	1	1	1
dnaG	dnaG	DNA primase	1	1	1	1	1	1	1	1	1	1	1	1	1	1	1	1	1	1	1	1	1	1	1	1	1	1	1	1	1	1	1	1	1	1	1	1	1	1	1	1	1	1	1	1	1	1	1
rimP	rimP	Ribosome maturation factor RimP	1	1	1	1	1	1	1	1	1	1	1	1	1	1	1	1	1	1	1	1	1	1	1	1	1	1	1	1	1	1	1	1	1	1	1	1	1	1	1	1	1	1	1	1	1	1	1
group_818		hypothetical protein	1	1	1	1	1	1	1	1	1	1	1	1	1	1	1	1	1	1	1	1	1	1	1	1	1	1	1	1	1	1	1	1	1	1	1	1	1	1	1	1	1	1	1	1	1	1	1
truA	truA	tRNA pseudouridine synthase A	1	1	1	1	1	1	1	1	1	1	1	1	1	1	1	1	1	1	1	1	1	1	1	1	1	1	1	1	1	1	1	1	1	1	1	1	1	1	1	1	1	1	1	1	1	1	1
murB	murB	UDP-N-acetylenolpyruvoylglucosamine reductase	1	1	1	1	1	1	1	1	1	1	1	1	1	1	1	1	1	1	1	1	1	1	1	1	1	1	1	1	1	1	1	1	1	1	1	1	1	1	1	1	1	1	1	1	1	1	1
group_815		hypothetical protein	1	1	1	1	1	1	1	1	1	1	1	1	1	1	1	1	1	1	1	1	1	1	1	1	1	1	1	1	1	1	1	1	1	1	1	1	1	1	1	1	1	1	1	1	1	1	1
group_814		hypothetical protein	1	1	1	1	1	1	1	1	1	1	1	1	1	1	1	1	1	1	1	1	1	1	1	1	1	1	1	1	1	1	1	1	1	1	1	1	1	1	1	1	1	1	1	1	1	1	1
group_813		hypothetical protein	1	1	1	1	1	1	1	1	1	1	1	1	1	1	1	1	1	1	1	1	1	1	1	1	1	1	1	1	1	1	1	1	1	1	1	1	1	1	1	1	1	1	1	1	1	1	1
coaE	coaE	Dephospho-CoA kinase	1	1	1	1	1	1	1	1	1	1	1	1	1	1	1	1	1	1	1	1	1	1	1	1	1	1	1	1	1	1	1	1	1	1	1	1	1	1	1	1	1	1	1	1	1	1	1
group_811		hypothetical protein	1	1	1	1	1	1	1	1	1	1	1	1	1	1	1	1	1	1	1	1	1	1	1	1	1	1	1	1	1	1	1	1	1	1	1	1	1	1	1	1	1	1	1	1	1	1	1
group_810		hypothetical protein	1	1	1	1	1	1	1	1	1	1	1	1	1	1	1	1	1	1	1	1	1	1	1	1	1	1	1	1	1	1	1	1	1	1	1	1	1	1	1	1	1	1	1	1	1	1	1
group_808		hypothetical protein	1	1	1	1	1	1	1	1	1	1	1	1	1	1	1	1	1	1	1	1	1	1	1	1	1	1	1	1	1	1	1	1	1	1	1	1	1	1	1	1	1	1	1	1	1	1	1
group_807		hypothetical protein	1	1	1	1	1	1	1	1	1	1	1	1	1	1	1	1	1	1	1	1	1	1	1	1	1	1	1	1	1	1	1	1	1	1	1	1	1	1	1	1	1	1	1	1	1	1	1
miaA	miaA	tRNA dimethylallyltransferase	1	1	1	1	1	1	1	1	1	1	1	1	1	1	1	1	1	1	1	1	1	1	1	1	1	1	1	1	1	1	1	1	1	1	1	1	1	1	1	1	1	1	1	1	1	1	1
group_805		hypothetical protein	1	1	1	1	1	1	1	1	1	1	1	1	1	1	1	1	1	1	1	1	1	1	1	1	1	1	1	1	1	1	1	1	1	1	1	1	1	1	1	1	1	1	1	1	1	1	1
purH	purH	Bifunctional purine biosynthesis protein PurH	1	1	1	1	1	1	1	1	1	1	1	1	1	1	1	1	1	1	1	1	1	1	1	1	1	1	1	1	1	1	1	1	1	1	1	1	1	1	1	1	1	1	1	1	1	1	1
group_803		hypothetical protein	1	1	1	1	1	1	1	1	1	1	1	1	1	1	1	1	1	1	1	1	1	1	1	1	1	1	1	1	1	1	1	1	1	1	1	1	1	1	1	1	1	1	1	1	1	1	1
group_802		hypothetical protein	1	1	1	1	1	1	1	1	1	1	1	1	1	1	1	1	1	1	1	1	1	1	1	1	1	1	1	1	1	1	1	1	1	1	1	1	1	1	1	1	1	1	1	1	1	1	1
scrB_1~~~sacA	scrB_1;sacA	Sucrose-6-phosphate hydrolase	1	1	1	1	1	1	1	1	1	1	1	1	1	1	1	1	1	1	1	1	1	1	1	1	1	1	1	1	1	1	1	1	1	1	1	1	1	1	1	1	1	1	1	1	1	1	1
group_801		hypothetical protein	1	1	1	1	1	1	1	1	1	1	1	1	1	1	1	1	1	1	1	1	1	1	1	1	1	1	1	1	1	1	1	1	1	1	1	1	1	1	1	1	1	1	1	1	1	1	1
artI~~~glnH_1	artI;glnH_1	Putative ABC transporter arginine-binding protein 2;Glutamine-binding periplasmic protein	1	1	1	1	1	1	1	1	1	1	1	1	1	1	1	1	1	1	1	1	1	1	1	1	1	1	1	1	1	1	1	1	1	1	1	1	1	1	1	1	1	1	1	1	1	1	1
group_800		O-acetyl-L-homoserine sulfhydrylase	1	1	1	1	1	1	1	1	1	1	1	1	1	1	1	1	1	1	1	1	1	1	1	1	1	1	1	1	1	1	1	1	1	1	1	1	1	1	1	1	1	1	1	1	1	1	1
group_798		hypothetical protein	1	1	1	1	1	1	1	1	1	1	1	1	1	1	1	1	1	1	1	1	1	1	1	1	1	1	1	1	1	1	1	1	1	1	1	1	1	1	1	1	1	1	1	1	1	1	1
group_797		hypothetical protein	1	1	1	1	1	1	1	1	1	1	1	1	1	1	1	1	1	1	1	1	1	1	1	1	1	1	1	1	1	1	1	1	1	1	1	1	1	1	1	1	1	1	1	1	1	1	1
group_795		hypothetical protein	1	1	1	1	1	1	1	1	1	1	1	1	1	1	1	1	1	1	1	1	1	1	1	1	1	1	1	1	1	1	1	1	1	1	1	1	1	1	1	1	1	1	1	1	1	1	1
group_794		hypothetical protein	1	1	1	1	1	1	1	1	1	1	1	1	1	1	1	1	1	1	1	1	1	1	1	1	1	1	1	1	1	1	1	1	1	1	1	1	1	1	1	1	1	1	1	1	1	1	1
nfrA2	nfrA2	FMN reductase [NAD(P)H]	1	1	1	1	1	1	1	1	1	1	1	1	1	1	1	1	1	1	1	1	1	1	1	1	1	1	1	1	1	1	1	1	1	1	1	1	1	1	1	1	1	1	1	1	1	1	1
group_790		hypothetical protein	1	1	1	1	1	1	1	1	1	1	1	1	1	1	1	1	1	1	1	1	1	1	1	1	1	1	1	1	1	1	1	1	1	1	1	1	1	1	1	1	1	1	1	1	1	1	1
group_789		hypothetical protein	1	1	1	1	1	1	1	1	1	1	1	1	1	1	1	1	1	1	1	1	1	1	1	1	1	1	1	1	1	1	1	1	1	1	1	1	1	1	1	1	1	1	1	1	1	1	1
group_788		hypothetical protein	1	1	1	1	1	1	1	1	1	1	1	1	1	1	1	1	1	1	1	1	1	1	1	1	1	1	1	1	1	1	1	1	1	1	1	1	1	1	1	1	1	1	1	1	1	1	1
group_786		hypothetical protein	1	1	1	1	1	1	1	1	1	1	1	1	1	1	1	1	1	1	1	1	1	1	1	1	1	1	1	1	1	1	1	1	1	1	1	1	1	1	1	1	1	1	1	1	1	1	1
group_785		hypothetical protein	1	1	1	1	1	1	1	1	1	1	1	1	1	1	1	1	1	1	1	1	1	1	1	1	1	1	1	1	1	1	1	1	1	1	1	1	1	1	1	1	1	1	1	1	1	1	1
group_784		hypothetical protein	1	1	1	1	1	1	1	1	1	1	1	1	1	1	1	1	1	1	1	1	1	1	1	1	1	1	1	1	1	1	1	1	1	1	1	1	1	1	1	1	1	1	1	1	1	1	1
epsF	epsF	Putative glycosyltransferase EpsF	1	1	1	1	1	1	1	1	1	1	1	1	1	1	1	1	1	1	1	1	1	1	1	1	1	1	1	1	1	1	1	1	1	1	1	1	1	1	1	1	1	1	1	1	1	1	1
srlR	;srlR	hypothetical protein;Glucitol operon repressor	1	1	1	1	1	1	1	1	1	1	1	1	1	1	1	1	1	1	1	1	1	1	1	1	1	1	1	1	1	1	1	1	1	1	1	1	1	1	1	1	1	1	1	1	1	1	1
licC_5~~~licC_4	licC_5;licC_4	Lichenan permease IIC component	1	1	1	1	1	1	1	1	1	1	1	1	1	1	1	1	1	1	1	1	1	1	1	1	1	1	1	1	1	1	1	1	1	1	1	1	1	1	1	1	1	1	1	1	1	1	1
iscU	iscU	Iron-sulfur cluster assembly scaffold protein IscU	1	1	1	1	1	1	1	1	1	1	1	1	1	1	1	1	1	1	1	1	1	1	1	1	1	1	1	1	1	1	1	1	1	1	1	1	1	1	1	1	1	1	1	1	1	1	1
dacA	dacA	D-alanyl-D-alanine carboxypeptidase DacA	1	1	1	1	1	1	1	1	1	1	1	1	1	1	1	1	1	1	1	1	1	1	1	1	1	1	1	1	1	1	1	1	1	1	1	1	1	1	1	1	1	1	1	1	1	1	1
group_782		Sugar transporter SemiSWEET	1	1	1	1	1	1	1	1	1	1	1	1	1	1	1	1	1	1	1	1	1	1	1	1	1	1	1	1	1	1	1	1	1	1	1	1	1	1	1	1	1	1	1	1	1	1	1
group_781		hypothetical protein	1	1	1	1	1	1	1	1	1	1	1	1	1	1	1	1	1	1	1	1	1	1	1	1	1	1	1	1	1	1	1	1	1	1	1	1	1	1	1	1	1	1	1	1	1	1	1
ngcG_1~~~ngcG	ngcG_1;ngcG	Diacetylchitobiose uptake system permease protein NgcG	1	1	1	1	1	1	1	1	1	1	1	1	1	1	1	1	1	1	1	1	1	1	1	1	1	1	1	1	1	1	1	1	1	1	1	1	1	1	1	1	1	1	1	1	1	1	1
yaaA	yaaA	Peroxide stress resistance protein YaaA	1	1	1	1	1	1	1	1	1	1	1	1	1	1	1	1	1	1	1	1	1	1	1	1	1	1	1	1	1	1	1	1	1	1	1	1	1	1	1	1	1	1	1	1	1	1	1
galK	galK	Galactokinase	1	1	1	1	1	1	1	1	1	1	1	1	1	1	1	1	1	1	1	1	1	1	1	1	1	1	1	1	1	1	1	1	1	1	1	1	1	1	1	1	1	1	1	1	1	1	1
amiA	amiA	Oligopeptide-binding protein AmiA	1	1	1	1	1	1	1	1	1	1	1	1	1	1	1	1	1	1	1	1	1	1	1	1	1	1	1	1	1	1	1	1	1	1	1	1	1	1	1	1	1	1	1	1	1	1	1
group_778		hypothetical protein	1	1	1	1	1	1	1	1	1	1	1	1	1	1	1	1	1	1	1	1	1	1	1	1	1	1	1	1	1	1	1	1	1	1	1	1	1	1	1	1	1	1	1	1	1	1	1
gatC_2~~~gatC_1	gatC_2;gatC_1	Glutamyl-tRNA(Gln) amidotransferase subunit C	1	1	1	1	1	1	1	1	1	1	1	1	1	1	1	1	1	1	1	1	1	1	1	1	1	1	1	1	1	1	1	1	1	1	1	1	1	1	1	1	1	1	1	1	1	1	1
glyE~~~glyE_2	glyE;glyE_2	Glycosyltransferase GlyE	1	1	1	1	1	1	1	1	1	1	1	1	1	1	1	1	1	1	1	1	1	1	1	1	1	1	1	1	1	1	1	1	1	1	1	1	1	1	1	1	1	1	1	1	1	1	1
group_777		hypothetical protein	1	1	1	1	1	1	1	1	1	1	1	1	1	1	1	1	1	1	1	1	1	1	1	1	1	1	1	1	1	1	1	1	1	1	1	1	1	1	1	1	1	1	1	1	1	1	1
group_776		hypothetical protein	1	1	1	1	1	1	1	1	1	1	1	1	1	1	1	1	1	1	1	1	1	1	1	1	1	1	1	1	1	1	1	1	1	1	1	1	1	1	1	1	1	1	1	1	1	1	1
group_771		hypothetical protein	1	1	1	1	1	1	1	1	1	1	1	1	1	1	1	1	1	1	1	1	1	1	1	1	1	1	1	1	1	1	1	1	1	1	1	1	1	1	1	1	1	1	1	1	1	1	1
ptsH	ptsH	Phosphocarrier protein HPr	1	1	1	1	1	1	1	1	1	1	1	1	1	1	1	1	1	1	1	1	1	1	1	1	1	1	1	1	1	1	1	1	1	1	1	1	1	1	1	1	1	1	1	1	1	1	1
yheI	yheI	putative multidrug resistance ABC transporter ATP-binding/permease protein YheI	1	1	1	1	1	1	1	1	1	1	1	1	1	1	1	1	1	1	1	1	1	1	1	1	1	1	1	1	1	1	1	1	1	1	1	1	1	1	1	1	1	1	1	1	1	1	1
group_765		hypothetical protein	1	1	1	1	1	1	1	1	1	1	1	1	1	1	1	1	1	1	1	1	1	1	1	1	1	1	1	1	1	1	1	1	1	1	1	1	1	1	1	1	1	1	1	1	1	1	1
group_764		hypothetical protein	1	1	1	1	1	1	1	1	1	1	1	1	1	1	1	1	1	1	1	1	1	1	1	1	1	1	1	1	1	1	1	1	1	1	1	1	1	1	1	1	1	1	1	1	1	1	1
group_762		hypothetical protein	1	1	1	1	1	1	1	1	1	1	1	1	1	1	1	1	1	1	1	1	1	1	1	1	1	1	1	1	1	1	1	1	1	1	1	1	1	1	1	1	1	1	1	1	1	1	1
group_761		hypothetical protein	1	1	1	1	1	1	1	1	1	1	1	1	1	1	1	1	1	1	1	1	1	1	1	1	1	1	1	1	1	1	1	1	1	1	1	1	1	1	1	1	1	1	1	1	1	1	1
group_760		putative HTH-type transcriptional regulator	1	1	1	1	1	1	1	1	1	1	1	1	1	1	1	1	1	1	1	1	1	1	1	1	1	1	1	1	1	1	1	1	1	1	1	1	1	1	1	1	1	1	1	1	1	1	1
group_758		hypothetical protein	1	1	1	1	1	1	1	1	1	1	1	1	1	1	1	1	1	1	1	1	1	1	1	1	1	1	1	1	1	1	1	1	1	1	1	1	1	1	1	1	1	1	1	1	1	1	1
ulaG	ulaG	putative L-ascorbate-6-phosphate lactonase UlaG	1	1	1	1	1	1	1	1	1	1	1	1	1	1	1	1	1	1	1	1	1	1	1	1	1	1	1	1	1	1	1	1	1	1	1	1	1	1	1	1	1	1	1	1	1	1	1
group_757		hypothetical protein	1	1	1	1	1	1	1	1	1	1	1	1	1	1	1	1	1	1	1	1	1	1	1	1	1	1	1	1	1	1	1	1	1	1	1	1	1	1	1	1	1	1	1	1	1	1	1
group_756		hypothetical protein	1	1	1	1	1	1	1	1	1	1	1	1	1	1	1	1	1	1	1	1	1	1	1	1	1	1	1	1	1	1	1	1	1	1	1	1	1	1	1	1	1	1	1	1	1	1	1
glyQ	glyQ	Glycine--tRNA ligase alpha subunit	1	1	1	1	1	1	1	1	1	1	1	1	1	1	1	1	1	1	1	1	1	1	1	1	1	1	1	1	1	1	1	1	1	1	1	1	1	1	1	1	1	1	1	1	1	1	1
group_755		hypothetical protein	1	1	1	1	1	1	1	1	1	1	1	1	1	1	1	1	1	1	1	1	1	1	1	1	1	1	1	1	1	1	1	1	1	1	1	1	1	1	1	1	1	1	1	1	1	1	1
tyrS	tyrS	Tyrosine--tRNA ligase	1	1	1	1	1	1	1	1	1	1	1	1	1	1	1	1	1	1	1	1	1	1	1	1	1	1	1	1	1	1	1	1	1	1	1	1	1	1	1	1	1	1	1	1	1	1	1
group_754		hypothetical protein	1	1	1	1	1	1	1	1	1	1	1	1	1	1	1	1	1	1	1	1	1	1	1	1	1	1	1	1	1	1	1	1	1	1	1	1	1	1	1	1	1	1	1	1	1	1	1
dtd	dtd	D-aminoacyl-tRNA deacylase	1	1	1	1	1	1	1	1	1	1	1	1	1	1	1	1	1	1	1	1	1	1	1	1	1	1	1	1	1	1	1	1	1	1	1	1	1	1	1	1	1	1	1	1	1	1	1
paiA	paiA	Spermidine/spermine N(1)-acetyltransferase	1	1	1	1	1	1	1	1	1	1	1	1	1	1	1	1	1	1	1	1	1	1	1	1	1	1	1	1	1	1	1	1	1	1	1	1	1	1	1	1	1	1	1	1	1	1	1
fsaA	fsaA	Fructose-6-phosphate aldolase 1	1	1	1	1	1	1	1	1	1	1	1	1	1	1	1	1	1	1	1	1	1	1	1	1	1	1	1	1	1	1	1	1	1	1	1	1	1	1	1	1	1	1	1	1	1	1	1
group_749		hypothetical protein	1	1	1	1	1	1	1	1	1	1	1	1	1	1	1	1	1	1	1	1	1	1	1	1	1	1	1	1	1	1	1	1	1	1	1	1	1	1	1	1	1	1	1	1	1	1	1
argR_3~~~~~~argR_2	argR_3;;argR_2	Arginine regulator;hypothetical protein	1	1	1	1	1	1	1	1	1	1	1	1	1	1	1	1	1	1	1	1	1	1	1	1	1	1	1	1	1	1	1	1	1	1	1	1	1	1	1	1	1	1	1	1	1	1	1
group_748		hypothetical protein	1	1	1	1	1	1	1	1	1	1	1	1	1	1	1	1	1	1	1	1	1	1	1	1	1	1	1	1	1	1	1	1	1	1	1	1	1	1	1	1	1	1	1	1	1	1	1
yccU	yccU	putative protein YccU	1	1	1	1	1	1	1	1	1	1	1	1	1	1	1	1	1	1	1	1	1	1	1	1	1	1	1	1	1	1	1	1	1	1	1	1	1	1	1	1	1	1	1	1	1	1	1
rplGA	rplGA	putative ribosomal protein YlxQ	1	1	1	1	1	1	1	1	1	1	1	1	1	1	1	1	1	1	1	1	1	1	1	1	1	1	1	1	1	1	1	1	1	1	1	1	1	1	1	1	1	1	1	1	1	1	1
ldh	ldh	L-lactate dehydrogenase	1	1	1	1	1	1	1	1	1	1	1	1	1	1	1	1	1	1	1	1	1	1	1	1	1	1	1	1	1	1	1	1	1	1	1	1	1	1	1	1	1	1	1	1	1	1	1
rnc	rnc	Ribonuclease 3	1	1	1	1	1	1	1	1	1	1	1	1	1	1	1	1	1	1	1	1	1	1	1	1	1	1	1	1	1	1	1	1	1	1	1	1	1	1	1	1	1	1	1	1	1	1	1
luxA	;luxA	hypothetical protein;Alkanal monooxygenase alpha chain	1	1	1	1	1	1	1	1	1	1	1	1	1	1	1	1	1	1	1	1	1	1	1	1	1	1	1	1	1	1	1	1	1	1	1	1	1	1	1	1	1	1	1	1	1	1	1
group_742		hypothetical protein	1	1	1	1	1	1	1	1	1	1	1	1	1	1	1	1	1	1	1	1	1	1	1	1	1	1	1	1	1	1	1	1	1	1	1	1	1	1	1	1	1	1	1	1	1	1	1
group_732		hypothetical protein	1	1	1	1	1	1	1	1	1	1	1	1	1	1	1	1	1	1	1	1	1	1	1	1	1	1	1	1	1	1	1	1	1	1	1	1	1	1	1	1	1	1	1	1	1	1	1
group_724		hypothetical protein	1	1	1	1	1	1	1	1	1	1	1	1	1	1	1	1	1	1	1	1	1	1	1	1	1	1	1	1	1	1	1	1	1	1	1	1	1	1	1	1	1	1	1	1	1	1	1
group_722		hypothetical protein	1	1	1	1	1	1	1	1	1	1	1	1	1	1	1	1	1	1	1	1	1	1	1	1	1	1	1	1	1	1	1	1	1	1	1	1	1	1	1	1	1	1	1	1	1	1	1
rpmJ	rpmJ	50S ribosomal protein L36	1	1	1	1	1	1	1	1	1	1	1	1	1	1	1	1	1	1	1	1	1	1	1	1	1	1	1	1	1	1	1	1	1	1	1	1	1	1	1	1	1	1	1	1	1	1	1
group_719		hypothetical protein	1	1	1	1	1	1	1	1	1	1	1	1	1	1	1	1	1	1	1	1	1	1	1	1	1	1	1	1	1	1	1	1	1	1	1	1	1	1	1	1	1	1	1	1	1	1	1
group_718		hypothetical protein	1	1	1	1	1	1	1	1	1	1	1	1	1	1	1	1	1	1	1	1	1	1	1	1	1	1	1	1	1	1	1	1	1	1	1	1	1	1	1	1	1	1	1	1	1	1	1
group_713		hypothetical protein	1	1	1	1	1	1	1	1	1	1	1	1	1	1	1	1	1	1	1	1	1	1	1	1	1	1	1	1	1	1	1	1	1	1	1	1	1	1	1	1	1	1	1	1	1	1	1
rpmH	rpmH	50S ribosomal protein L34	1	1	1	1	1	1	1	1	1	1	1	1	1	1	1	1	1	1	1	1	1	1	1	1	1	1	1	1	1	1	1	1	1	1	1	1	1	1	1	1	1	1	1	1	1	1	1
rpmGA	rpmGA	50S ribosomal protein L33 1	1	1	1	1	1	1	1	1	1	1	1	1	1	1	1	1	1	1	1	1	1	1	1	1	1	1	1	1	1	1	1	1	1	1	1	1	1	1	1	1	1	1	1	1	1	1	1
group_700		hypothetical protein	1	1	1	1	1	1	1	1	1	1	1	1	1	1	1	1	1	1	1	1	1	1	1	1	1	1	1	1	1	1	1	1	1	1	1	1	1	1	1	1	1	1	1	1	1	1	1
group_699		hypothetical protein	1	1	1	1	1	1	1	1	1	1	1	1	1	1	1	1	1	1	1	1	1	1	1	1	1	1	1	1	1	1	1	1	1	1	1	1	1	1	1	1	1	1	1	1	1	1	1
group_698		hypothetical protein	1	1	1	1	1	1	1	1	1	1	1	1	1	1	1	1	1	1	1	1	1	1	1	1	1	1	1	1	1	1	1	1	1	1	1	1	1	1	1	1	1	1	1	1	1	1	1
group_696		hypothetical protein	1	1	1	1	1	1	1	1	1	1	1	1	1	1	1	1	1	1	1	1	1	1	1	1	1	1	1	1	1	1	1	1	1	1	1	1	1	1	1	1	1	1	1	1	1	1	1
group_693		hypothetical protein	1	1	1	1	1	1	1	1	1	1	1	1	1	1	1	1	1	1	1	1	1	1	1	1	1	1	1	1	1	1	1	1	1	1	1	1	1	1	1	1	1	1	1	1	1	1	1
group_684		hypothetical protein	1	1	1	1	1	1	1	1	1	1	1	1	1	1	1	1	1	1	1	1	1	1	1	1	1	1	1	1	1	1	1	1	1	1	1	1	1	1	1	1	1	1	1	1	1	1	1
group_683		hypothetical protein	1	1	1	1	1	1	1	1	1	1	1	1	1	1	1	1	1	1	1	1	1	1	1	1	1	1	1	1	1	1	1	1	1	1	1	1	1	1	1	1	1	1	1	1	1	1	1
group_679		hypothetical protein	1	1	1	1	1	1	1	1	1	1	1	1	1	1	1	1	1	1	1	1	1	1	1	1	1	1	1	1	1	1	1	1	1	1	1	1	1	1	1	1	1	1	1	1	1	1	1
group_678		hypothetical protein	1	1	1	1	1	1	1	1	1	1	1	1	1	1	1	1	1	1	1	1	1	1	1	1	1	1	1	1	1	1	1	1	1	1	1	1	1	1	1	1	1	1	1	1	1	1	1
group_676		hypothetical protein	1	1	1	1	1	1	1	1	1	1	1	1	1	1	1	1	1	1	1	1	1	1	1	1	1	1	1	1	1	1	1	1	1	1	1	1	1	1	1	1	1	1	1	1	1	1	1
group_671		hypothetical protein	1	1	1	1	1	1	1	1	1	1	1	1	1	1	1	1	1	1	1	1	1	1	1	1	1	1	1	1	1	1	1	1	1	1	1	1	1	1	1	1	1	1	1	1	1	1	1
group_670		hypothetical protein	1	1	1	1	1	1	1	1	1	1	1	1	1	1	1	1	1	1	1	1	1	1	1	1	1	1	1	1	1	1	1	1	1	1	1	1	1	1	1	1	1	1	1	1	1	1	1
rpsU	rpsU	30S ribosomal protein S21	1	1	1	1	1	1	1	1	1	1	1	1	1	1	1	1	1	1	1	1	1	1	1	1	1	1	1	1	1	1	1	1	1	1	1	1	1	1	1	1	1	1	1	1	1	1	1
group_669		hypothetical protein	1	1	1	1	1	1	1	1	1	1	1	1	1	1	1	1	1	1	1	1	1	1	1	1	1	1	1	1	1	1	1	1	1	1	1	1	1	1	1	1	1	1	1	1	1	1	1
rpmD	rpmD	50S ribosomal protein L30	1	1	1	1	1	1	1	1	1	1	1	1	1	1	1	1	1	1	1	1	1	1	1	1	1	1	1	1	1	1	1	1	1	1	1	1	1	1	1	1	1	1	1	1	1	1	1
xylH	xylH	2-hydroxymuconate tautomerase	1	1	1	1	1	1	1	1	1	1	1	1	1	1	1	1	1	1	1	1	1	1	1	1	1	1	1	1	1	1	1	1	1	1	1	1	1	1	1	1	1	1	1	1	1	1	1
rpmF	rpmF	50S ribosomal protein L32	1	1	1	1	1	1	1	1	1	1	1	1	1	1	1	1	1	1	1	1	1	1	1	1	1	1	1	1	1	1	1	1	1	1	1	1	1	1	1	1	1	1	1	1	1	1	1
group_660		hypothetical protein	1	1	1	1	1	1	1	1	1	1	1	1	1	1	1	1	1	1	1	1	1	1	1	1	1	1	1	1	1	1	1	1	1	1	1	1	1	1	1	1	1	1	1	1	1	1	1
rpmB	rpmB	50S ribosomal protein L28	1	1	1	1	1	1	1	1	1	1	1	1	1	1	1	1	1	1	1	1	1	1	1	1	1	1	1	1	1	1	1	1	1	1	1	1	1	1	1	1	1	1	1	1	1	1	1
group_653		hypothetical protein	1	1	1	1	1	1	1	1	1	1	1	1	1	1	1	1	1	1	1	1	1	1	1	1	1	1	1	1	1	1	1	1	1	1	1	1	1	1	1	1	1	1	1	1	1	1	1
group_644		hypothetical protein	1	1	1	1	1	1	1	1	1	1	1	1	1	1	1	1	1	1	1	1	1	1	1	1	1	1	1	1	1	1	1	1	1	1	1	1	1	1	1	1	1	1	1	1	1	1	1
group_643		hypothetical protein	1	1	1	1	1	1	1	1	1	1	1	1	1	1	1	1	1	1	1	1	1	1	1	1	1	1	1	1	1	1	1	1	1	1	1	1	1	1	1	1	1	1	1	1	1	1	1
group_641		hypothetical protein	1	1	1	1	1	1	1	1	1	1	1	1	1	1	1	1	1	1	1	1	1	1	1	1	1	1	1	1	1	1	1	1	1	1	1	1	1	1	1	1	1	1	1	1	1	1	1
group_637		hypothetical protein	1	1	1	1	1	1	1	1	1	1	1	1	1	1	1	1	1	1	1	1	1	1	1	1	1	1	1	1	1	1	1	1	1	1	1	1	1	1	1	1	1	1	1	1	1	1	1
group_636		hypothetical protein	1	1	1	1	1	1	1	1	1	1	1	1	1	1	1	1	1	1	1	1	1	1	1	1	1	1	1	1	1	1	1	1	1	1	1	1	1	1	1	1	1	1	1	1	1	1	1
atpE	atpE	ATP synthase subunit c	1	1	1	1	1	1	1	1	1	1	1	1	1	1	1	1	1	1	1	1	1	1	1	1	1	1	1	1	1	1	1	1	1	1	1	1	1	1	1	1	1	1	1	1	1	1	1
group_632		hypothetical protein	1	1	1	1	1	1	1	1	1	1	1	1	1	1	1	1	1	1	1	1	1	1	1	1	1	1	1	1	1	1	1	1	1	1	1	1	1	1	1	1	1	1	1	1	1	1	1
rpmI	rpmI	50S ribosomal protein L35	1	1	1	1	1	1	1	1	1	1	1	1	1	1	1	1	1	1	1	1	1	1	1	1	1	1	1	1	1	1	1	1	1	1	1	1	1	1	1	1	1	1	1	1	1	1	1
group_629		hypothetical protein	1	1	1	1	1	1	1	1	1	1	1	1	1	1	1	1	1	1	1	1	1	1	1	1	1	1	1	1	1	1	1	1	1	1	1	1	1	1	1	1	1	1	1	1	1	1	1
rpmC	rpmC	50S ribosomal protein L29	1	1	1	1	1	1	1	1	1	1	1	1	1	1	1	1	1	1	1	1	1	1	1	1	1	1	1	1	1	1	1	1	1	1	1	1	1	1	1	1	1	1	1	1	1	1	1
group_619		hypothetical protein	1	1	1	1	1	1	1	1	1	1	1	1	1	1	1	1	1	1	1	1	1	1	1	1	1	1	1	1	1	1	1	1	1	1	1	1	1	1	1	1	1	1	1	1	1	1	1
group_618		hypothetical protein	1	1	1	1	1	1	1	1	1	1	1	1	1	1	1	1	1	1	1	1	1	1	1	1	1	1	1	1	1	1	1	1	1	1	1	1	1	1	1	1	1	1	1	1	1	1	1
group_616		hypothetical protein	1	1	1	1	1	1	1	1	1	1	1	1	1	1	1	1	1	1	1	1	1	1	1	1	1	1	1	1	1	1	1	1	1	1	1	1	1	1	1	1	1	1	1	1	1	1	1
group_612		hypothetical protein	1	1	1	1	1	1	1	1	1	1	1	1	1	1	1	1	1	1	1	1	1	1	1	1	1	1	1	1	1	1	1	1	1	1	1	1	1	1	1	1	1	1	1	1	1	1	1
group_611		hypothetical protein	1	1	1	1	1	1	1	1	1	1	1	1	1	1	1	1	1	1	1	1	1	1	1	1	1	1	1	1	1	1	1	1	1	1	1	1	1	1	1	1	1	1	1	1	1	1	1
group_610		hypothetical protein	1	1	1	1	1	1	1	1	1	1	1	1	1	1	1	1	1	1	1	1	1	1	1	1	1	1	1	1	1	1	1	1	1	1	1	1	1	1	1	1	1	1	1	1	1	1	1
infA	infA	Translation initiation factor IF-1	1	1	1	1	1	1	1	1	1	1	1	1	1	1	1	1	1	1	1	1	1	1	1	1	1	1	1	1	1	1	1	1	1	1	1	1	1	1	1	1	1	1	1	1	1	1	1
group_606		hypothetical protein	1	1	1	1	1	1	1	1	1	1	1	1	1	1	1	1	1	1	1	1	1	1	1	1	1	1	1	1	1	1	1	1	1	1	1	1	1	1	1	1	1	1	1	1	1	1	1
nrdH	nrdH	Glutaredoxin-like protein NrdH	1	1	1	1	1	1	1	1	1	1	1	1	1	1	1	1	1	1	1	1	1	1	1	1	1	1	1	1	1	1	1	1	1	1	1	1	1	1	1	1	1	1	1	1	1	1	1
group_601		hypothetical protein	1	1	1	1	1	1	1	1	1	1	1	1	1	1	1	1	1	1	1	1	1	1	1	1	1	1	1	1	1	1	1	1	1	1	1	1	1	1	1	1	1	1	1	1	1	1	1
group_598		hypothetical protein	1	1	1	1	1	1	1	1	1	1	1	1	1	1	1	1	1	1	1	1	1	1	1	1	1	1	1	1	1	1	1	1	1	1	1	1	1	1	1	1	1	1	1	1	1	1	1
acpA	acpA	Acyl carrier protein	1	1	1	1	1	1	1	1	1	1	1	1	1	1	1	1	1	1	1	1	1	1	1	1	1	1	1	1	1	1	1	1	1	1	1	1	1	1	1	1	1	1	1	1	1	1	1
group_592		hypothetical protein	1	1	1	1	1	1	1	1	1	1	1	1	1	1	1	1	1	1	1	1	1	1	1	1	1	1	1	1	1	1	1	1	1	1	1	1	1	1	1	1	1	1	1	1	1	1	1
group_588		hypothetical protein	1	1	1	1	1	1	1	1	1	1	1	1	1	1	1	1	1	1	1	1	1	1	1	1	1	1	1	1	1	1	1	1	1	1	1	1	1	1	1	1	1	1	1	1	1	1	1
group_586		hypothetical protein	1	1	1	1	1	1	1	1	1	1	1	1	1	1	1	1	1	1	1	1	1	1	1	1	1	1	1	1	1	1	1	1	1	1	1	1	1	1	1	1	1	1	1	1	1	1	1
group_585		hypothetical protein	1	1	1	1	1	1	1	1	1	1	1	1	1	1	1	1	1	1	1	1	1	1	1	1	1	1	1	1	1	1	1	1	1	1	1	1	1	1	1	1	1	1	1	1	1	1	1
group_580		hypothetical protein	1	1	1	1	1	1	1	1	1	1	1	1	1	1	1	1	1	1	1	1	1	1	1	1	1	1	1	1	1	1	1	1	1	1	1	1	1	1	1	1	1	1	1	1	1	1	1
acpP	acpP	Acyl carrier protein	1	1	1	1	1	1	1	1	1	1	1	1	1	1	1	1	1	1	1	1	1	1	1	1	1	1	1	1	1	1	1	1	1	1	1	1	1	1	1	1	1	1	1	1	1	1	1
secG	secG	putative protein-export membrane protein SecG	1	1	1	1	1	1	1	1	1	1	1	1	1	1	1	1	1	1	1	1	1	1	1	1	1	1	1	1	1	1	1	1	1	1	1	1	1	1	1	1	1	1	1	1	1	1	1
group_579		hypothetical protein	1	1	1	1	1	1	1	1	1	1	1	1	1	1	1	1	1	1	1	1	1	1	1	1	1	1	1	1	1	1	1	1	1	1	1	1	1	1	1	1	1	1	1	1	1	1	1
group_577		hypothetical protein	1	1	1	1	1	1	1	1	1	1	1	1	1	1	1	1	1	1	1	1	1	1	1	1	1	1	1	1	1	1	1	1	1	1	1	1	1	1	1	1	1	1	1	1	1	1	1
rpsR	rpsR	30S ribosomal protein S18	1	1	1	1	1	1	1	1	1	1	1	1	1	1	1	1	1	1	1	1	1	1	1	1	1	1	1	1	1	1	1	1	1	1	1	1	1	1	1	1	1	1	1	1	1	1	1
dltC	dltC	D-alanyl carrier protein	1	1	1	1	1	1	1	1	1	1	1	1	1	1	1	1	1	1	1	1	1	1	1	1	1	1	1	1	1	1	1	1	1	1	1	1	1	1	1	1	1	1	1	1	1	1	1
group_570		hypothetical protein	1	1	1	1	1	1	1	1	1	1	1	1	1	1	1	1	1	1	1	1	1	1	1	1	1	1	1	1	1	1	1	1	1	1	1	1	1	1	1	1	1	1	1	1	1	1	1
rpmE2	rpmE2	50S ribosomal protein L31 type B	1	1	1	1	1	1	1	1	1	1	1	1	1	1	1	1	1	1	1	1	1	1	1	1	1	1	1	1	1	1	1	1	1	1	1	1	1	1	1	1	1	1	1	1	1	1	1
group_566		hypothetical protein	1	1	1	1	1	1	1	1	1	1	1	1	1	1	1	1	1	1	1	1	1	1	1	1	1	1	1	1	1	1	1	1	1	1	1	1	1	1	1	1	1	1	1	1	1	1	1
group_561		hypothetical protein	1	1	1	1	1	1	1	1	1	1	1	1	1	1	1	1	1	1	1	1	1	1	1	1	1	1	1	1	1	1	1	1	1	1	1	1	1	1	1	1	1	1	1	1	1	1	1
group_558		hypothetical protein	1	1	1	1	1	1	1	1	1	1	1	1	1	1	1	1	1	1	1	1	1	1	1	1	1	1	1	1	1	1	1	1	1	1	1	1	1	1	1	1	1	1	1	1	1	1	1
yoeB	yoeB	Toxin YoeB	1	1	1	1	1	1	1	1	1	1	1	1	1	1	1	1	1	1	1	1	1	1	1	1	1	1	1	1	1	1	1	1	1	1	1	1	1	1	1	1	1	1	1	1	1	1	1
group_557		hypothetical protein	1	1	1	1	1	1	1	1	1	1	1	1	1	1	1	1	1	1	1	1	1	1	1	1	1	1	1	1	1	1	1	1	1	1	1	1	1	1	1	1	1	1	1	1	1	1	1
group_554		hypothetical protein	1	1	1	1	1	1	1	1	1	1	1	1	1	1	1	1	1	1	1	1	1	1	1	1	1	1	1	1	1	1	1	1	1	1	1	1	1	1	1	1	1	1	1	1	1	1	1
rpsQ	rpsQ	30S ribosomal protein S17	1	1	1	1	1	1	1	1	1	1	1	1	1	1	1	1	1	1	1	1	1	1	1	1	1	1	1	1	1	1	1	1	1	1	1	1	1	1	1	1	1	1	1	1	1	1	1
group_550		hypothetical protein	1	1	1	1	1	1	1	1	1	1	1	1	1	1	1	1	1	1	1	1	1	1	1	1	1	1	1	1	1	1	1	1	1	1	1	1	1	1	1	1	1	1	1	1	1	1	1
group_549		hypothetical protein	1	1	1	1	1	1	1	1	1	1	1	1	1	1	1	1	1	1	1	1	1	1	1	1	1	1	1	1	1	1	1	1	1	1	1	1	1	1	1	1	1	1	1	1	1	1	1
group_548		hypothetical protein	1	1	1	1	1	1	1	1	1	1	1	1	1	1	1	1	1	1	1	1	1	1	1	1	1	1	1	1	1	1	1	1	1	1	1	1	1	1	1	1	1	1	1	1	1	1	1
group_545		hypothetical protein	1	1	1	1	1	1	1	1	1	1	1	1	1	1	1	1	1	1	1	1	1	1	1	1	1	1	1	1	1	1	1	1	1	1	1	1	1	1	1	1	1	1	1	1	1	1	1
group_544		hypothetical protein	1	1	1	1	1	1	1	1	1	1	1	1	1	1	1	1	1	1	1	1	1	1	1	1	1	1	1	1	1	1	1	1	1	1	1	1	1	1	1	1	1	1	1	1	1	1	1
group_543		hypothetical protein	1	1	1	1	1	1	1	1	1	1	1	1	1	1	1	1	1	1	1	1	1	1	1	1	1	1	1	1	1	1	1	1	1	1	1	1	1	1	1	1	1	1	1	1	1	1	1
rpsN2	rpsN2	Alternate 30S ribosomal protein S14	1	1	1	1	1	1	1	1	1	1	1	1	1	1	1	1	1	1	1	1	1	1	1	1	1	1	1	1	1	1	1	1	1	1	1	1	1	1	1	1	1	1	1	1	1	1	1
rpsO	rpsO	30S ribosomal protein S15	1	1	1	1	1	1	1	1	1	1	1	1	1	1	1	1	1	1	1	1	1	1	1	1	1	1	1	1	1	1	1	1	1	1	1	1	1	1	1	1	1	1	1	1	1	1	1
rpsP	rpsP	30S ribosomal protein S16	1	1	1	1	1	1	1	1	1	1	1	1	1	1	1	1	1	1	1	1	1	1	1	1	1	1	1	1	1	1	1	1	1	1	1	1	1	1	1	1	1	1	1	1	1	1	1
group_535		hypothetical protein	1	1	1	1	1	1	1	1	1	1	1	1	1	1	1	1	1	1	1	1	1	1	1	1	1	1	1	1	1	1	1	1	1	1	1	1	1	1	1	1	1	1	1	1	1	1	1
yafQ	yafQ	mRNA interferase toxin YafQ	1	1	1	1	1	1	1	1	1	1	1	1	1	1	1	1	1	1	1	1	1	1	1	1	1	1	1	1	1	1	1	1	1	1	1	1	1	1	1	1	1	1	1	1	1	1	1
group_534		hypothetical protein	1	1	1	1	1	1	1	1	1	1	1	1	1	1	1	1	1	1	1	1	1	1	1	1	1	1	1	1	1	1	1	1	1	1	1	1	1	1	1	1	1	1	1	1	1	1	1
acyP	acyP	Acylphosphatase	1	1	1	1	1	1	1	1	1	1	1	1	1	1	1	1	1	1	1	1	1	1	1	1	1	1	1	1	1	1	1	1	1	1	1	1	1	1	1	1	1	1	1	1	1	1	1
ulaB	ulaB	Ascorbate-specific PTS system EIIB component	1	1	1	1	1	1	1	1	1	1	1	1	1	1	1	1	1	1	1	1	1	1	1	1	1	1	1	1	1	1	1	1	1	1	1	1	1	1	1	1	1	1	1	1	1	1	1
rpsS	rpsS	30S ribosomal protein S19	1	1	1	1	1	1	1	1	1	1	1	1	1	1	1	1	1	1	1	1	1	1	1	1	1	1	1	1	1	1	1	1	1	1	1	1	1	1	1	1	1	1	1	1	1	1	1
group_525		hypothetical protein	1	1	1	1	1	1	1	1	1	1	1	1	1	1	1	1	1	1	1	1	1	1	1	1	1	1	1	1	1	1	1	1	1	1	1	1	1	1	1	1	1	1	1	1	1	1	1
group_524		hypothetical protein	1	1	1	1	1	1	1	1	1	1	1	1	1	1	1	1	1	1	1	1	1	1	1	1	1	1	1	1	1	1	1	1	1	1	1	1	1	1	1	1	1	1	1	1	1	1	1
rpsF	rpsF	30S ribosomal protein S6	1	1	1	1	1	1	1	1	1	1	1	1	1	1	1	1	1	1	1	1	1	1	1	1	1	1	1	1	1	1	1	1	1	1	1	1	1	1	1	1	1	1	1	1	1	1	1
rpmA	rpmA	50S ribosomal protein L27	1	1	1	1	1	1	1	1	1	1	1	1	1	1	1	1	1	1	1	1	1	1	1	1	1	1	1	1	1	1	1	1	1	1	1	1	1	1	1	1	1	1	1	1	1	1	1
group_518		hypothetical protein	1	1	1	1	1	1	1	1	1	1	1	1	1	1	1	1	1	1	1	1	1	1	1	1	1	1	1	1	1	1	1	1	1	1	1	1	1	1	1	1	1	1	1	1	1	1	1
rplW	rplW	50S ribosomal protein L23	1	1	1	1	1	1	1	1	1	1	1	1	1	1	1	1	1	1	1	1	1	1	1	1	1	1	1	1	1	1	1	1	1	1	1	1	1	1	1	1	1	1	1	1	1	1	1
group_510		hypothetical protein	1	1	1	1	1	1	1	1	1	1	1	1	1	1	1	1	1	1	1	1	1	1	1	1	1	1	1	1	1	1	1	1	1	1	1	1	1	1	1	1	1	1	1	1	1	1	1
group_509		hypothetical protein	1	1	1	1	1	1	1	1	1	1	1	1	1	1	1	1	1	1	1	1	1	1	1	1	1	1	1	1	1	1	1	1	1	1	1	1	1	1	1	1	1	1	1	1	1	1	1
group_506		hypothetical protein	1	1	1	1	1	1	1	1	1	1	1	1	1	1	1	1	1	1	1	1	1	1	1	1	1	1	1	1	1	1	1	1	1	1	1	1	1	1	1	1	1	1	1	1	1	1	1
group_505		hypothetical protein	1	1	1	1	1	1	1	1	1	1	1	1	1	1	1	1	1	1	1	1	1	1	1	1	1	1	1	1	1	1	1	1	1	1	1	1	1	1	1	1	1	1	1	1	1	1	1
group_504		hypothetical protein	1	1	1	1	1	1	1	1	1	1	1	1	1	1	1	1	1	1	1	1	1	1	1	1	1	1	1	1	1	1	1	1	1	1	1	1	1	1	1	1	1	1	1	1	1	1	1
group_503		hypothetical protein	1	1	1	1	1	1	1	1	1	1	1	1	1	1	1	1	1	1	1	1	1	1	1	1	1	1	1	1	1	1	1	1	1	1	1	1	1	1	1	1	1	1	1	1	1	1	1
rplX	rplX	50S ribosomal protein L24	1	1	1	1	1	1	1	1	1	1	1	1	1	1	1	1	1	1	1	1	1	1	1	1	1	1	1	1	1	1	1	1	1	1	1	1	1	1	1	1	1	1	1	1	1	1	1
group_501		hypothetical protein	1	1	1	1	1	1	1	1	1	1	1	1	1	1	1	1	1	1	1	1	1	1	1	1	1	1	1	1	1	1	1	1	1	1	1	1	1	1	1	1	1	1	1	1	1	1	1
celA	celA	PTS system cellobiose-specific EIIB component	1	1	1	1	1	1	1	1	1	1	1	1	1	1	1	1	1	1	1	1	1	1	1	1	1	1	1	1	1	1	1	1	1	1	1	1	1	1	1	1	1	1	1	1	1	1	1
gmuA	gmuA	PTS system oligo-beta-mannoside-specific EIIA component	1	1	1	1	1	1	1	1	1	1	1	1	1	1	1	1	1	1	1	1	1	1	1	1	1	1	1	1	1	1	1	1	1	1	1	1	1	1	1	1	1	1	1	1	1	1	1
gmuB	gmuB	PTS system oligo-beta-mannoside-specific EIIB component	1	1	1	1	1	1	1	1	1	1	1	1	1	1	1	1	1	1	1	1	1	1	1	1	1	1	1	1	1	1	1	1	1	1	1	1	1	1	1	1	1	1	1	1	1	1	1
rpsJ	rpsJ	30S ribosomal protein S10	1	1	1	1	1	1	1	1	1	1	1	1	1	1	1	1	1	1	1	1	1	1	1	1	1	1	1	1	1	1	1	1	1	1	1	1	1	1	1	1	1	1	1	1	1	1	1
yhbY	yhbY	RNA-binding protein YhbY	1	1	1	1	1	1	1	1	1	1	1	1	1	1	1	1	1	1	1	1	1	1	1	1	1	1	1	1	1	1	1	1	1	1	1	1	1	1	1	1	1	1	1	1	1	1	1
rplU	rplU	50S ribosomal protein L21	1	1	1	1	1	1	1	1	1	1	1	1	1	1	1	1	1	1	1	1	1	1	1	1	1	1	1	1	1	1	1	1	1	1	1	1	1	1	1	1	1	1	1	1	1	1	1
trxA	trxA	Thioredoxin	1	1	1	1	1	1	1	1	1	1	1	1	1	1	1	1	1	1	1	1	1	1	1	1	1	1	1	1	1	1	1	1	1	1	1	1	1	1	1	1	1	1	1	1	1	1	1
group_497		hypothetical protein	1	1	1	1	1	1	1	1	1	1	1	1	1	1	1	1	1	1	1	1	1	1	1	1	1	1	1	1	1	1	1	1	1	1	1	1	1	1	1	1	1	1	1	1	1	1	1
rpoZ	rpoZ	DNA-directed RNA polymerase subunit omega	1	1	1	1	1	1	1	1	1	1	1	1	1	1	1	1	1	1	1	1	1	1	1	1	1	1	1	1	1	1	1	1	1	1	1	1	1	1	1	1	1	1	1	1	1	1	1
yabA	yabA	Initiation-control protein YabA	1	1	1	1	1	1	1	1	1	1	1	1	1	1	1	1	1	1	1	1	1	1	1	1	1	1	1	1	1	1	1	1	1	1	1	1	1	1	1	1	1	1	1	1	1	1	1
group_495		hypothetical protein	1	1	1	1	1	1	1	1	1	1	1	1	1	1	1	1	1	1	1	1	1	1	1	1	1	1	1	1	1	1	1	1	1	1	1	1	1	1	1	1	1	1	1	1	1	1	1
group_494		hypothetical protein	1	1	1	1	1	1	1	1	1	1	1	1	1	1	1	1	1	1	1	1	1	1	1	1	1	1	1	1	1	1	1	1	1	1	1	1	1	1	1	1	1	1	1	1	1	1	1
group_493	lacF_2	PTS system lactose-specific EIIA component	1	1	1	1	1	1	1	1	1	1	1	1	1	1	1	1	1	1	1	1	1	1	1	1	1	1	1	1	1	1	1	1	1	1	1	1	1	1	1	1	1	1	1	1	1	1	1
group_492		hypothetical protein	1	1	1	1	1	1	1	1	1	1	1	1	1	1	1	1	1	1	1	1	1	1	1	1	1	1	1	1	1	1	1	1	1	1	1	1	1	1	1	1	1	1	1	1	1	1	1
group_490		hypothetical protein	1	1	1	1	1	1	1	1	1	1	1	1	1	1	1	1	1	1	1	1	1	1	1	1	1	1	1	1	1	1	1	1	1	1	1	1	1	1	1	1	1	1	1	1	1	1	1
gpsB	gpsB	Cell cycle protein GpsB	1	1	1	1	1	1	1	1	1	1	1	1	1	1	1	1	1	1	1	1	1	1	1	1	1	1	1	1	1	1	1	1	1	1	1	1	1	1	1	1	1	1	1	1	1	1	1
sufT	sufT	Fe-S protein maturation auxiliary factor SufT	1	1	1	1	1	1	1	1	1	1	1	1	1	1	1	1	1	1	1	1	1	1	1	1	1	1	1	1	1	1	1	1	1	1	1	1	1	1	1	1	1	1	1	1	1	1	1
group_484		hypothetical protein	1	1	1	1	1	1	1	1	1	1	1	1	1	1	1	1	1	1	1	1	1	1	1	1	1	1	1	1	1	1	1	1	1	1	1	1	1	1	1	1	1	1	1	1	1	1	1
group_483		hypothetical protein	1	1	1	1	1	1	1	1	1	1	1	1	1	1	1	1	1	1	1	1	1	1	1	1	1	1	1	1	1	1	1	1	1	1	1	1	1	1	1	1	1	1	1	1	1	1	1
group_480		hypothetical protein	1	1	1	1	1	1	1	1	1	1	1	1	1	1	1	1	1	1	1	1	1	1	1	1	1	1	1	1	1	1	1	1	1	1	1	1	1	1	1	1	1	1	1	1	1	1	1
group_479		hypothetical protein	1	1	1	1	1	1	1	1	1	1	1	1	1	1	1	1	1	1	1	1	1	1	1	1	1	1	1	1	1	1	1	1	1	1	1	1	1	1	1	1	1	1	1	1	1	1	1
manX_1	manX_1	PTS system mannose-specific EIIAB component	1	1	1	1	1	1	1	1	1	1	1	1	1	1	1	1	1	1	1	1	1	1	1	1	1	1	1	1	1	1	1	1	1	1	1	1	1	1	1	1	1	1	1	1	1	1	1
group_478		hypothetical protein	1	1	1	1	1	1	1	1	1	1	1	1	1	1	1	1	1	1	1	1	1	1	1	1	1	1	1	1	1	1	1	1	1	1	1	1	1	1	1	1	1	1	1	1	1	1	1
group_477		hypothetical protein	1	1	1	1	1	1	1	1	1	1	1	1	1	1	1	1	1	1	1	1	1	1	1	1	1	1	1	1	1	1	1	1	1	1	1	1	1	1	1	1	1	1	1	1	1	1	1
group_476		hypothetical protein	1	1	1	1	1	1	1	1	1	1	1	1	1	1	1	1	1	1	1	1	1	1	1	1	1	1	1	1	1	1	1	1	1	1	1	1	1	1	1	1	1	1	1	1	1	1	1
group_473		hypothetical protein	1	1	1	1	1	1	1	1	1	1	1	1	1	1	1	1	1	1	1	1	1	1	1	1	1	1	1	1	1	1	1	1	1	1	1	1	1	1	1	1	1	1	1	1	1	1	1
group_471		hypothetical protein	1	1	1	1	1	1	1	1	1	1	1	1	1	1	1	1	1	1	1	1	1	1	1	1	1	1	1	1	1	1	1	1	1	1	1	1	1	1	1	1	1	1	1	1	1	1	1
rplV	rplV	50S ribosomal protein L22	1	1	1	1	1	1	1	1	1	1	1	1	1	1	1	1	1	1	1	1	1	1	1	1	1	1	1	1	1	1	1	1	1	1	1	1	1	1	1	1	1	1	1	1	1	1	1
rplS	rplS	50S ribosomal protein L19	1	1	1	1	1	1	1	1	1	1	1	1	1	1	1	1	1	1	1	1	1	1	1	1	1	1	1	1	1	1	1	1	1	1	1	1	1	1	1	1	1	1	1	1	1	1	1
group_469		hypothetical protein	1	1	1	1	1	1	1	1	1	1	1	1	1	1	1	1	1	1	1	1	1	1	1	1	1	1	1	1	1	1	1	1	1	1	1	1	1	1	1	1	1	1	1	1	1	1	1
group_468		hypothetical protein	1	1	1	1	1	1	1	1	1	1	1	1	1	1	1	1	1	1	1	1	1	1	1	1	1	1	1	1	1	1	1	1	1	1	1	1	1	1	1	1	1	1	1	1	1	1	1
rbfA	rbfA	Ribosome-binding factor A	1	1	1	1	1	1	1	1	1	1	1	1	1	1	1	1	1	1	1	1	1	1	1	1	1	1	1	1	1	1	1	1	1	1	1	1	1	1	1	1	1	1	1	1	1	1	1
adhR	adhR	HTH-type transcriptional regulator AdhR	1	1	1	1	1	1	1	1	1	1	1	1	1	1	1	1	1	1	1	1	1	1	1	1	1	1	1	1	1	1	1	1	1	1	1	1	1	1	1	1	1	1	1	1	1	1	1
rsfS	rsfS	Ribosomal silencing factor RsfS	1	1	1	1	1	1	1	1	1	1	1	1	1	1	1	1	1	1	1	1	1	1	1	1	1	1	1	1	1	1	1	1	1	1	1	1	1	1	1	1	1	1	1	1	1	1	1
mgsR	mgsR	Regulatory protein MgsR	1	1	1	1	1	1	1	1	1	1	1	1	1	1	1	1	1	1	1	1	1	1	1	1	1	1	1	1	1	1	1	1	1	1	1	1	1	1	1	1	1	1	1	1	1	1	1
glnR	glnR	HTH-type transcriptional regulator GlnR	1	1	1	1	1	1	1	1	1	1	1	1	1	1	1	1	1	1	1	1	1	1	1	1	1	1	1	1	1	1	1	1	1	1	1	1	1	1	1	1	1	1	1	1	1	1	1
rplR	rplR	50S ribosomal protein L18	1	1	1	1	1	1	1	1	1	1	1	1	1	1	1	1	1	1	1	1	1	1	1	1	1	1	1	1	1	1	1	1	1	1	1	1	1	1	1	1	1	1	1	1	1	1	1
yugI	yugI	General stress protein 13	1	1	1	1	1	1	1	1	1	1	1	1	1	1	1	1	1	1	1	1	1	1	1	1	1	1	1	1	1	1	1	1	1	1	1	1	1	1	1	1	1	1	1	1	1	1	1
rplT	rplT	50S ribosomal protein L20	1	1	1	1	1	1	1	1	1	1	1	1	1	1	1	1	1	1	1	1	1	1	1	1	1	1	1	1	1	1	1	1	1	1	1	1	1	1	1	1	1	1	1	1	1	1	1
group_453		putative protein	1	1	1	1	1	1	1	1	1	1	1	1	1	1	1	1	1	1	1	1	1	1	1	1	1	1	1	1	1	1	1	1	1	1	1	1	1	1	1	1	1	1	1	1	1	1	1
group_452		hypothetical protein	1	1	1	1	1	1	1	1	1	1	1	1	1	1	1	1	1	1	1	1	1	1	1	1	1	1	1	1	1	1	1	1	1	1	1	1	1	1	1	1	1	1	1	1	1	1	1
rpsM	rpsM	30S ribosomal protein S13	1	1	1	1	1	1	1	1	1	1	1	1	1	1	1	1	1	1	1	1	1	1	1	1	1	1	1	1	1	1	1	1	1	1	1	1	1	1	1	1	1	1	1	1	1	1	1
ytrA	ytrA	HTH-type transcriptional repressor YtrA	1	1	1	1	1	1	1	1	1	1	1	1	1	1	1	1	1	1	1	1	1	1	1	1	1	1	1	1	1	1	1	1	1	1	1	1	1	1	1	1	1	1	1	1	1	1	1
group_450		hypothetical protein	1	1	1	1	1	1	1	1	1	1	1	1	1	1	1	1	1	1	1	1	1	1	1	1	1	1	1	1	1	1	1	1	1	1	1	1	1	1	1	1	1	1	1	1	1	1	1
group_449		hypothetical protein	1	1	1	1	1	1	1	1	1	1	1	1	1	1	1	1	1	1	1	1	1	1	1	1	1	1	1	1	1	1	1	1	1	1	1	1	1	1	1	1	1	1	1	1	1	1	1
rplN	rplN	50S ribosomal protein L14	1	1	1	1	1	1	1	1	1	1	1	1	1	1	1	1	1	1	1	1	1	1	1	1	1	1	1	1	1	1	1	1	1	1	1	1	1	1	1	1	1	1	1	1	1	1	1
acpS	acpS	Holo-[acyl-carrier-protein] synthase	1	1	1	1	1	1	1	1	1	1	1	1	1	1	1	1	1	1	1	1	1	1	1	1	1	1	1	1	1	1	1	1	1	1	1	1	1	1	1	1	1	1	1	1	1	1	1
group_447		hypothetical protein	1	1	1	1	1	1	1	1	1	1	1	1	1	1	1	1	1	1	1	1	1	1	1	1	1	1	1	1	1	1	1	1	1	1	1	1	1	1	1	1	1	1	1	1	1	1	1
rnpA	rnpA	Ribonuclease P protein component	1	1	1	1	1	1	1	1	1	1	1	1	1	1	1	1	1	1	1	1	1	1	1	1	1	1	1	1	1	1	1	1	1	1	1	1	1	1	1	1	1	1	1	1	1	1	1
group_445		hypothetical protein	1	1	1	1	1	1	1	1	1	1	1	1	1	1	1	1	1	1	1	1	1	1	1	1	1	1	1	1	1	1	1	1	1	1	1	1	1	1	1	1	1	1	1	1	1	1	1
mscL	mscL	Large-conductance mechanosensitive channel	1	1	1	1	1	1	1	1	1	1	1	1	1	1	1	1	1	1	1	1	1	1	1	1	1	1	1	1	1	1	1	1	1	1	1	1	1	1	1	1	1	1	1	1	1	1	1
yabJ	yabJ	2-iminobutanoate/2-iminopropanoate deaminase	1	1	1	1	1	1	1	1	1	1	1	1	1	1	1	1	1	1	1	1	1	1	1	1	1	1	1	1	1	1	1	1	1	1	1	1	1	1	1	1	1	1	1	1	1	1	1
group_440		hypothetical protein	1	1	1	1	1	1	1	1	1	1	1	1	1	1	1	1	1	1	1	1	1	1	1	1	1	1	1	1	1	1	1	1	1	1	1	1	1	1	1	1	1	1	1	1	1	1	1
group_439		hypothetical protein	1	1	1	1	1	1	1	1	1	1	1	1	1	1	1	1	1	1	1	1	1	1	1	1	1	1	1	1	1	1	1	1	1	1	1	1	1	1	1	1	1	1	1	1	1	1	1
gloA	gloA	Lactoylglutathione lyase	1	1	1	1	1	1	1	1	1	1	1	1	1	1	1	1	1	1	1	1	1	1	1	1	1	1	1	1	1	1	1	1	1	1	1	1	1	1	1	1	1	1	1	1	1	1	1
rpsK	rpsK	30S ribosomal protein S11	1	1	1	1	1	1	1	1	1	1	1	1	1	1	1	1	1	1	1	1	1	1	1	1	1	1	1	1	1	1	1	1	1	1	1	1	1	1	1	1	1	1	1	1	1	1	1
group_435		hypothetical protein	1	1	1	1	1	1	1	1	1	1	1	1	1	1	1	1	1	1	1	1	1	1	1	1	1	1	1	1	1	1	1	1	1	1	1	1	1	1	1	1	1	1	1	1	1	1	1
mrnC	mrnC	Mini-ribonuclease 3	1	1	1	1	1	1	1	1	1	1	1	1	1	1	1	1	1	1	1	1	1	1	1	1	1	1	1	1	1	1	1	1	1	1	1	1	1	1	1	1	1	1	1	1	1	1	1
rplQ	rplQ	50S ribosomal protein L17	1	1	1	1	1	1	1	1	1	1	1	1	1	1	1	1	1	1	1	1	1	1	1	1	1	1	1	1	1	1	1	1	1	1	1	1	1	1	1	1	1	1	1	1	1	1	1
group_434		ISL3 family transposase ISSth1	1	1	1	1	1	1	1	1	1	1	1	1	1	1	1	1	1	1	1	1	1	1	1	1	1	1	1	1	1	1	1	1	1	1	1	1	1	1	1	1	1	1	1	1	1	1	1
group_433		hypothetical protein	1	1	1	1	1	1	1	1	1	1	1	1	1	1	1	1	1	1	1	1	1	1	1	1	1	1	1	1	1	1	1	1	1	1	1	1	1	1	1	1	1	1	1	1	1	1	1
group_432		hypothetical protein	1	1	1	1	1	1	1	1	1	1	1	1	1	1	1	1	1	1	1	1	1	1	1	1	1	1	1	1	1	1	1	1	1	1	1	1	1	1	1	1	1	1	1	1	1	1	1
group_431		putative protein	1	1	1	1	1	1	1	1	1	1	1	1	1	1	1	1	1	1	1	1	1	1	1	1	1	1	1	1	1	1	1	1	1	1	1	1	1	1	1	1	1	1	1	1	1	1	1
group_430		hypothetical protein	1	1	1	1	1	1	1	1	1	1	1	1	1	1	1	1	1	1	1	1	1	1	1	1	1	1	1	1	1	1	1	1	1	1	1	1	1	1	1	1	1	1	1	1	1	1	1
cdd	cdd	Cytidine deaminase	1	1	1	1	1	1	1	1	1	1	1	1	1	1	1	1	1	1	1	1	1	1	1	1	1	1	1	1	1	1	1	1	1	1	1	1	1	1	1	1	1	1	1	1	1	1	1
group_429		hypothetical protein	1	1	1	1	1	1	1	1	1	1	1	1	1	1	1	1	1	1	1	1	1	1	1	1	1	1	1	1	1	1	1	1	1	1	1	1	1	1	1	1	1	1	1	1	1	1	1
rpsI	rpsI	30S ribosomal protein S9	1	1	1	1	1	1	1	1	1	1	1	1	1	1	1	1	1	1	1	1	1	1	1	1	1	1	1	1	1	1	1	1	1	1	1	1	1	1	1	1	1	1	1	1	1	1	1
group_426		hypothetical protein	1	1	1	1	1	1	1	1	1	1	1	1	1	1	1	1	1	1	1	1	1	1	1	1	1	1	1	1	1	1	1	1	1	1	1	1	1	1	1	1	1	1	1	1	1	1	1
rpsH	rpsH	30S ribosomal protein S8	1	1	1	1	1	1	1	1	1	1	1	1	1	1	1	1	1	1	1	1	1	1	1	1	1	1	1	1	1	1	1	1	1	1	1	1	1	1	1	1	1	1	1	1	1	1	1
spxA_2	spxA_2	Regulatory protein Spx	1	1	1	1	1	1	1	1	1	1	1	1	1	1	1	1	1	1	1	1	1	1	1	1	1	1	1	1	1	1	1	1	1	1	1	1	1	1	1	1	1	1	1	1	1	1	1
spxA_1	spxA_1	Regulatory protein Spx	1	1	1	1	1	1	1	1	1	1	1	1	1	1	1	1	1	1	1	1	1	1	1	1	1	1	1	1	1	1	1	1	1	1	1	1	1	1	1	1	1	1	1	1	1	1	1
paaI	paaI	Acyl-coenzyme A thioesterase PaaI	1	1	1	1	1	1	1	1	1	1	1	1	1	1	1	1	1	1	1	1	1	1	1	1	1	1	1	1	1	1	1	1	1	1	1	1	1	1	1	1	1	1	1	1	1	1	1
group_420		hypothetical protein	1	1	1	1	1	1	1	1	1	1	1	1	1	1	1	1	1	1	1	1	1	1	1	1	1	1	1	1	1	1	1	1	1	1	1	1	1	1	1	1	1	1	1	1	1	1	1
def_2	def_2	Peptide deformylase	1	1	1	1	1	1	1	1	1	1	1	1	1	1	1	1	1	1	1	1	1	1	1	1	1	1	1	1	1	1	1	1	1	1	1	1	1	1	1	1	1	1	1	1	1	1	1
group_415		hypothetical protein	1	1	1	1	1	1	1	1	1	1	1	1	1	1	1	1	1	1	1	1	1	1	1	1	1	1	1	1	1	1	1	1	1	1	1	1	1	1	1	1	1	1	1	1	1	1	1
group_414		hypothetical protein	1	1	1	1	1	1	1	1	1	1	1	1	1	1	1	1	1	1	1	1	1	1	1	1	1	1	1	1	1	1	1	1	1	1	1	1	1	1	1	1	1	1	1	1	1	1	1
group_413		hypothetical protein	1	1	1	1	1	1	1	1	1	1	1	1	1	1	1	1	1	1	1	1	1	1	1	1	1	1	1	1	1	1	1	1	1	1	1	1	1	1	1	1	1	1	1	1	1	1	1
hit	hit	Protein hit	1	1	1	1	1	1	1	1	1	1	1	1	1	1	1	1	1	1	1	1	1	1	1	1	1	1	1	1	1	1	1	1	1	1	1	1	1	1	1	1	1	1	1	1	1	1	1
ndk	ndk	Nucleoside diphosphate kinase	1	1	1	1	1	1	1	1	1	1	1	1	1	1	1	1	1	1	1	1	1	1	1	1	1	1	1	1	1	1	1	1	1	1	1	1	1	1	1	1	1	1	1	1	1	1	1
rplP	rplP	50S ribosomal protein L16	1	1	1	1	1	1	1	1	1	1	1	1	1	1	1	1	1	1	1	1	1	1	1	1	1	1	1	1	1	1	1	1	1	1	1	1	1	1	1	1	1	1	1	1	1	1	1
rpsL	rpsL	30S ribosomal protein S12	1	1	1	1	1	1	1	1	1	1	1	1	1	1	1	1	1	1	1	1	1	1	1	1	1	1	1	1	1	1	1	1	1	1	1	1	1	1	1	1	1	1	1	1	1	1	1
yrrK	yrrK	Putative pre-16S rRNA nuclease	1	1	1	1	1	1	1	1	1	1	1	1	1	1	1	1	1	1	1	1	1	1	1	1	1	1	1	1	1	1	1	1	1	1	1	1	1	1	1	1	1	1	1	1	1	1	1
atpC	atpC	ATP synthase epsilon chain	1	1	1	1	1	1	1	1	1	1	1	1	1	1	1	1	1	1	1	1	1	1	1	1	1	1	1	1	1	1	1	1	1	1	1	1	1	1	1	1	1	1	1	1	1	1	1
fabZ	fabZ	3-hydroxyacyl-[acyl-carrier-protein] dehydratase FabZ	1	1	1	1	1	1	1	1	1	1	1	1	1	1	1	1	1	1	1	1	1	1	1	1	1	1	1	1	1	1	1	1	1	1	1	1	1	1	1	1	1	1	1	1	1	1	1
nusB	nusB	Transcription antitermination protein NusB	1	1	1	1	1	1	1	1	1	1	1	1	1	1	1	1	1	1	1	1	1	1	1	1	1	1	1	1	1	1	1	1	1	1	1	1	1	1	1	1	1	1	1	1	1	1	1
rplK	rplK	50S ribosomal protein L11	1	1	1	1	1	1	1	1	1	1	1	1	1	1	1	1	1	1	1	1	1	1	1	1	1	1	1	1	1	1	1	1	1	1	1	1	1	1	1	1	1	1	1	1	1	1	1
group_407		IS1380 family transposase ISSpn5	1	1	1	1	1	1	1	1	1	1	1	1	1	1	1	1	1	1	1	1	1	1	1	1	1	1	1	1	1	1	1	1	1	1	1	1	1	1	1	1	1	1	1	1	1	1	1
lacA	lacA	Galactose-6-phosphate isomerase subunit LacA	1	1	1	1	1	1	1	1	1	1	1	1	1	1	1	1	1	1	1	1	1	1	1	1	1	1	1	1	1	1	1	1	1	1	1	1	1	1	1	1	1	1	1	1	1	1	1
yfkJ	yfkJ	Low molecular weight protein-tyrosine-phosphatase YfkJ	1	1	1	1	1	1	1	1	1	1	1	1	1	1	1	1	1	1	1	1	1	1	1	1	1	1	1	1	1	1	1	1	1	1	1	1	1	1	1	1	1	1	1	1	1	1	1
group_405		hypothetical protein	1	1	1	1	1	1	1	1	1	1	1	1	1	1	1	1	1	1	1	1	1	1	1	1	1	1	1	1	1	1	1	1	1	1	1	1	1	1	1	1	1	1	1	1	1	1	1
group_402		hypothetical protein	1	1	1	1	1	1	1	1	1	1	1	1	1	1	1	1	1	1	1	1	1	1	1	1	1	1	1	1	1	1	1	1	1	1	1	1	1	1	1	1	1	1	1	1	1	1	1
group_400		hypothetical protein	1	1	1	1	1	1	1	1	1	1	1	1	1	1	1	1	1	1	1	1	1	1	1	1	1	1	1	1	1	1	1	1	1	1	1	1	1	1	1	1	1	1	1	1	1	1	1
group_397		hypothetical protein	1	1	1	1	1	1	1	1	1	1	1	1	1	1	1	1	1	1	1	1	1	1	1	1	1	1	1	1	1	1	1	1	1	1	1	1	1	1	1	1	1	1	1	1	1	1	1
group_396		hypothetical protein	1	1	1	1	1	1	1	1	1	1	1	1	1	1	1	1	1	1	1	1	1	1	1	1	1	1	1	1	1	1	1	1	1	1	1	1	1	1	1	1	1	1	1	1	1	1	1
group_395		hypothetical protein	1	1	1	1	1	1	1	1	1	1	1	1	1	1	1	1	1	1	1	1	1	1	1	1	1	1	1	1	1	1	1	1	1	1	1	1	1	1	1	1	1	1	1	1	1	1	1
ywnA	ywnA	Putative HTH-type transcriptional regulator YwnA	1	1	1	1	1	1	1	1	1	1	1	1	1	1	1	1	1	1	1	1	1	1	1	1	1	1	1	1	1	1	1	1	1	1	1	1	1	1	1	1	1	1	1	1	1	1	1
adcR	adcR	Transcriptional regulator AdcR	1	1	1	1	1	1	1	1	1	1	1	1	1	1	1	1	1	1	1	1	1	1	1	1	1	1	1	1	1	1	1	1	1	1	1	1	1	1	1	1	1	1	1	1	1	1	1
rplO	rplO	50S ribosomal protein L15	1	1	1	1	1	1	1	1	1	1	1	1	1	1	1	1	1	1	1	1	1	1	1	1	1	1	1	1	1	1	1	1	1	1	1	1	1	1	1	1	1	1	1	1	1	1	1
dut	dut	Deoxyuridine 5'-triphosphate nucleotidohydrolase	1	1	1	1	1	1	1	1	1	1	1	1	1	1	1	1	1	1	1	1	1	1	1	1	1	1	1	1	1	1	1	1	1	1	1	1	1	1	1	1	1	1	1	1	1	1	1
group_390		hypothetical protein	1	1	1	1	1	1	1	1	1	1	1	1	1	1	1	1	1	1	1	1	1	1	1	1	1	1	1	1	1	1	1	1	1	1	1	1	1	1	1	1	1	1	1	1	1	1	1
group_389		hypothetical protein	1	1	1	1	1	1	1	1	1	1	1	1	1	1	1	1	1	1	1	1	1	1	1	1	1	1	1	1	1	1	1	1	1	1	1	1	1	1	1	1	1	1	1	1	1	1	1
rplM	rplM	50S ribosomal protein L13	1	1	1	1	1	1	1	1	1	1	1	1	1	1	1	1	1	1	1	1	1	1	1	1	1	1	1	1	1	1	1	1	1	1	1	1	1	1	1	1	1	1	1	1	1	1	1
group_385		hypothetical protein	1	1	1	1	1	1	1	1	1	1	1	1	1	1	1	1	1	1	1	1	1	1	1	1	1	1	1	1	1	1	1	1	1	1	1	1	1	1	1	1	1	1	1	1	1	1	1
rplI	rplI	50S ribosomal protein L9	1	1	1	1	1	1	1	1	1	1	1	1	1	1	1	1	1	1	1	1	1	1	1	1	1	1	1	1	1	1	1	1	1	1	1	1	1	1	1	1	1	1	1	1	1	1	1
group_382		hypothetical protein	1	1	1	1	1	1	1	1	1	1	1	1	1	1	1	1	1	1	1	1	1	1	1	1	1	1	1	1	1	1	1	1	1	1	1	1	1	1	1	1	1	1	1	1	1	1	1
group_381		hypothetical protein	1	1	1	1	1	1	1	1	1	1	1	1	1	1	1	1	1	1	1	1	1	1	1	1	1	1	1	1	1	1	1	1	1	1	1	1	1	1	1	1	1	1	1	1	1	1	1
group_380		Putative universal stress protein	1	1	1	1	1	1	1	1	1	1	1	1	1	1	1	1	1	1	1	1	1	1	1	1	1	1	1	1	1	1	1	1	1	1	1	1	1	1	1	1	1	1	1	1	1	1	1
ctsR	ctsR	Transcriptional regulator CtsR	1	1	1	1	1	1	1	1	1	1	1	1	1	1	1	1	1	1	1	1	1	1	1	1	1	1	1	1	1	1	1	1	1	1	1	1	1	1	1	1	1	1	1	1	1	1	1
group_376		hypothetical protein	1	1	1	1	1	1	1	1	1	1	1	1	1	1	1	1	1	1	1	1	1	1	1	1	1	1	1	1	1	1	1	1	1	1	1	1	1	1	1	1	1	1	1	1	1	1	1
group_374		hypothetical protein	1	1	1	1	1	1	1	1	1	1	1	1	1	1	1	1	1	1	1	1	1	1	1	1	1	1	1	1	1	1	1	1	1	1	1	1	1	1	1	1	1	1	1	1	1	1	1
group_373		hypothetical protein	1	1	1	1	1	1	1	1	1	1	1	1	1	1	1	1	1	1	1	1	1	1	1	1	1	1	1	1	1	1	1	1	1	1	1	1	1	1	1	1	1	1	1	1	1	1	1
hmpT	hmpT	Thiamine precursor transporter HmpT	1	1	1	1	1	1	1	1	1	1	1	1	1	1	1	1	1	1	1	1	1	1	1	1	1	1	1	1	1	1	1	1	1	1	1	1	1	1	1	1	1	1	1	1	1	1	1
lspA	lspA	Lipoprotein signal peptidase	1	1	1	1	1	1	1	1	1	1	1	1	1	1	1	1	1	1	1	1	1	1	1	1	1	1	1	1	1	1	1	1	1	1	1	1	1	1	1	1	1	1	1	1	1	1	1
mutX	mutX	8-oxo-dGTP diphosphatase	1	1	1	1	1	1	1	1	1	1	1	1	1	1	1	1	1	1	1	1	1	1	1	1	1	1	1	1	1	1	1	1	1	1	1	1	1	1	1	1	1	1	1	1	1	1	1
ribH	ribH	67-dimethyl-8-ribityllumazine synthase	1	1	1	1	1	1	1	1	1	1	1	1	1	1	1	1	1	1	1	1	1	1	1	1	1	1	1	1	1	1	1	1	1	1	1	1	1	1	1	1	1	1	1	1	1	1	1
smpB	smpB	SsrA-binding protein	1	1	1	1	1	1	1	1	1	1	1	1	1	1	1	1	1	1	1	1	1	1	1	1	1	1	1	1	1	1	1	1	1	1	1	1	1	1	1	1	1	1	1	1	1	1	1
tadA	tadA	tRNA-specific adenosine deaminase	1	1	1	1	1	1	1	1	1	1	1	1	1	1	1	1	1	1	1	1	1	1	1	1	1	1	1	1	1	1	1	1	1	1	1	1	1	1	1	1	1	1	1	1	1	1	1
ssb_2	ssb_2	Single-stranded DNA-binding protein	1	1	1	1	1	1	1	1	1	1	1	1	1	1	1	1	1	1	1	1	1	1	1	1	1	1	1	1	1	1	1	1	1	1	1	1	1	1	1	1	1	1	1	1	1	1	1
group_370		Putative NrdI-like protein	1	1	1	1	1	1	1	1	1	1	1	1	1	1	1	1	1	1	1	1	1	1	1	1	1	1	1	1	1	1	1	1	1	1	1	1	1	1	1	1	1	1	1	1	1	1	1
rpsG	rpsG	30S ribosomal protein S7	1	1	1	1	1	1	1	1	1	1	1	1	1	1	1	1	1	1	1	1	1	1	1	1	1	1	1	1	1	1	1	1	1	1	1	1	1	1	1	1	1	1	1	1	1	1	1
argR_2	argR_2	Arginine regulator	1	1	1	1	1	1	1	1	1	1	1	1	1	1	1	1	1	1	1	1	1	1	1	1	1	1	1	1	1	1	1	1	1	1	1	1	1	1	1	1	1	1	1	1	1	1	1
nrdR	nrdR	Transcriptional repressor NrdR	1	1	1	1	1	1	1	1	1	1	1	1	1	1	1	1	1	1	1	1	1	1	1	1	1	1	1	1	1	1	1	1	1	1	1	1	1	1	1	1	1	1	1	1	1	1	1
ilvH	ilvH	Putative acetolactate synthase small subunit	1	1	1	1	1	1	1	1	1	1	1	1	1	1	1	1	1	1	1	1	1	1	1	1	1	1	1	1	1	1	1	1	1	1	1	1	1	1	1	1	1	1	1	1	1	1	1
bsaA	bsaA	Glutathione peroxidase BsaA	1	1	1	1	1	1	1	1	1	1	1	1	1	1	1	1	1	1	1	1	1	1	1	1	1	1	1	1	1	1	1	1	1	1	1	1	1	1	1	1	1	1	1	1	1	1	1
sorB	sorB	PTS system sorbose-specific EIIB component	1	1	1	1	1	1	1	1	1	1	1	1	1	1	1	1	1	1	1	1	1	1	1	1	1	1	1	1	1	1	1	1	1	1	1	1	1	1	1	1	1	1	1	1	1	1	1
group_369		hypothetical protein	1	1	1	1	1	1	1	1	1	1	1	1	1	1	1	1	1	1	1	1	1	1	1	1	1	1	1	1	1	1	1	1	1	1	1	1	1	1	1	1	1	1	1	1	1	1	1
aroL	aroL	Shikimate kinase 2	1	1	1	1	1	1	1	1	1	1	1	1	1	1	1	1	1	1	1	1	1	1	1	1	1	1	1	1	1	1	1	1	1	1	1	1	1	1	1	1	1	1	1	1	1	1	1
luxS	luxS	S-ribosylhomocysteine lyase	1	1	1	1	1	1	1	1	1	1	1	1	1	1	1	1	1	1	1	1	1	1	1	1	1	1	1	1	1	1	1	1	1	1	1	1	1	1	1	1	1	1	1	1	1	1	1
group_364		hypothetical protein	1	1	1	1	1	1	1	1	1	1	1	1	1	1	1	1	1	1	1	1	1	1	1	1	1	1	1	1	1	1	1	1	1	1	1	1	1	1	1	1	1	1	1	1	1	1	1
greA	greA	Transcription elongation factor GreA	1	1	1	1	1	1	1	1	1	1	1	1	1	1	1	1	1	1	1	1	1	1	1	1	1	1	1	1	1	1	1	1	1	1	1	1	1	1	1	1	1	1	1	1	1	1	1
accB	accB	Biotin carboxyl carrier protein of acetyl-CoA carboxylase	1	1	1	1	1	1	1	1	1	1	1	1	1	1	1	1	1	1	1	1	1	1	1	1	1	1	1	1	1	1	1	1	1	1	1	1	1	1	1	1	1	1	1	1	1	1	1
group_361		hypothetical protein	1	1	1	1	1	1	1	1	1	1	1	1	1	1	1	1	1	1	1	1	1	1	1	1	1	1	1	1	1	1	1	1	1	1	1	1	1	1	1	1	1	1	1	1	1	1	1
group_360		hypothetical protein	1	1	1	1	1	1	1	1	1	1	1	1	1	1	1	1	1	1	1	1	1	1	1	1	1	1	1	1	1	1	1	1	1	1	1	1	1	1	1	1	1	1	1	1	1	1	1
purE	purE	N5-carboxyaminoimidazole ribonucleotide mutase	1	1	1	1	1	1	1	1	1	1	1	1	1	1	1	1	1	1	1	1	1	1	1	1	1	1	1	1	1	1	1	1	1	1	1	1	1	1	1	1	1	1	1	1	1	1	1
levE	levE	PTS system fructose-specific EIIB component	1	1	1	1	1	1	1	1	1	1	1	1	1	1	1	1	1	1	1	1	1	1	1	1	1	1	1	1	1	1	1	1	1	1	1	1	1	1	1	1	1	1	1	1	1	1	1
group_359		putative protein	1	1	1	1	1	1	1	1	1	1	1	1	1	1	1	1	1	1	1	1	1	1	1	1	1	1	1	1	1	1	1	1	1	1	1	1	1	1	1	1	1	1	1	1	1	1	1
tpx	tpx	Thiol peroxidase	1	1	1	1	1	1	1	1	1	1	1	1	1	1	1	1	1	1	1	1	1	1	1	1	1	1	1	1	1	1	1	1	1	1	1	1	1	1	1	1	1	1	1	1	1	1	1
group_358		hypothetical protein	1	1	1	1	1	1	1	1	1	1	1	1	1	1	1	1	1	1	1	1	1	1	1	1	1	1	1	1	1	1	1	1	1	1	1	1	1	1	1	1	1	1	1	1	1	1	1
rpsE	rpsE	30S ribosomal protein S5	1	1	1	1	1	1	1	1	1	1	1	1	1	1	1	1	1	1	1	1	1	1	1	1	1	1	1	1	1	1	1	1	1	1	1	1	1	1	1	1	1	1	1	1	1	1	1
group_357		hypothetical protein	1	1	1	1	1	1	1	1	1	1	1	1	1	1	1	1	1	1	1	1	1	1	1	1	1	1	1	1	1	1	1	1	1	1	1	1	1	1	1	1	1	1	1	1	1	1	1
atpF	atpF	ATP synthase subunit b	1	1	1	1	1	1	1	1	1	1	1	1	1	1	1	1	1	1	1	1	1	1	1	1	1	1	1	1	1	1	1	1	1	1	1	1	1	1	1	1	1	1	1	1	1	1	1
group_356		hypothetical protein	1	1	1	1	1	1	1	1	1	1	1	1	1	1	1	1	1	1	1	1	1	1	1	1	1	1	1	1	1	1	1	1	1	1	1	1	1	1	1	1	1	1	1	1	1	1	1
msrC	msrC	Free methionine-R-sulfoxide reductase	1	1	1	1	1	1	1	1	1	1	1	1	1	1	1	1	1	1	1	1	1	1	1	1	1	1	1	1	1	1	1	1	1	1	1	1	1	1	1	1	1	1	1	1	1	1	1
mtcA1	mtcA1	Beta-carbonic anhydrase 1	1	1	1	1	1	1	1	1	1	1	1	1	1	1	1	1	1	1	1	1	1	1	1	1	1	1	1	1	1	1	1	1	1	1	1	1	1	1	1	1	1	1	1	1	1	1	1
sttH	sttH	Streptothricin hydrolase	1	1	1	1	1	1	1	1	1	1	1	1	1	1	1	1	1	1	1	1	1	1	1	1	1	1	1	1	1	1	1	1	1	1	1	1	1	1	1	1	1	1	1	1	1	1	1
group_353		hypothetical protein	1	1	1	1	1	1	1	1	1	1	1	1	1	1	1	1	1	1	1	1	1	1	1	1	1	1	1	1	1	1	1	1	1	1	1	1	1	1	1	1	1	1	1	1	1	1	1
queT	queT	Queuosine precursor transporter QueT	1	1	1	1	1	1	1	1	1	1	1	1	1	1	1	1	1	1	1	1	1	1	1	1	1	1	1	1	1	1	1	1	1	1	1	1	1	1	1	1	1	1	1	1	1	1	1
group_347		hypothetical protein	1	1	1	1	1	1	1	1	1	1	1	1	1	1	1	1	1	1	1	1	1	1	1	1	1	1	1	1	1	1	1	1	1	1	1	1	1	1	1	1	1	1	1	1	1	1	1
group_346		hypothetical protein	1	1	1	1	1	1	1	1	1	1	1	1	1	1	1	1	1	1	1	1	1	1	1	1	1	1	1	1	1	1	1	1	1	1	1	1	1	1	1	1	1	1	1	1	1	1	1
apt	apt	Adenine phosphoribosyltransferase	1	1	1	1	1	1	1	1	1	1	1	1	1	1	1	1	1	1	1	1	1	1	1	1	1	1	1	1	1	1	1	1	1	1	1	1	1	1	1	1	1	1	1	1	1	1	1
lacB	lacB	Galactose-6-phosphate isomerase subunit LacB	1	1	1	1	1	1	1	1	1	1	1	1	1	1	1	1	1	1	1	1	1	1	1	1	1	1	1	1	1	1	1	1	1	1	1	1	1	1	1	1	1	1	1	1	1	1	1
dps	dps	DNA protection during starvation protein	1	1	1	1	1	1	1	1	1	1	1	1	1	1	1	1	1	1	1	1	1	1	1	1	1	1	1	1	1	1	1	1	1	1	1	1	1	1	1	1	1	1	1	1	1	1	1
rimM	rimM	Ribosome maturation factor RimM	1	1	1	1	1	1	1	1	1	1	1	1	1	1	1	1	1	1	1	1	1	1	1	1	1	1	1	1	1	1	1	1	1	1	1	1	1	1	1	1	1	1	1	1	1	1	1
group_344		hypothetical protein	1	1	1	1	1	1	1	1	1	1	1	1	1	1	1	1	1	1	1	1	1	1	1	1	1	1	1	1	1	1	1	1	1	1	1	1	1	1	1	1	1	1	1	1	1	1	1
group_343		hypothetical protein	1	1	1	1	1	1	1	1	1	1	1	1	1	1	1	1	1	1	1	1	1	1	1	1	1	1	1	1	1	1	1	1	1	1	1	1	1	1	1	1	1	1	1	1	1	1	1
pyrR	pyrR	Bifunctional protein PyrR	1	1	1	1	1	1	1	1	1	1	1	1	1	1	1	1	1	1	1	1	1	1	1	1	1	1	1	1	1	1	1	1	1	1	1	1	1	1	1	1	1	1	1	1	1	1	1
grpE	grpE	Protein GrpE	1	1	1	1	1	1	1	1	1	1	1	1	1	1	1	1	1	1	1	1	1	1	1	1	1	1	1	1	1	1	1	1	1	1	1	1	1	1	1	1	1	1	1	1	1	1	1
group_341		hypothetical protein	1	1	1	1	1	1	1	1	1	1	1	1	1	1	1	1	1	1	1	1	1	1	1	1	1	1	1	1	1	1	1	1	1	1	1	1	1	1	1	1	1	1	1	1	1	1	1
group_340		hypothetical protein	1	1	1	1	1	1	1	1	1	1	1	1	1	1	1	1	1	1	1	1	1	1	1	1	1	1	1	1	1	1	1	1	1	1	1	1	1	1	1	1	1	1	1	1	1	1	1
group_339		hypothetical protein	1	1	1	1	1	1	1	1	1	1	1	1	1	1	1	1	1	1	1	1	1	1	1	1	1	1	1	1	1	1	1	1	1	1	1	1	1	1	1	1	1	1	1	1	1	1	1
group_336		hypothetical protein	1	1	1	1	1	1	1	1	1	1	1	1	1	1	1	1	1	1	1	1	1	1	1	1	1	1	1	1	1	1	1	1	1	1	1	1	1	1	1	1	1	1	1	1	1	1	1
group_335		hypothetical protein	1	1	1	1	1	1	1	1	1	1	1	1	1	1	1	1	1	1	1	1	1	1	1	1	1	1	1	1	1	1	1	1	1	1	1	1	1	1	1	1	1	1	1	1	1	1	1
rplF	rplF	50S ribosomal protein L6	1	1	1	1	1	1	1	1	1	1	1	1	1	1	1	1	1	1	1	1	1	1	1	1	1	1	1	1	1	1	1	1	1	1	1	1	1	1	1	1	1	1	1	1	1	1	1
bioY2	bioY2	Biotin transporter BioY2	1	1	1	1	1	1	1	1	1	1	1	1	1	1	1	1	1	1	1	1	1	1	1	1	1	1	1	1	1	1	1	1	1	1	1	1	1	1	1	1	1	1	1	1	1	1	1
atpH	atpH	ATP synthase subunit delta	1	1	1	1	1	1	1	1	1	1	1	1	1	1	1	1	1	1	1	1	1	1	1	1	1	1	1	1	1	1	1	1	1	1	1	1	1	1	1	1	1	1	1	1	1	1	1
yqgN	yqgN	putative protein YqgN	1	1	1	1	1	1	1	1	1	1	1	1	1	1	1	1	1	1	1	1	1	1	1	1	1	1	1	1	1	1	1	1	1	1	1	1	1	1	1	1	1	1	1	1	1	1	1
rsmD	rsmD	Ribosomal RNA small subunit methyltransferase D	1	1	1	1	1	1	1	1	1	1	1	1	1	1	1	1	1	1	1	1	1	1	1	1	1	1	1	1	1	1	1	1	1	1	1	1	1	1	1	1	1	1	1	1	1	1	1
group_332		hypothetical protein	1	1	1	1	1	1	1	1	1	1	1	1	1	1	1	1	1	1	1	1	1	1	1	1	1	1	1	1	1	1	1	1	1	1	1	1	1	1	1	1	1	1	1	1	1	1	1
sepF	sepF	Cell division protein SepF	1	1	1	1	1	1	1	1	1	1	1	1	1	1	1	1	1	1	1	1	1	1	1	1	1	1	1	1	1	1	1	1	1	1	1	1	1	1	1	1	1	1	1	1	1	1	1
hpt	hpt	Hypoxanthine-guanine phosphoribosyltransferase	1	1	1	1	1	1	1	1	1	1	1	1	1	1	1	1	1	1	1	1	1	1	1	1	1	1	1	1	1	1	1	1	1	1	1	1	1	1	1	1	1	1	1	1	1	1	1
rplE	rplE	50S ribosomal protein L5	1	1	1	1	1	1	1	1	1	1	1	1	1	1	1	1	1	1	1	1	1	1	1	1	1	1	1	1	1	1	1	1	1	1	1	1	1	1	1	1	1	1	1	1	1	1	1
pgsA	pgsA	CDP-diacylglycerol--glycerol-3-phosphate 3-phosphatidyltransferase	1	1	1	1	1	1	1	1	1	1	1	1	1	1	1	1	1	1	1	1	1	1	1	1	1	1	1	1	1	1	1	1	1	1	1	1	1	1	1	1	1	1	1	1	1	1	1
purN	purN	Phosphoribosylglycinamide formyltransferase	1	1	1	1	1	1	1	1	1	1	1	1	1	1	1	1	1	1	1	1	1	1	1	1	1	1	1	1	1	1	1	1	1	1	1	1	1	1	1	1	1	1	1	1	1	1	1
nudF	nudF	ADP-ribose pyrophosphatase	1	1	1	1	1	1	1	1	1	1	1	1	1	1	1	1	1	1	1	1	1	1	1	1	1	1	1	1	1	1	1	1	1	1	1	1	1	1	1	1	1	1	1	1	1	1	1
hpf	hpf	Ribosome hibernation promotion factor	1	1	1	1	1	1	1	1	1	1	1	1	1	1	1	1	1	1	1	1	1	1	1	1	1	1	1	1	1	1	1	1	1	1	1	1	1	1	1	1	1	1	1	1	1	1	1
group_331		hypothetical protein	1	1	1	1	1	1	1	1	1	1	1	1	1	1	1	1	1	1	1	1	1	1	1	1	1	1	1	1	1	1	1	1	1	1	1	1	1	1	1	1	1	1	1	1	1	1	1
group_330		hypothetical protein	1	1	1	1	1	1	1	1	1	1	1	1	1	1	1	1	1	1	1	1	1	1	1	1	1	1	1	1	1	1	1	1	1	1	1	1	1	1	1	1	1	1	1	1	1	1	1
group_329		hypothetical protein	1	1	1	1	1	1	1	1	1	1	1	1	1	1	1	1	1	1	1	1	1	1	1	1	1	1	1	1	1	1	1	1	1	1	1	1	1	1	1	1	1	1	1	1	1	1	1
group_327		hypothetical protein	1	1	1	1	1	1	1	1	1	1	1	1	1	1	1	1	1	1	1	1	1	1	1	1	1	1	1	1	1	1	1	1	1	1	1	1	1	1	1	1	1	1	1	1	1	1	1
group_326		hypothetical protein	1	1	1	1	1	1	1	1	1	1	1	1	1	1	1	1	1	1	1	1	1	1	1	1	1	1	1	1	1	1	1	1	1	1	1	1	1	1	1	1	1	1	1	1	1	1	1
yajL	yajL	Protein/nucleic acid deglycase 3	1	1	1	1	1	1	1	1	1	1	1	1	1	1	1	1	1	1	1	1	1	1	1	1	1	1	1	1	1	1	1	1	1	1	1	1	1	1	1	1	1	1	1	1	1	1	1
group_323		hypothetical protein	1	1	1	1	1	1	1	1	1	1	1	1	1	1	1	1	1	1	1	1	1	1	1	1	1	1	1	1	1	1	1	1	1	1	1	1	1	1	1	1	1	1	1	1	1	1	1
frr	frr	Ribosome-recycling factor	1	1	1	1	1	1	1	1	1	1	1	1	1	1	1	1	1	1	1	1	1	1	1	1	1	1	1	1	1	1	1	1	1	1	1	1	1	1	1	1	1	1	1	1	1	1	1
maa	maa	Maltose O-acetyltransferase	1	1	1	1	1	1	1	1	1	1	1	1	1	1	1	1	1	1	1	1	1	1	1	1	1	1	1	1	1	1	1	1	1	1	1	1	1	1	1	1	1	1	1	1	1	1	1
group_321		hypothetical protein	1	1	1	1	1	1	1	1	1	1	1	1	1	1	1	1	1	1	1	1	1	1	1	1	1	1	1	1	1	1	1	1	1	1	1	1	1	1	1	1	1	1	1	1	1	1	1
efp	efp	Elongation factor P	1	1	1	1	1	1	1	1	1	1	1	1	1	1	1	1	1	1	1	1	1	1	1	1	1	1	1	1	1	1	1	1	1	1	1	1	1	1	1	1	1	1	1	1	1	1	1
lemA	lemA	Protein LemA	1	1	1	1	1	1	1	1	1	1	1	1	1	1	1	1	1	1	1	1	1	1	1	1	1	1	1	1	1	1	1	1	1	1	1	1	1	1	1	1	1	1	1	1	1	1	1
rnmV	rnmV	Ribonuclease M5	1	1	1	1	1	1	1	1	1	1	1	1	1	1	1	1	1	1	1	1	1	1	1	1	1	1	1	1	1	1	1	1	1	1	1	1	1	1	1	1	1	1	1	1	1	1	1
ribU	ribU	Riboflavin transporter RibU	1	1	1	1	1	1	1	1	1	1	1	1	1	1	1	1	1	1	1	1	1	1	1	1	1	1	1	1	1	1	1	1	1	1	1	1	1	1	1	1	1	1	1	1	1	1	1
group_319		hypothetical protein	1	1	1	1	1	1	1	1	1	1	1	1	1	1	1	1	1	1	1	1	1	1	1	1	1	1	1	1	1	1	1	1	1	1	1	1	1	1	1	1	1	1	1	1	1	1	1
pabA	pabA	Aminodeoxychorismate/anthranilate synthase component 2	1	1	1	1	1	1	1	1	1	1	1	1	1	1	1	1	1	1	1	1	1	1	1	1	1	1	1	1	1	1	1	1	1	1	1	1	1	1	1	1	1	1	1	1	1	1	1
group_318		hypothetical protein	1	1	1	1	1	1	1	1	1	1	1	1	1	1	1	1	1	1	1	1	1	1	1	1	1	1	1	1	1	1	1	1	1	1	1	1	1	1	1	1	1	1	1	1	1	1	1
group_317		hypothetical protein	1	1	1	1	1	1	1	1	1	1	1	1	1	1	1	1	1	1	1	1	1	1	1	1	1	1	1	1	1	1	1	1	1	1	1	1	1	1	1	1	1	1	1	1	1	1	1
pth	pth	Peptidyl-tRNA hydrolase	1	1	1	1	1	1	1	1	1	1	1	1	1	1	1	1	1	1	1	1	1	1	1	1	1	1	1	1	1	1	1	1	1	1	1	1	1	1	1	1	1	1	1	1	1	1	1
group_316		hypothetical protein	1	1	1	1	1	1	1	1	1	1	1	1	1	1	1	1	1	1	1	1	1	1	1	1	1	1	1	1	1	1	1	1	1	1	1	1	1	1	1	1	1	1	1	1	1	1	1
yjbK	yjbK	Putative triphosphatase YjbK	1	1	1	1	1	1	1	1	1	1	1	1	1	1	1	1	1	1	1	1	1	1	1	1	1	1	1	1	1	1	1	1	1	1	1	1	1	1	1	1	1	1	1	1	1	1	1
group_314		hypothetical protein	1	1	1	1	1	1	1	1	1	1	1	1	1	1	1	1	1	1	1	1	1	1	1	1	1	1	1	1	1	1	1	1	1	1	1	1	1	1	1	1	1	1	1	1	1	1	1
group_312		hypothetical protein	1	1	1	1	1	1	1	1	1	1	1	1	1	1	1	1	1	1	1	1	1	1	1	1	1	1	1	1	1	1	1	1	1	1	1	1	1	1	1	1	1	1	1	1	1	1	1
group_310		hypothetical protein	1	1	1	1	1	1	1	1	1	1	1	1	1	1	1	1	1	1	1	1	1	1	1	1	1	1	1	1	1	1	1	1	1	1	1	1	1	1	1	1	1	1	1	1	1	1	1
pdxT	pdxT	Pyridoxal 5'-phosphate synthase subunit PdxT	1	1	1	1	1	1	1	1	1	1	1	1	1	1	1	1	1	1	1	1	1	1	1	1	1	1	1	1	1	1	1	1	1	1	1	1	1	1	1	1	1	1	1	1	1	1	1
xpt	xpt	Xanthine phosphoribosyltransferase	1	1	1	1	1	1	1	1	1	1	1	1	1	1	1	1	1	1	1	1	1	1	1	1	1	1	1	1	1	1	1	1	1	1	1	1	1	1	1	1	1	1	1	1	1	1	1
engB	engB	putative GTP-binding protein EngB	1	1	1	1	1	1	1	1	1	1	1	1	1	1	1	1	1	1	1	1	1	1	1	1	1	1	1	1	1	1	1	1	1	1	1	1	1	1	1	1	1	1	1	1	1	1	1
group_302		hypothetical protein	1	1	1	1	1	1	1	1	1	1	1	1	1	1	1	1	1	1	1	1	1	1	1	1	1	1	1	1	1	1	1	1	1	1	1	1	1	1	1	1	1	1	1	1	1	1	1
group_301		hypothetical protein	1	1	1	1	1	1	1	1	1	1	1	1	1	1	1	1	1	1	1	1	1	1	1	1	1	1	1	1	1	1	1	1	1	1	1	1	1	1	1	1	1	1	1	1	1	1	1
ruvA	ruvA	Holliday junction ATP-dependent DNA helicase RuvA	1	1	1	1	1	1	1	1	1	1	1	1	1	1	1	1	1	1	1	1	1	1	1	1	1	1	1	1	1	1	1	1	1	1	1	1	1	1	1	1	1	1	1	1	1	1	1
group_300		hypothetical protein	1	1	1	1	1	1	1	1	1	1	1	1	1	1	1	1	1	1	1	1	1	1	1	1	1	1	1	1	1	1	1	1	1	1	1	1	1	1	1	1	1	1	1	1	1	1	1
recU	recU	Holliday junction resolvase RecU	1	1	1	1	1	1	1	1	1	1	1	1	1	1	1	1	1	1	1	1	1	1	1	1	1	1	1	1	1	1	1	1	1	1	1	1	1	1	1	1	1	1	1	1	1	1	1
recR	recR	Recombination protein RecR	1	1	1	1	1	1	1	1	1	1	1	1	1	1	1	1	1	1	1	1	1	1	1	1	1	1	1	1	1	1	1	1	1	1	1	1	1	1	1	1	1	1	1	1	1	1	1
ywlC	ywlC	Threonylcarbamoyl-AMP synthase	1	1	1	1	1	1	1	1	1	1	1	1	1	1	1	1	1	1	1	1	1	1	1	1	1	1	1	1	1	1	1	1	1	1	1	1	1	1	1	1	1	1	1	1	1	1	1
group_296		Putative NAD(P)H nitroreductase	1	1	1	1	1	1	1	1	1	1	1	1	1	1	1	1	1	1	1	1	1	1	1	1	1	1	1	1	1	1	1	1	1	1	1	1	1	1	1	1	1	1	1	1	1	1	1
urdA	urdA	Urocanate reductase	1	1	1	1	1	1	1	1	1	1	1	1	1	1	1	1	1	1	1	1	1	1	1	1	1	1	1	1	1	1	1	1	1	1	1	1	1	1	1	1	1	1	1	1	1	1	1
sodA	sodA	Superoxide dismutase [Mn]	1	1	1	1	1	1	1	1	1	1	1	1	1	1	1	1	1	1	1	1	1	1	1	1	1	1	1	1	1	1	1	1	1	1	1	1	1	1	1	1	1	1	1	1	1	1	1
group_294		hypothetical protein	1	1	1	1	1	1	1	1	1	1	1	1	1	1	1	1	1	1	1	1	1	1	1	1	1	1	1	1	1	1	1	1	1	1	1	1	1	1	1	1	1	1	1	1	1	1	1
def_1	def_1	Peptide deformylase	1	1	1	1	1	1	1	1	1	1	1	1	1	1	1	1	1	1	1	1	1	1	1	1	1	1	1	1	1	1	1	1	1	1	1	1	1	1	1	1	1	1	1	1	1	1	1
rpsD	rpsD	30S ribosomal protein S4	1	1	1	1	1	1	1	1	1	1	1	1	1	1	1	1	1	1	1	1	1	1	1	1	1	1	1	1	1	1	1	1	1	1	1	1	1	1	1	1	1	1	1	1	1	1	1
group_293		hypothetical protein	1	1	1	1	1	1	1	1	1	1	1	1	1	1	1	1	1	1	1	1	1	1	1	1	1	1	1	1	1	1	1	1	1	1	1	1	1	1	1	1	1	1	1	1	1	1	1
spsB	spsB	Signal peptidase IB	1	1	1	1	1	1	1	1	1	1	1	1	1	1	1	1	1	1	1	1	1	1	1	1	1	1	1	1	1	1	1	1	1	1	1	1	1	1	1	1	1	1	1	1	1	1	1
group_292		hypothetical protein	1	1	1	1	1	1	1	1	1	1	1	1	1	1	1	1	1	1	1	1	1	1	1	1	1	1	1	1	1	1	1	1	1	1	1	1	1	1	1	1	1	1	1	1	1	1	1
cysE	cysE	Serine acetyltransferase	1	1	1	1	1	1	1	1	1	1	1	1	1	1	1	1	1	1	1	1	1	1	1	1	1	1	1	1	1	1	1	1	1	1	1	1	1	1	1	1	1	1	1	1	1	1	1
group_291		hypothetical protein	1	1	1	1	1	1	1	1	1	1	1	1	1	1	1	1	1	1	1	1	1	1	1	1	1	1	1	1	1	1	1	1	1	1	1	1	1	1	1	1	1	1	1	1	1	1	1
group_290		hypothetical protein	1	1	1	1	1	1	1	1	1	1	1	1	1	1	1	1	1	1	1	1	1	1	1	1	1	1	1	1	1	1	1	1	1	1	1	1	1	1	1	1	1	1	1	1	1	1	1
group_289		hypothetical protein	1	1	1	1	1	1	1	1	1	1	1	1	1	1	1	1	1	1	1	1	1	1	1	1	1	1	1	1	1	1	1	1	1	1	1	1	1	1	1	1	1	1	1	1	1	1	1
gpmA_2	gpmA_2	23-bisphosphoglycerate-dependent phosphoglycerate mutase	1	1	1	1	1	1	1	1	1	1	1	1	1	1	1	1	1	1	1	1	1	1	1	1	1	1	1	1	1	1	1	1	1	1	1	1	1	1	1	1	1	1	1	1	1	1	1
group_288		hypothetical protein	1	1	1	1	1	1	1	1	1	1	1	1	1	1	1	1	1	1	1	1	1	1	1	1	1	1	1	1	1	1	1	1	1	1	1	1	1	1	1	1	1	1	1	1	1	1	1
group_286		hypothetical protein	1	1	1	1	1	1	1	1	1	1	1	1	1	1	1	1	1	1	1	1	1	1	1	1	1	1	1	1	1	1	1	1	1	1	1	1	1	1	1	1	1	1	1	1	1	1	1
rplD	rplD	50S ribosomal protein L4	1	1	1	1	1	1	1	1	1	1	1	1	1	1	1	1	1	1	1	1	1	1	1	1	1	1	1	1	1	1	1	1	1	1	1	1	1	1	1	1	1	1	1	1	1	1	1
rplC	rplC	50S ribosomal protein L3	1	1	1	1	1	1	1	1	1	1	1	1	1	1	1	1	1	1	1	1	1	1	1	1	1	1	1	1	1	1	1	1	1	1	1	1	1	1	1	1	1	1	1	1	1	1	1
gmk	gmk	Guanylate kinase	1	1	1	1	1	1	1	1	1	1	1	1	1	1	1	1	1	1	1	1	1	1	1	1	1	1	1	1	1	1	1	1	1	1	1	1	1	1	1	1	1	1	1	1	1	1	1
kdgA	kdgA	KHG/KDPG aldolase	1	1	1	1	1	1	1	1	1	1	1	1	1	1	1	1	1	1	1	1	1	1	1	1	1	1	1	1	1	1	1	1	1	1	1	1	1	1	1	1	1	1	1	1	1	1	1
pdg	pdg	Ultraviolet N-glycosylase/AP lyase	1	1	1	1	1	1	1	1	1	1	1	1	1	1	1	1	1	1	1	1	1	1	1	1	1	1	1	1	1	1	1	1	1	1	1	1	1	1	1	1	1	1	1	1	1	1	1
glnQ_1	glnQ_1	Glutamine transport ATP-binding protein GlnQ	1	1	1	1	1	1	1	1	1	1	1	1	1	1	1	1	1	1	1	1	1	1	1	1	1	1	1	1	1	1	1	1	1	1	1	1	1	1	1	1	1	1	1	1	1	1	1
group_284		hypothetical protein	1	1	1	1	1	1	1	1	1	1	1	1	1	1	1	1	1	1	1	1	1	1	1	1	1	1	1	1	1	1	1	1	1	1	1	1	1	1	1	1	1	1	1	1	1	1	1
group_283		putative metallo-hydrolase	1	1	1	1	1	1	1	1	1	1	1	1	1	1	1	1	1	1	1	1	1	1	1	1	1	1	1	1	1	1	1	1	1	1	1	1	1	1	1	1	1	1	1	1	1	1	1
nadD	nadD	Nicotinate-nucleotide adenylyltransferase	1	1	1	1	1	1	1	1	1	1	1	1	1	1	1	1	1	1	1	1	1	1	1	1	1	1	1	1	1	1	1	1	1	1	1	1	1	1	1	1	1	1	1	1	1	1	1
pyrE	pyrE	Orotate phosphoribosyltransferase	1	1	1	1	1	1	1	1	1	1	1	1	1	1	1	1	1	1	1	1	1	1	1	1	1	1	1	1	1	1	1	1	1	1	1	1	1	1	1	1	1	1	1	1	1	1	1
liaR	liaR	Transcriptional regulatory protein LiaR	1	1	1	1	1	1	1	1	1	1	1	1	1	1	1	1	1	1	1	1	1	1	1	1	1	1	1	1	1	1	1	1	1	1	1	1	1	1	1	1	1	1	1	1	1	1	1
bcrA_1	bcrA_1	Bacitracin transport ATP-binding protein BcrA	1	1	1	1	1	1	1	1	1	1	1	1	1	1	1	1	1	1	1	1	1	1	1	1	1	1	1	1	1	1	1	1	1	1	1	1	1	1	1	1	1	1	1	1	1	1	1
yknY_2	yknY_2	putative ABC transporter ATP-binding protein YknY	1	1	1	1	1	1	1	1	1	1	1	1	1	1	1	1	1	1	1	1	1	1	1	1	1	1	1	1	1	1	1	1	1	1	1	1	1	1	1	1	1	1	1	1	1	1	1
group_282		5'-nucleotidase	1	1	1	1	1	1	1	1	1	1	1	1	1	1	1	1	1	1	1	1	1	1	1	1	1	1	1	1	1	1	1	1	1	1	1	1	1	1	1	1	1	1	1	1	1	1	1
yigZ	yigZ	IMPACT family member YigZ	1	1	1	1	1	1	1	1	1	1	1	1	1	1	1	1	1	1	1	1	1	1	1	1	1	1	1	1	1	1	1	1	1	1	1	1	1	1	1	1	1	1	1	1	1	1	1
group_280		hypothetical protein	1	1	1	1	1	1	1	1	1	1	1	1	1	1	1	1	1	1	1	1	1	1	1	1	1	1	1	1	1	1	1	1	1	1	1	1	1	1	1	1	1	1	1	1	1	1	1
ribE	ribE	Riboflavin synthase	1	1	1	1	1	1	1	1	1	1	1	1	1	1	1	1	1	1	1	1	1	1	1	1	1	1	1	1	1	1	1	1	1	1	1	1	1	1	1	1	1	1	1	1	1	1	1
group_279		hypothetical protein	1	1	1	1	1	1	1	1	1	1	1	1	1	1	1	1	1	1	1	1	1	1	1	1	1	1	1	1	1	1	1	1	1	1	1	1	1	1	1	1	1	1	1	1	1	1	1
trmB	trmB	tRNA (guanine-N(7)-)-methyltransferase	1	1	1	1	1	1	1	1	1	1	1	1	1	1	1	1	1	1	1	1	1	1	1	1	1	1	1	1	1	1	1	1	1	1	1	1	1	1	1	1	1	1	1	1	1	1	1
adk	adk	Adenylate kinase	1	1	1	1	1	1	1	1	1	1	1	1	1	1	1	1	1	1	1	1	1	1	1	1	1	1	1	1	1	1	1	1	1	1	1	1	1	1	1	1	1	1	1	1	1	1	1
udk	udk	Uridine kinase	1	1	1	1	1	1	1	1	1	1	1	1	1	1	1	1	1	1	1	1	1	1	1	1	1	1	1	1	1	1	1	1	1	1	1	1	1	1	1	1	1	1	1	1	1	1	1
yxdL	yxdL	ABC transporter ATP-binding protein YxdL	1	1	1	1	1	1	1	1	1	1	1	1	1	1	1	1	1	1	1	1	1	1	1	1	1	1	1	1	1	1	1	1	1	1	1	1	1	1	1	1	1	1	1	1	1	1	1
group_277		hypothetical protein	1	1	1	1	1	1	1	1	1	1	1	1	1	1	1	1	1	1	1	1	1	1	1	1	1	1	1	1	1	1	1	1	1	1	1	1	1	1	1	1	1	1	1	1	1	1	1
plsY	plsY	Glycerol-3-phosphate acyltransferase	1	1	1	1	1	1	1	1	1	1	1	1	1	1	1	1	1	1	1	1	1	1	1	1	1	1	1	1	1	1	1	1	1	1	1	1	1	1	1	1	1	1	1	1	1	1	1
yecS_1	yecS_1	L-cystine transport system permease protein YecS	1	1	1	1	1	1	1	1	1	1	1	1	1	1	1	1	1	1	1	1	1	1	1	1	1	1	1	1	1	1	1	1	1	1	1	1	1	1	1	1	1	1	1	1	1	1	1
rex	rex	Redox-sensing transcriptional repressor Rex	1	1	1	1	1	1	1	1	1	1	1	1	1	1	1	1	1	1	1	1	1	1	1	1	1	1	1	1	1	1	1	1	1	1	1	1	1	1	1	1	1	1	1	1	1	1	1
yknY_1	yknY_1	putative ABC transporter ATP-binding protein YknY	1	1	1	1	1	1	1	1	1	1	1	1	1	1	1	1	1	1	1	1	1	1	1	1	1	1	1	1	1	1	1	1	1	1	1	1	1	1	1	1	1	1	1	1	1	1	1
group_275		hypothetical protein	1	1	1	1	1	1	1	1	1	1	1	1	1	1	1	1	1	1	1	1	1	1	1	1	1	1	1	1	1	1	1	1	1	1	1	1	1	1	1	1	1	1	1	1	1	1	1
group_274		putative ABC transporter ATP-binding protein	1	1	1	1	1	1	1	1	1	1	1	1	1	1	1	1	1	1	1	1	1	1	1	1	1	1	1	1	1	1	1	1	1	1	1	1	1	1	1	1	1	1	1	1	1	1	1
group_273		hypothetical protein	1	1	1	1	1	1	1	1	1	1	1	1	1	1	1	1	1	1	1	1	1	1	1	1	1	1	1	1	1	1	1	1	1	1	1	1	1	1	1	1	1	1	1	1	1	1	1
phoU_2	phoU_2	Phosphate-specific transport system accessory protein PhoU	1	1	1	1	1	1	1	1	1	1	1	1	1	1	1	1	1	1	1	1	1	1	1	1	1	1	1	1	1	1	1	1	1	1	1	1	1	1	1	1	1	1	1	1	1	1	1
dtxR	dtxR	Diphtheria toxin repressor	1	1	1	1	1	1	1	1	1	1	1	1	1	1	1	1	1	1	1	1	1	1	1	1	1	1	1	1	1	1	1	1	1	1	1	1	1	1	1	1	1	1	1	1	1	1	1
rpsC	rpsC	30S ribosomal protein S3	1	1	1	1	1	1	1	1	1	1	1	1	1	1	1	1	1	1	1	1	1	1	1	1	1	1	1	1	1	1	1	1	1	1	1	1	1	1	1	1	1	1	1	1	1	1	1
phoU_1	phoU_1	Phosphate-specific transport system accessory protein PhoU	1	1	1	1	1	1	1	1	1	1	1	1	1	1	1	1	1	1	1	1	1	1	1	1	1	1	1	1	1	1	1	1	1	1	1	1	1	1	1	1	1	1	1	1	1	1	1
ung	ung	Uracil-DNA glycosylase	1	1	1	1	1	1	1	1	1	1	1	1	1	1	1	1	1	1	1	1	1	1	1	1	1	1	1	1	1	1	1	1	1	1	1	1	1	1	1	1	1	1	1	1	1	1	1
phoB	phoB	Phosphate regulon transcriptional regulatory protein PhoB	1	1	1	1	1	1	1	1	1	1	1	1	1	1	1	1	1	1	1	1	1	1	1	1	1	1	1	1	1	1	1	1	1	1	1	1	1	1	1	1	1	1	1	1	1	1	1
regX3	regX3	Sensory transduction protein regX3	1	1	1	1	1	1	1	1	1	1	1	1	1	1	1	1	1	1	1	1	1	1	1	1	1	1	1	1	1	1	1	1	1	1	1	1	1	1	1	1	1	1	1	1	1	1	1
group_270		hypothetical protein	1	1	1	1	1	1	1	1	1	1	1	1	1	1	1	1	1	1	1	1	1	1	1	1	1	1	1	1	1	1	1	1	1	1	1	1	1	1	1	1	1	1	1	1	1	1	1
rpe	rpe	Ribulose-phosphate 3-epimerase	1	1	1	1	1	1	1	1	1	1	1	1	1	1	1	1	1	1	1	1	1	1	1	1	1	1	1	1	1	1	1	1	1	1	1	1	1	1	1	1	1	1	1	1	1	1	1
group_268		hypothetical protein	1	1	1	1	1	1	1	1	1	1	1	1	1	1	1	1	1	1	1	1	1	1	1	1	1	1	1	1	1	1	1	1	1	1	1	1	1	1	1	1	1	1	1	1	1	1	1
deoC	deoC	Deoxyribose-phosphate aldolase	1	1	1	1	1	1	1	1	1	1	1	1	1	1	1	1	1	1	1	1	1	1	1	1	1	1	1	1	1	1	1	1	1	1	1	1	1	1	1	1	1	1	1	1	1	1	1
ktrA	ktrA	Ktr system potassium uptake protein A	1	1	1	1	1	1	1	1	1	1	1	1	1	1	1	1	1	1	1	1	1	1	1	1	1	1	1	1	1	1	1	1	1	1	1	1	1	1	1	1	1	1	1	1	1	1	1
aqpZ2	aqpZ2	Aquaporin Z 2	1	1	1	1	1	1	1	1	1	1	1	1	1	1	1	1	1	1	1	1	1	1	1	1	1	1	1	1	1	1	1	1	1	1	1	1	1	1	1	1	1	1	1	1	1	1	1
yjbM	yjbM	GTP pyrophosphokinase YjbM	1	1	1	1	1	1	1	1	1	1	1	1	1	1	1	1	1	1	1	1	1	1	1	1	1	1	1	1	1	1	1	1	1	1	1	1	1	1	1	1	1	1	1	1	1	1	1
cmk	cmk	Cytidylate kinase	1	1	1	1	1	1	1	1	1	1	1	1	1	1	1	1	1	1	1	1	1	1	1	1	1	1	1	1	1	1	1	1	1	1	1	1	1	1	1	1	1	1	1	1	1	1	1
group_266		Pyridoxal phosphate homeostasis protein	1	1	1	1	1	1	1	1	1	1	1	1	1	1	1	1	1	1	1	1	1	1	1	1	1	1	1	1	1	1	1	1	1	1	1	1	1	1	1	1	1	1	1	1	1	1	1
group_265		hypothetical protein	1	1	1	1	1	1	1	1	1	1	1	1	1	1	1	1	1	1	1	1	1	1	1	1	1	1	1	1	1	1	1	1	1	1	1	1	1	1	1	1	1	1	1	1	1	1	1
sdhB	sdhB	L-serine dehydratase beta chain	1	1	1	1	1	1	1	1	1	1	1	1	1	1	1	1	1	1	1	1	1	1	1	1	1	1	1	1	1	1	1	1	1	1	1	1	1	1	1	1	1	1	1	1	1	1	1
aldC	aldC	Alpha-acetolactate decarboxylase	1	1	1	1	1	1	1	1	1	1	1	1	1	1	1	1	1	1	1	1	1	1	1	1	1	1	1	1	1	1	1	1	1	1	1	1	1	1	1	1	1	1	1	1	1	1	1
arlR_1	arlR_1	Response regulator ArlR	1	1	1	1	1	1	1	1	1	1	1	1	1	1	1	1	1	1	1	1	1	1	1	1	1	1	1	1	1	1	1	1	1	1	1	1	1	1	1	1	1	1	1	1	1	1	1
gluP	gluP	Rhomboid protease GluP	1	1	1	1	1	1	1	1	1	1	1	1	1	1	1	1	1	1	1	1	1	1	1	1	1	1	1	1	1	1	1	1	1	1	1	1	1	1	1	1	1	1	1	1	1	1	1
graR	graR	Response regulator protein GraR	1	1	1	1	1	1	1	1	1	1	1	1	1	1	1	1	1	1	1	1	1	1	1	1	1	1	1	1	1	1	1	1	1	1	1	1	1	1	1	1	1	1	1	1	1	1	1
dnaD	dnaD	DNA replication protein DnaD	1	1	1	1	1	1	1	1	1	1	1	1	1	1	1	1	1	1	1	1	1	1	1	1	1	1	1	1	1	1	1	1	1	1	1	1	1	1	1	1	1	1	1	1	1	1	1
aroD	aroD	3-dehydroquinate dehydratase	1	1	1	1	1	1	1	1	1	1	1	1	1	1	1	1	1	1	1	1	1	1	1	1	1	1	1	1	1	1	1	1	1	1	1	1	1	1	1	1	1	1	1	1	1	1	1
cpsD	cpsD	Tyrosine-protein kinase CpsD	1	1	1	1	1	1	1	1	1	1	1	1	1	1	1	1	1	1	1	1	1	1	1	1	1	1	1	1	1	1	1	1	1	1	1	1	1	1	1	1	1	1	1	1	1	1	1
group_260		hypothetical protein	1	1	1	1	1	1	1	1	1	1	1	1	1	1	1	1	1	1	1	1	1	1	1	1	1	1	1	1	1	1	1	1	1	1	1	1	1	1	1	1	1	1	1	1	1	1	1
rpiA	rpiA	Ribose-5-phosphate isomerase A	1	1	1	1	1	1	1	1	1	1	1	1	1	1	1	1	1	1	1	1	1	1	1	1	1	1	1	1	1	1	1	1	1	1	1	1	1	1	1	1	1	1	1	1	1	1	1
ybhL	ybhL	Inner membrane protein YbhL	1	1	1	1	1	1	1	1	1	1	1	1	1	1	1	1	1	1	1	1	1	1	1	1	1	1	1	1	1	1	1	1	1	1	1	1	1	1	1	1	1	1	1	1	1	1	1
rplA	rplA	50S ribosomal protein L1	1	1	1	1	1	1	1	1	1	1	1	1	1	1	1	1	1	1	1	1	1	1	1	1	1	1	1	1	1	1	1	1	1	1	1	1	1	1	1	1	1	1	1	1	1	1	1
group_258		Putative glutamine amidotransferase	1	1	1	1	1	1	1	1	1	1	1	1	1	1	1	1	1	1	1	1	1	1	1	1	1	1	1	1	1	1	1	1	1	1	1	1	1	1	1	1	1	1	1	1	1	1	1
arlR_2	arlR_2	Response regulator ArlR	1	1	1	1	1	1	1	1	1	1	1	1	1	1	1	1	1	1	1	1	1	1	1	1	1	1	1	1	1	1	1	1	1	1	1	1	1	1	1	1	1	1	1	1	1	1	1
group_257		hypothetical protein	1	1	1	1	1	1	1	1	1	1	1	1	1	1	1	1	1	1	1	1	1	1	1	1	1	1	1	1	1	1	1	1	1	1	1	1	1	1	1	1	1	1	1	1	1	1	1
group_256		Putative glutamine amidotransferase	1	1	1	1	1	1	1	1	1	1	1	1	1	1	1	1	1	1	1	1	1	1	1	1	1	1	1	1	1	1	1	1	1	1	1	1	1	1	1	1	1	1	1	1	1	1	1
ywqC	ywqC	putative capsular polysaccharide biosynthesis protein YwqC	1	1	1	1	1	1	1	1	1	1	1	1	1	1	1	1	1	1	1	1	1	1	1	1	1	1	1	1	1	1	1	1	1	1	1	1	1	1	1	1	1	1	1	1	1	1	1
group_255		hypothetical protein	1	1	1	1	1	1	1	1	1	1	1	1	1	1	1	1	1	1	1	1	1	1	1	1	1	1	1	1	1	1	1	1	1	1	1	1	1	1	1	1	1	1	1	1	1	1	1
metP	metP	Methionine import system permease protein MetP	1	1	1	1	1	1	1	1	1	1	1	1	1	1	1	1	1	1	1	1	1	1	1	1	1	1	1	1	1	1	1	1	1	1	1	1	1	1	1	1	1	1	1	1	1	1	1
ftsE	ftsE	Cell division ATP-binding protein FtsE	1	1	1	1	1	1	1	1	1	1	1	1	1	1	1	1	1	1	1	1	1	1	1	1	1	1	1	1	1	1	1	1	1	1	1	1	1	1	1	1	1	1	1	1	1	1	1
wcaJ	wcaJ	UDP-glucose:undecaprenyl-phosphate glucose-1-phosphate transferase	1	1	1	1	1	1	1	1	1	1	1	1	1	1	1	1	1	1	1	1	1	1	1	1	1	1	1	1	1	1	1	1	1	1	1	1	1	1	1	1	1	1	1	1	1	1	1
gpmA_1	gpmA_1	23-bisphosphoglycerate-dependent phosphoglycerate mutase	1	1	1	1	1	1	1	1	1	1	1	1	1	1	1	1	1	1	1	1	1	1	1	1	1	1	1	1	1	1	1	1	1	1	1	1	1	1	1	1	1	1	1	1	1	1	1
skfE	skfE	SkfA peptide export ATP-binding protein SkfE	1	1	1	1	1	1	1	1	1	1	1	1	1	1	1	1	1	1	1	1	1	1	1	1	1	1	1	1	1	1	1	1	1	1	1	1	1	1	1	1	1	1	1	1	1	1	1
dapH	dapH	2345-tetrahydropyridine-26-dicarboxylate N-acetyltransferase	1	1	1	1	1	1	1	1	1	1	1	1	1	1	1	1	1	1	1	1	1	1	1	1	1	1	1	1	1	1	1	1	1	1	1	1	1	1	1	1	1	1	1	1	1	1	1
nagR	nagR	HTH-type transcriptional repressor NagR	1	1	1	1	1	1	1	1	1	1	1	1	1	1	1	1	1	1	1	1	1	1	1	1	1	1	1	1	1	1	1	1	1	1	1	1	1	1	1	1	1	1	1	1	1	1	1
nanE	nanE	Putative N-acetylmannosamine-6-phosphate 2-epimerase	1	1	1	1	1	1	1	1	1	1	1	1	1	1	1	1	1	1	1	1	1	1	1	1	1	1	1	1	1	1	1	1	1	1	1	1	1	1	1	1	1	1	1	1	1	1	1
group_252		3-beta-hydroxycholanate 3-dehydrogenase (NAD(+)) 2	1	1	1	1	1	1	1	1	1	1	1	1	1	1	1	1	1	1	1	1	1	1	1	1	1	1	1	1	1	1	1	1	1	1	1	1	1	1	1	1	1	1	1	1	1	1	1
saeR	saeR	Response regulator SaeR	1	1	1	1	1	1	1	1	1	1	1	1	1	1	1	1	1	1	1	1	1	1	1	1	1	1	1	1	1	1	1	1	1	1	1	1	1	1	1	1	1	1	1	1	1	1	1
pyrF	pyrF	Orotidine 5'-phosphate decarboxylase	1	1	1	1	1	1	1	1	1	1	1	1	1	1	1	1	1	1	1	1	1	1	1	1	1	1	1	1	1	1	1	1	1	1	1	1	1	1	1	1	1	1	1	1	1	1	1
yknY_3	yknY_3	putative ABC transporter ATP-binding protein YknY	1	1	1	1	1	1	1	1	1	1	1	1	1	1	1	1	1	1	1	1	1	1	1	1	1	1	1	1	1	1	1	1	1	1	1	1	1	1	1	1	1	1	1	1	1	1	1
group_250		putative ABC transporter ATP-binding protein	1	1	1	1	1	1	1	1	1	1	1	1	1	1	1	1	1	1	1	1	1	1	1	1	1	1	1	1	1	1	1	1	1	1	1	1	1	1	1	1	1	1	1	1	1	1	1
znuC	znuC	High-affinity zinc uptake system ATP-binding protein ZnuC	1	1	1	1	1	1	1	1	1	1	1	1	1	1	1	1	1	1	1	1	1	1	1	1	1	1	1	1	1	1	1	1	1	1	1	1	1	1	1	1	1	1	1	1	1	1	1
araD	araD	L-ribulose-5-phosphate 4-epimerase AraD	1	1	1	1	1	1	1	1	1	1	1	1	1	1	1	1	1	1	1	1	1	1	1	1	1	1	1	1	1	1	1	1	1	1	1	1	1	1	1	1	1	1	1	1	1	1	1
sarA_2	sarA_2	Oligopeptide-binding protein SarA	1	1	1	1	1	1	1	1	1	1	1	1	1	1	1	1	1	1	1	1	1	1	1	1	1	1	1	1	1	1	1	1	1	1	1	1	1	1	1	1	1	1	1	1	1	1	1
glpF	glpF	Glycerol uptake facilitator protein	1	1	1	1	1	1	1	1	1	1	1	1	1	1	1	1	1	1	1	1	1	1	1	1	1	1	1	1	1	1	1	1	1	1	1	1	1	1	1	1	1	1	1	1	1	1	1
group_249		hypothetical protein	1	1	1	1	1	1	1	1	1	1	1	1	1	1	1	1	1	1	1	1	1	1	1	1	1	1	1	1	1	1	1	1	1	1	1	1	1	1	1	1	1	1	1	1	1	1	1
walR	walR	Transcriptional regulatory protein WalR	1	1	1	1	1	1	1	1	1	1	1	1	1	1	1	1	1	1	1	1	1	1	1	1	1	1	1	1	1	1	1	1	1	1	1	1	1	1	1	1	1	1	1	1	1	1	1
phoP	phoP	Alkaline phosphatase synthesis transcriptional regulatory protein PhoP	1	1	1	1	1	1	1	1	1	1	1	1	1	1	1	1	1	1	1	1	1	1	1	1	1	1	1	1	1	1	1	1	1	1	1	1	1	1	1	1	1	1	1	1	1	1	1
dsbD	dsbD	Thiol:disulfide interchange protein DsbD	1	1	1	1	1	1	1	1	1	1	1	1	1	1	1	1	1	1	1	1	1	1	1	1	1	1	1	1	1	1	1	1	1	1	1	1	1	1	1	1	1	1	1	1	1	1	1
tarI	tarI	Ribitol-5-phosphate cytidylyltransferase	1	1	1	1	1	1	1	1	1	1	1	1	1	1	1	1	1	1	1	1	1	1	1	1	1	1	1	1	1	1	1	1	1	1	1	1	1	1	1	1	1	1	1	1	1	1	1
nagB	nagB	Glucosamine-6-phosphate deaminase	1	1	1	1	1	1	1	1	1	1	1	1	1	1	1	1	1	1	1	1	1	1	1	1	1	1	1	1	1	1	1	1	1	1	1	1	1	1	1	1	1	1	1	1	1	1	1
purC	purC	Phosphoribosylaminoimidazole-succinocarboxamide synthase	1	1	1	1	1	1	1	1	1	1	1	1	1	1	1	1	1	1	1	1	1	1	1	1	1	1	1	1	1	1	1	1	1	1	1	1	1	1	1	1	1	1	1	1	1	1	1
treR	treR	HTH-type transcriptional regulator TreR	1	1	1	1	1	1	1	1	1	1	1	1	1	1	1	1	1	1	1	1	1	1	1	1	1	1	1	1	1	1	1	1	1	1	1	1	1	1	1	1	1	1	1	1	1	1	1
deoD	deoD	Purine nucleoside phosphorylase DeoD-type	1	1	1	1	1	1	1	1	1	1	1	1	1	1	1	1	1	1	1	1	1	1	1	1	1	1	1	1	1	1	1	1	1	1	1	1	1	1	1	1	1	1	1	1	1	1	1
livF	livF	High-affinity branched-chain amino acid transport ATP-binding protein LivF	1	1	1	1	1	1	1	1	1	1	1	1	1	1	1	1	1	1	1	1	1	1	1	1	1	1	1	1	1	1	1	1	1	1	1	1	1	1	1	1	1	1	1	1	1	1	1
group_247		hypothetical protein	1	1	1	1	1	1	1	1	1	1	1	1	1	1	1	1	1	1	1	1	1	1	1	1	1	1	1	1	1	1	1	1	1	1	1	1	1	1	1	1	1	1	1	1	1	1	1
group_246		hypothetical protein	1	1	1	1	1	1	1	1	1	1	1	1	1	1	1	1	1	1	1	1	1	1	1	1	1	1	1	1	1	1	1	1	1	1	1	1	1	1	1	1	1	1	1	1	1	1	1
rsmG	rsmG	Ribosomal RNA small subunit methyltransferase G	1	1	1	1	1	1	1	1	1	1	1	1	1	1	1	1	1	1	1	1	1	1	1	1	1	1	1	1	1	1	1	1	1	1	1	1	1	1	1	1	1	1	1	1	1	1	1
yfnB	yfnB	Putative HAD-hydrolase YfnB	1	1	1	1	1	1	1	1	1	1	1	1	1	1	1	1	1	1	1	1	1	1	1	1	1	1	1	1	1	1	1	1	1	1	1	1	1	1	1	1	1	1	1	1	1	1	1
trmR	trmR	tRNA 5-hydroxyuridine methyltransferase	1	1	1	1	1	1	1	1	1	1	1	1	1	1	1	1	1	1	1	1	1	1	1	1	1	1	1	1	1	1	1	1	1	1	1	1	1	1	1	1	1	1	1	1	1	1	1
atpB	atpB	ATP synthase subunit a	1	1	1	1	1	1	1	1	1	1	1	1	1	1	1	1	1	1	1	1	1	1	1	1	1	1	1	1	1	1	1	1	1	1	1	1	1	1	1	1	1	1	1	1	1	1	1
yeeN	yeeN	putative transcriptional regulatory protein YeeN	1	1	1	1	1	1	1	1	1	1	1	1	1	1	1	1	1	1	1	1	1	1	1	1	1	1	1	1	1	1	1	1	1	1	1	1	1	1	1	1	1	1	1	1	1	1	1
trmD	trmD	tRNA (guanine-N(1)-)-methyltransferase	1	1	1	1	1	1	1	1	1	1	1	1	1	1	1	1	1	1	1	1	1	1	1	1	1	1	1	1	1	1	1	1	1	1	1	1	1	1	1	1	1	1	1	1	1	1	1
rluB	rluB	Ribosomal large subunit pseudouridine synthase B	1	1	1	1	1	1	1	1	1	1	1	1	1	1	1	1	1	1	1	1	1	1	1	1	1	1	1	1	1	1	1	1	1	1	1	1	1	1	1	1	1	1	1	1	1	1	1
rsuA_1	rsuA_1	Ribosomal small subunit pseudouridine synthase A	1	1	1	1	1	1	1	1	1	1	1	1	1	1	1	1	1	1	1	1	1	1	1	1	1	1	1	1	1	1	1	1	1	1	1	1	1	1	1	1	1	1	1	1	1	1	1
scaC	scaC	Manganese import ATP-binding protein ScaC	1	1	1	1	1	1	1	1	1	1	1	1	1	1	1	1	1	1	1	1	1	1	1	1	1	1	1	1	1	1	1	1	1	1	1	1	1	1	1	1	1	1	1	1	1	1	1
rsuA_2	rsuA_2	Ribosomal small subunit pseudouridine synthase A	1	1	1	1	1	1	1	1	1	1	1	1	1	1	1	1	1	1	1	1	1	1	1	1	1	1	1	1	1	1	1	1	1	1	1	1	1	1	1	1	1	1	1	1	1	1	1
cysA	cysA	Sulfate/thiosulfate import ATP-binding protein CysA	1	1	1	1	1	1	1	1	1	1	1	1	1	1	1	1	1	1	1	1	1	1	1	1	1	1	1	1	1	1	1	1	1	1	1	1	1	1	1	1	1	1	1	1	1	1	1
group_243		Putative TrmH family tRNA/rRNA methyltransferase	1	1	1	1	1	1	1	1	1	1	1	1	1	1	1	1	1	1	1	1	1	1	1	1	1	1	1	1	1	1	1	1	1	1	1	1	1	1	1	1	1	1	1	1	1	1	1
scpA	scpA	Segregation and condensation protein A	1	1	1	1	1	1	1	1	1	1	1	1	1	1	1	1	1	1	1	1	1	1	1	1	1	1	1	1	1	1	1	1	1	1	1	1	1	1	1	1	1	1	1	1	1	1	1
cpsB	cpsB	Tyrosine-protein phosphatase CpsB	1	1	1	1	1	1	1	1	1	1	1	1	1	1	1	1	1	1	1	1	1	1	1	1	1	1	1	1	1	1	1	1	1	1	1	1	1	1	1	1	1	1	1	1	1	1	1
fabG	fabG	3-oxoacyl-[acyl-carrier-protein] reductase FabG	1	1	1	1	1	1	1	1	1	1	1	1	1	1	1	1	1	1	1	1	1	1	1	1	1	1	1	1	1	1	1	1	1	1	1	1	1	1	1	1	1	1	1	1	1	1	1
ecsA_2	ecsA_2	ABC-type transporter ATP-binding protein EcsA	1	1	1	1	1	1	1	1	1	1	1	1	1	1	1	1	1	1	1	1	1	1	1	1	1	1	1	1	1	1	1	1	1	1	1	1	1	1	1	1	1	1	1	1	1	1	1
group_241		Tyrosine recombinase XerD-like protein	1	1	1	1	1	1	1	1	1	1	1	1	1	1	1	1	1	1	1	1	1	1	1	1	1	1	1	1	1	1	1	1	1	1	1	1	1	1	1	1	1	1	1	1	1	1	1
artM_2	artM_2	Arginine transport ATP-binding protein ArtM	1	1	1	1	1	1	1	1	1	1	1	1	1	1	1	1	1	1	1	1	1	1	1	1	1	1	1	1	1	1	1	1	1	1	1	1	1	1	1	1	1	1	1	1	1	1	1
pyrH	pyrH	Uridylate kinase	1	1	1	1	1	1	1	1	1	1	1	1	1	1	1	1	1	1	1	1	1	1	1	1	1	1	1	1	1	1	1	1	1	1	1	1	1	1	1	1	1	1	1	1	1	1	1
group_238		hypothetical protein	1	1	1	1	1	1	1	1	1	1	1	1	1	1	1	1	1	1	1	1	1	1	1	1	1	1	1	1	1	1	1	1	1	1	1	1	1	1	1	1	1	1	1	1	1	1	1
mecA	mecA	Adapter protein MecA	1	1	1	1	1	1	1	1	1	1	1	1	1	1	1	1	1	1	1	1	1	1	1	1	1	1	1	1	1	1	1	1	1	1	1	1	1	1	1	1	1	1	1	1	1	1	1
group_237		putative response regulatory protein	1	1	1	1	1	1	1	1	1	1	1	1	1	1	1	1	1	1	1	1	1	1	1	1	1	1	1	1	1	1	1	1	1	1	1	1	1	1	1	1	1	1	1	1	1	1	1
glnQ_2	glnQ_2	Glutamine transport ATP-binding protein GlnQ	1	1	1	1	1	1	1	1	1	1	1	1	1	1	1	1	1	1	1	1	1	1	1	1	1	1	1	1	1	1	1	1	1	1	1	1	1	1	1	1	1	1	1	1	1	1	1
lacR_2	lacR_2	Lactose phosphotransferase system repressor	1	1	1	1	1	1	1	1	1	1	1	1	1	1	1	1	1	1	1	1	1	1	1	1	1	1	1	1	1	1	1	1	1	1	1	1	1	1	1	1	1	1	1	1	1	1	1
phpP	phpP	Protein phosphatase PhpP	1	1	1	1	1	1	1	1	1	1	1	1	1	1	1	1	1	1	1	1	1	1	1	1	1	1	1	1	1	1	1	1	1	1	1	1	1	1	1	1	1	1	1	1	1	1	1
artM_1	artM_1	Arginine transport ATP-binding protein ArtM	1	1	1	1	1	1	1	1	1	1	1	1	1	1	1	1	1	1	1	1	1	1	1	1	1	1	1	1	1	1	1	1	1	1	1	1	1	1	1	1	1	1	1	1	1	1	1
spo0J	spo0J	Stage 0 sporulation protein J	1	1	1	1	1	1	1	1	1	1	1	1	1	1	1	1	1	1	1	1	1	1	1	1	1	1	1	1	1	1	1	1	1	1	1	1	1	1	1	1	1	1	1	1	1	1	1
tcyC_2	tcyC_2	L-cystine import ATP-binding protein TcyC	1	1	1	1	1	1	1	1	1	1	1	1	1	1	1	1	1	1	1	1	1	1	1	1	1	1	1	1	1	1	1	1	1	1	1	1	1	1	1	1	1	1	1	1	1	1	1
rsmE	rsmE	Ribosomal RNA small subunit methyltransferase E	1	1	1	1	1	1	1	1	1	1	1	1	1	1	1	1	1	1	1	1	1	1	1	1	1	1	1	1	1	1	1	1	1	1	1	1	1	1	1	1	1	1	1	1	1	1	1
strA	strA	Sortase A	1	1	1	1	1	1	1	1	1	1	1	1	1	1	1	1	1	1	1	1	1	1	1	1	1	1	1	1	1	1	1	1	1	1	1	1	1	1	1	1	1	1	1	1	1	1	1
group_236		hypothetical protein	1	1	1	1	1	1	1	1	1	1	1	1	1	1	1	1	1	1	1	1	1	1	1	1	1	1	1	1	1	1	1	1	1	1	1	1	1	1	1	1	1	1	1	1	1	1	1
group_235		hypothetical protein	1	1	1	1	1	1	1	1	1	1	1	1	1	1	1	1	1	1	1	1	1	1	1	1	1	1	1	1	1	1	1	1	1	1	1	1	1	1	1	1	1	1	1	1	1	1	1
plsC	plsC	1-acyl-sn-glycerol-3-phosphate acyltransferase	1	1	1	1	1	1	1	1	1	1	1	1	1	1	1	1	1	1	1	1	1	1	1	1	1	1	1	1	1	1	1	1	1	1	1	1	1	1	1	1	1	1	1	1	1	1	1
pstB3_3	pstB3_3	Phosphate import ATP-binding protein PstB 3	1	1	1	1	1	1	1	1	1	1	1	1	1	1	1	1	1	1	1	1	1	1	1	1	1	1	1	1	1	1	1	1	1	1	1	1	1	1	1	1	1	1	1	1	1	1	1
group_234		hypothetical protein	1	1	1	1	1	1	1	1	1	1	1	1	1	1	1	1	1	1	1	1	1	1	1	1	1	1	1	1	1	1	1	1	1	1	1	1	1	1	1	1	1	1	1	1	1	1	1
group_233		putative oxidoreductase	1	1	1	1	1	1	1	1	1	1	1	1	1	1	1	1	1	1	1	1	1	1	1	1	1	1	1	1	1	1	1	1	1	1	1	1	1	1	1	1	1	1	1	1	1	1	1
ribX	ribX	Riboflavin transport system permease protein RibX	1	1	1	1	1	1	1	1	1	1	1	1	1	1	1	1	1	1	1	1	1	1	1	1	1	1	1	1	1	1	1	1	1	1	1	1	1	1	1	1	1	1	1	1	1	1	1
pstB3_2	pstB3_2	Phosphate import ATP-binding protein PstB 3	1	1	1	1	1	1	1	1	1	1	1	1	1	1	1	1	1	1	1	1	1	1	1	1	1	1	1	1	1	1	1	1	1	1	1	1	1	1	1	1	1	1	1	1	1	1	1
uppS	uppS	Isoprenyl transferase	1	1	1	1	1	1	1	1	1	1	1	1	1	1	1	1	1	1	1	1	1	1	1	1	1	1	1	1	1	1	1	1	1	1	1	1	1	1	1	1	1	1	1	1	1	1	1
bceA	bceA	Bacitracin export ATP-binding protein BceA	1	1	1	1	1	1	1	1	1	1	1	1	1	1	1	1	1	1	1	1	1	1	1	1	1	1	1	1	1	1	1	1	1	1	1	1	1	1	1	1	1	1	1	1	1	1	1
yjjP	yjjP	Inner membrane protein YjjP	1	1	1	1	1	1	1	1	1	1	1	1	1	1	1	1	1	1	1	1	1	1	1	1	1	1	1	1	1	1	1	1	1	1	1	1	1	1	1	1	1	1	1	1	1	1	1
tpiA	tpiA	Triosephosphate isomerase	1	1	1	1	1	1	1	1	1	1	1	1	1	1	1	1	1	1	1	1	1	1	1	1	1	1	1	1	1	1	1	1	1	1	1	1	1	1	1	1	1	1	1	1	1	1	1
group_231		hypothetical protein	1	1	1	1	1	1	1	1	1	1	1	1	1	1	1	1	1	1	1	1	1	1	1	1	1	1	1	1	1	1	1	1	1	1	1	1	1	1	1	1	1	1	1	1	1	1	1
ydfG	ydfG	NADP-dependent 3-hydroxy acid dehydrogenase YdfG	1	1	1	1	1	1	1	1	1	1	1	1	1	1	1	1	1	1	1	1	1	1	1	1	1	1	1	1	1	1	1	1	1	1	1	1	1	1	1	1	1	1	1	1	1	1	1
lacR_1	lacR_1	Lactose phosphotransferase system repressor	1	1	1	1	1	1	1	1	1	1	1	1	1	1	1	1	1	1	1	1	1	1	1	1	1	1	1	1	1	1	1	1	1	1	1	1	1	1	1	1	1	1	1	1	1	1	1
dapB	dapB	4-hydroxy-tetrahydrodipicolinate reductase	1	1	1	1	1	1	1	1	1	1	1	1	1	1	1	1	1	1	1	1	1	1	1	1	1	1	1	1	1	1	1	1	1	1	1	1	1	1	1	1	1	1	1	1	1	1	1
accA	accA	Acetyl-coenzyme A carboxylase carboxyl transferase subunit alpha	1	1	1	1	1	1	1	1	1	1	1	1	1	1	1	1	1	1	1	1	1	1	1	1	1	1	1	1	1	1	1	1	1	1	1	1	1	1	1	1	1	1	1	1	1	1	1
group_228		hypothetical protein	1	1	1	1	1	1	1	1	1	1	1	1	1	1	1	1	1	1	1	1	1	1	1	1	1	1	1	1	1	1	1	1	1	1	1	1	1	1	1	1	1	1	1	1	1	1	1
recO	recO	DNA repair protein RecO	1	1	1	1	1	1	1	1	1	1	1	1	1	1	1	1	1	1	1	1	1	1	1	1	1	1	1	1	1	1	1	1	1	1	1	1	1	1	1	1	1	1	1	1	1	1	1
group_227		putative ABC transporter ATP-binding protein	1	1	1	1	1	1	1	1	1	1	1	1	1	1	1	1	1	1	1	1	1	1	1	1	1	1	1	1	1	1	1	1	1	1	1	1	1	1	1	1	1	1	1	1	1	1	1
suhB	suhB	Fructose-16-bisphosphatase/inositol-1-monophosphatase	1	1	1	1	1	1	1	1	1	1	1	1	1	1	1	1	1	1	1	1	1	1	1	1	1	1	1	1	1	1	1	1	1	1	1	1	1	1	1	1	1	1	1	1	1	1	1
yutF	yutF	Acid sugar phosphatase	1	1	1	1	1	1	1	1	1	1	1	1	1	1	1	1	1	1	1	1	1	1	1	1	1	1	1	1	1	1	1	1	1	1	1	1	1	1	1	1	1	1	1	1	1	1	1
pdxK	pdxK	Pyridoxine kinase	1	1	1	1	1	1	1	1	1	1	1	1	1	1	1	1	1	1	1	1	1	1	1	1	1	1	1	1	1	1	1	1	1	1	1	1	1	1	1	1	1	1	1	1	1	1	1
ycfH	ycfH	putative metal-dependent hydrolase YcfH	1	1	1	1	1	1	1	1	1	1	1	1	1	1	1	1	1	1	1	1	1	1	1	1	1	1	1	1	1	1	1	1	1	1	1	1	1	1	1	1	1	1	1	1	1	1	1
recX	recX	Regulatory protein RecX	1	1	1	1	1	1	1	1	1	1	1	1	1	1	1	1	1	1	1	1	1	1	1	1	1	1	1	1	1	1	1	1	1	1	1	1	1	1	1	1	1	1	1	1	1	1	1
axe16A	axe1-6A	Carbohydrate acetyl esterase/feruloyl esterase	1	1	1	1	1	1	1	1	1	1	1	1	1	1	1	1	1	1	1	1	1	1	1	1	1	1	1	1	1	1	1	1	1	1	1	1	1	1	1	1	1	1	1	1	1	1	1
group_226		hypothetical protein	1	1	1	1	1	1	1	1	1	1	1	1	1	1	1	1	1	1	1	1	1	1	1	1	1	1	1	1	1	1	1	1	1	1	1	1	1	1	1	1	1	1	1	1	1	1	1
rpsB	rpsB	30S ribosomal protein S2	1	1	1	1	1	1	1	1	1	1	1	1	1	1	1	1	1	1	1	1	1	1	1	1	1	1	1	1	1	1	1	1	1	1	1	1	1	1	1	1	1	1	1	1	1	1	1
agaC	agaC	N-acetylgalactosamine permease IIC component 1	1	1	1	1	1	1	1	1	1	1	1	1	1	1	1	1	1	1	1	1	1	1	1	1	1	1	1	1	1	1	1	1	1	1	1	1	1	1	1	1	1	1	1	1	1	1	1
rnhB	rnhB	Ribonuclease HII	1	1	1	1	1	1	1	1	1	1	1	1	1	1	1	1	1	1	1	1	1	1	1	1	1	1	1	1	1	1	1	1	1	1	1	1	1	1	1	1	1	1	1	1	1	1	1
gatD	gatD	Lipid II isoglutaminyl synthase (glutamine-hydrolyzing) subunit GatD	1	1	1	1	1	1	1	1	1	1	1	1	1	1	1	1	1	1	1	1	1	1	1	1	1	1	1	1	1	1	1	1	1	1	1	1	1	1	1	1	1	1	1	1	1	1	1
fabM	fabM	Trans-2-decenoyl-[acyl-carrier-protein] isomerase	1	1	1	1	1	1	1	1	1	1	1	1	1	1	1	1	1	1	1	1	1	1	1	1	1	1	1	1	1	1	1	1	1	1	1	1	1	1	1	1	1	1	1	1	1	1	1
group_225		hypothetical protein	1	1	1	1	1	1	1	1	1	1	1	1	1	1	1	1	1	1	1	1	1	1	1	1	1	1	1	1	1	1	1	1	1	1	1	1	1	1	1	1	1	1	1	1	1	1	1
group_224		hypothetical protein	1	1	1	1	1	1	1	1	1	1	1	1	1	1	1	1	1	1	1	1	1	1	1	1	1	1	1	1	1	1	1	1	1	1	1	1	1	1	1	1	1	1	1	1	1	1	1
lgt	lgt	Phosphatidylglycerol--prolipoprotein diacylglyceryl transferase	1	1	1	1	1	1	1	1	1	1	1	1	1	1	1	1	1	1	1	1	1	1	1	1	1	1	1	1	1	1	1	1	1	1	1	1	1	1	1	1	1	1	1	1	1	1	1
divIVA	divIVA	Cell division protein DivIVA	1	1	1	1	1	1	1	1	1	1	1	1	1	1	1	1	1	1	1	1	1	1	1	1	1	1	1	1	1	1	1	1	1	1	1	1	1	1	1	1	1	1	1	1	1	1	1
yghU	yghU	Disulfide-bond oxidoreductase YghU	1	1	1	1	1	1	1	1	1	1	1	1	1	1	1	1	1	1	1	1	1	1	1	1	1	1	1	1	1	1	1	1	1	1	1	1	1	1	1	1	1	1	1	1	1	1	1
ecfT_2	ecfT_2	Energy-coupling factor transporter transmembrane protein EcfT	1	1	1	1	1	1	1	1	1	1	1	1	1	1	1	1	1	1	1	1	1	1	1	1	1	1	1	1	1	1	1	1	1	1	1	1	1	1	1	1	1	1	1	1	1	1	1
murI	murI	Glutamate racemase	1	1	1	1	1	1	1	1	1	1	1	1	1	1	1	1	1	1	1	1	1	1	1	1	1	1	1	1	1	1	1	1	1	1	1	1	1	1	1	1	1	1	1	1	1	1	1
group_221		hypothetical protein	1	1	1	1	1	1	1	1	1	1	1	1	1	1	1	1	1	1	1	1	1	1	1	1	1	1	1	1	1	1	1	1	1	1	1	1	1	1	1	1	1	1	1	1	1	1	1
pflA	pflA	Pyruvate formate-lyase-activating enzyme	1	1	1	1	1	1	1	1	1	1	1	1	1	1	1	1	1	1	1	1	1	1	1	1	1	1	1	1	1	1	1	1	1	1	1	1	1	1	1	1	1	1	1	1	1	1	1
group_217		GTP cyclohydrolase 1 type 2	1	1	1	1	1	1	1	1	1	1	1	1	1	1	1	1	1	1	1	1	1	1	1	1	1	1	1	1	1	1	1	1	1	1	1	1	1	1	1	1	1	1	1	1	1	1	1
group_216		hypothetical protein	1	1	1	1	1	1	1	1	1	1	1	1	1	1	1	1	1	1	1	1	1	1	1	1	1	1	1	1	1	1	1	1	1	1	1	1	1	1	1	1	1	1	1	1	1	1	1
yxeN	yxeN	putative amino-acid permease protein YxeN	1	1	1	1	1	1	1	1	1	1	1	1	1	1	1	1	1	1	1	1	1	1	1	1	1	1	1	1	1	1	1	1	1	1	1	1	1	1	1	1	1	1	1	1	1	1	1
group_213		hypothetical protein	1	1	1	1	1	1	1	1	1	1	1	1	1	1	1	1	1	1	1	1	1	1	1	1	1	1	1	1	1	1	1	1	1	1	1	1	1	1	1	1	1	1	1	1	1	1	1
group_212		hypothetical protein	1	1	1	1	1	1	1	1	1	1	1	1	1	1	1	1	1	1	1	1	1	1	1	1	1	1	1	1	1	1	1	1	1	1	1	1	1	1	1	1	1	1	1	1	1	1	1
pyrK	pyrK	Dihydroorotate dehydrogenase B (NAD(+)) electron transfer subunit	1	1	1	1	1	1	1	1	1	1	1	1	1	1	1	1	1	1	1	1	1	1	1	1	1	1	1	1	1	1	1	1	1	1	1	1	1	1	1	1	1	1	1	1	1	1	1
group_211		hypothetical protein	1	1	1	1	1	1	1	1	1	1	1	1	1	1	1	1	1	1	1	1	1	1	1	1	1	1	1	1	1	1	1	1	1	1	1	1	1	1	1	1	1	1	1	1	1	1	1
group_210		hypothetical protein	1	1	1	1	1	1	1	1	1	1	1	1	1	1	1	1	1	1	1	1	1	1	1	1	1	1	1	1	1	1	1	1	1	1	1	1	1	1	1	1	1	1	1	1	1	1	1
pstB3_1	pstB3_1	Phosphate import ATP-binding protein PstB 3	1	1	1	1	1	1	1	1	1	1	1	1	1	1	1	1	1	1	1	1	1	1	1	1	1	1	1	1	1	1	1	1	1	1	1	1	1	1	1	1	1	1	1	1	1	1	1
sorA	sorA	PTS system sorbose-specific EIIC component	1	1	1	1	1	1	1	1	1	1	1	1	1	1	1	1	1	1	1	1	1	1	1	1	1	1	1	1	1	1	1	1	1	1	1	1	1	1	1	1	1	1	1	1	1	1	1
group_209		hypothetical protein	1	1	1	1	1	1	1	1	1	1	1	1	1	1	1	1	1	1	1	1	1	1	1	1	1	1	1	1	1	1	1	1	1	1	1	1	1	1	1	1	1	1	1	1	1	1	1
group_208		hypothetical protein	1	1	1	1	1	1	1	1	1	1	1	1	1	1	1	1	1	1	1	1	1	1	1	1	1	1	1	1	1	1	1	1	1	1	1	1	1	1	1	1	1	1	1	1	1	1	1
znuB	znuB	High-affinity zinc uptake system membrane protein ZnuB	1	1	1	1	1	1	1	1	1	1	1	1	1	1	1	1	1	1	1	1	1	1	1	1	1	1	1	1	1	1	1	1	1	1	1	1	1	1	1	1	1	1	1	1	1	1	1
group_205		hypothetical protein	1	1	1	1	1	1	1	1	1	1	1	1	1	1	1	1	1	1	1	1	1	1	1	1	1	1	1	1	1	1	1	1	1	1	1	1	1	1	1	1	1	1	1	1	1	1	1
potB	potB	Spermidine/putrescine transport system permease protein PotB	1	1	1	1	1	1	1	1	1	1	1	1	1	1	1	1	1	1	1	1	1	1	1	1	1	1	1	1	1	1	1	1	1	1	1	1	1	1	1	1	1	1	1	1	1	1	1
group_203		hypothetical protein	1	1	1	1	1	1	1	1	1	1	1	1	1	1	1	1	1	1	1	1	1	1	1	1	1	1	1	1	1	1	1	1	1	1	1	1	1	1	1	1	1	1	1	1	1	1	1
yycJ	yycJ	Putative metallo-hydrolase YycJ	1	1	1	1	1	1	1	1	1	1	1	1	1	1	1	1	1	1	1	1	1	1	1	1	1	1	1	1	1	1	1	1	1	1	1	1	1	1	1	1	1	1	1	1	1	1	1
yitU	yitU	5-amino-6-(5-phospho-D-ribitylamino)uracil phosphatase YitU	1	1	1	1	1	1	1	1	1	1	1	1	1	1	1	1	1	1	1	1	1	1	1	1	1	1	1	1	1	1	1	1	1	1	1	1	1	1	1	1	1	1	1	1	1	1	1
group_201		hypothetical protein	1	1	1	1	1	1	1	1	1	1	1	1	1	1	1	1	1	1	1	1	1	1	1	1	1	1	1	1	1	1	1	1	1	1	1	1	1	1	1	1	1	1	1	1	1	1	1
kduD	kduD	2-dehydro-3-deoxy-D-gluconate 5-dehydrogenase	1	1	1	1	1	1	1	1	1	1	1	1	1	1	1	1	1	1	1	1	1	1	1	1	1	1	1	1	1	1	1	1	1	1	1	1	1	1	1	1	1	1	1	1	1	1	1
manZ_1	manZ_1	PTS system mannose-specific EIID component	1	1	1	1	1	1	1	1	1	1	1	1	1	1	1	1	1	1	1	1	1	1	1	1	1	1	1	1	1	1	1	1	1	1	1	1	1	1	1	1	1	1	1	1	1	1	1
mapP	mapP	Maltose 6'-phosphate phosphatase	1	1	1	1	1	1	1	1	1	1	1	1	1	1	1	1	1	1	1	1	1	1	1	1	1	1	1	1	1	1	1	1	1	1	1	1	1	1	1	1	1	1	1	1	1	1	1
group_200		hypothetical protein	1	1	1	1	1	1	1	1	1	1	1	1	1	1	1	1	1	1	1	1	1	1	1	1	1	1	1	1	1	1	1	1	1	1	1	1	1	1	1	1	1	1	1	1	1	1	1
mreC	mreC	Cell shape-determining protein MreC	1	1	1	1	1	1	1	1	1	1	1	1	1	1	1	1	1	1	1	1	1	1	1	1	1	1	1	1	1	1	1	1	1	1	1	1	1	1	1	1	1	1	1	1	1	1	1
manZ_3	manZ_3	PTS system mannose-specific EIID component	1	1	1	1	1	1	1	1	1	1	1	1	1	1	1	1	1	1	1	1	1	1	1	1	1	1	1	1	1	1	1	1	1	1	1	1	1	1	1	1	1	1	1	1	1	1	1
yidA_2	yidA_2	Sugar phosphatase YidA	1	1	1	1	1	1	1	1	1	1	1	1	1	1	1	1	1	1	1	1	1	1	1	1	1	1	1	1	1	1	1	1	1	1	1	1	1	1	1	1	1	1	1	1	1	1	1
nadK	nadK	NAD kinase	1	1	1	1	1	1	1	1	1	1	1	1	1	1	1	1	1	1	1	1	1	1	1	1	1	1	1	1	1	1	1	1	1	1	1	1	1	1	1	1	1	1	1	1	1	1	1
group_198		hypothetical protein	1	1	1	1	1	1	1	1	1	1	1	1	1	1	1	1	1	1	1	1	1	1	1	1	1	1	1	1	1	1	1	1	1	1	1	1	1	1	1	1	1	1	1	1	1	1	1
nadE	nadE	NH(3)-dependent NAD(+) synthetase	1	1	1	1	1	1	1	1	1	1	1	1	1	1	1	1	1	1	1	1	1	1	1	1	1	1	1	1	1	1	1	1	1	1	1	1	1	1	1	1	1	1	1	1	1	1	1
mutM	mutM	Formamidopyrimidine-DNA glycosylase	1	1	1	1	1	1	1	1	1	1	1	1	1	1	1	1	1	1	1	1	1	1	1	1	1	1	1	1	1	1	1	1	1	1	1	1	1	1	1	1	1	1	1	1	1	1	1
ecfA1	ecfA1	Energy-coupling factor transporter ATP-binding protein EcfA1	1	1	1	1	1	1	1	1	1	1	1	1	1	1	1	1	1	1	1	1	1	1	1	1	1	1	1	1	1	1	1	1	1	1	1	1	1	1	1	1	1	1	1	1	1	1	1
ybiV	ybiV	Sugar phosphatase YbiV	1	1	1	1	1	1	1	1	1	1	1	1	1	1	1	1	1	1	1	1	1	1	1	1	1	1	1	1	1	1	1	1	1	1	1	1	1	1	1	1	1	1	1	1	1	1	1
exoA	exoA	Exodeoxyribonuclease	1	1	1	1	1	1	1	1	1	1	1	1	1	1	1	1	1	1	1	1	1	1	1	1	1	1	1	1	1	1	1	1	1	1	1	1	1	1	1	1	1	1	1	1	1	1	1
purR	purR	Pur operon repressor	1	1	1	1	1	1	1	1	1	1	1	1	1	1	1	1	1	1	1	1	1	1	1	1	1	1	1	1	1	1	1	1	1	1	1	1	1	1	1	1	1	1	1	1	1	1	1
misCA	misCA	Membrane protein insertase MisCA	1	1	1	1	1	1	1	1	1	1	1	1	1	1	1	1	1	1	1	1	1	1	1	1	1	1	1	1	1	1	1	1	1	1	1	1	1	1	1	1	1	1	1	1	1	1	1
tcyA	tcyA	L-cystine-binding protein TcyA	1	1	1	1	1	1	1	1	1	1	1	1	1	1	1	1	1	1	1	1	1	1	1	1	1	1	1	1	1	1	1	1	1	1	1	1	1	1	1	1	1	1	1	1	1	1	1
rplB	rplB	50S ribosomal protein L2	1	1	1	1	1	1	1	1	1	1	1	1	1	1	1	1	1	1	1	1	1	1	1	1	1	1	1	1	1	1	1	1	1	1	1	1	1	1	1	1	1	1	1	1	1	1	1
ycjP	ycjP	Inner membrane ABC transporter permease protein YcjP	1	1	1	1	1	1	1	1	1	1	1	1	1	1	1	1	1	1	1	1	1	1	1	1	1	1	1	1	1	1	1	1	1	1	1	1	1	1	1	1	1	1	1	1	1	1	1
artP	artP	Arginine-binding extracellular protein ArtP	1	1	1	1	1	1	1	1	1	1	1	1	1	1	1	1	1	1	1	1	1	1	1	1	1	1	1	1	1	1	1	1	1	1	1	1	1	1	1	1	1	1	1	1	1	1	1
group_194		hypothetical protein	1	1	1	1	1	1	1	1	1	1	1	1	1	1	1	1	1	1	1	1	1	1	1	1	1	1	1	1	1	1	1	1	1	1	1	1	1	1	1	1	1	1	1	1	1	1	1
ecfA2	ecfA2	Energy-coupling factor transporter ATP-binding protein EcfA2	1	1	1	1	1	1	1	1	1	1	1	1	1	1	1	1	1	1	1	1	1	1	1	1	1	1	1	1	1	1	1	1	1	1	1	1	1	1	1	1	1	1	1	1	1	1	1
thyA	thyA	Thymidylate synthase	1	1	1	1	1	1	1	1	1	1	1	1	1	1	1	1	1	1	1	1	1	1	1	1	1	1	1	1	1	1	1	1	1	1	1	1	1	1	1	1	1	1	1	1	1	1	1
malG	malG	Maltose/maltodextrin transport system permease protein MalG	1	1	1	1	1	1	1	1	1	1	1	1	1	1	1	1	1	1	1	1	1	1	1	1	1	1	1	1	1	1	1	1	1	1	1	1	1	1	1	1	1	1	1	1	1	1	1
group_193		hypothetical protein	1	1	1	1	1	1	1	1	1	1	1	1	1	1	1	1	1	1	1	1	1	1	1	1	1	1	1	1	1	1	1	1	1	1	1	1	1	1	1	1	1	1	1	1	1	1	1
group_192		hypothetical protein	1	1	1	1	1	1	1	1	1	1	1	1	1	1	1	1	1	1	1	1	1	1	1	1	1	1	1	1	1	1	1	1	1	1	1	1	1	1	1	1	1	1	1	1	1	1	1
uppP	uppP	Undecaprenyl-diphosphatase	1	1	1	1	1	1	1	1	1	1	1	1	1	1	1	1	1	1	1	1	1	1	1	1	1	1	1	1	1	1	1	1	1	1	1	1	1	1	1	1	1	1	1	1	1	1	1
group_189		DegV domain-containing protein	1	1	1	1	1	1	1	1	1	1	1	1	1	1	1	1	1	1	1	1	1	1	1	1	1	1	1	1	1	1	1	1	1	1	1	1	1	1	1	1	1	1	1	1	1	1	1
group_188		hypothetical protein	1	1	1	1	1	1	1	1	1	1	1	1	1	1	1	1	1	1	1	1	1	1	1	1	1	1	1	1	1	1	1	1	1	1	1	1	1	1	1	1	1	1	1	1	1	1	1
salL	salL	Adenosyl-chloride synthase	1	1	1	1	1	1	1	1	1	1	1	1	1	1	1	1	1	1	1	1	1	1	1	1	1	1	1	1	1	1	1	1	1	1	1	1	1	1	1	1	1	1	1	1	1	1	1
mntB	mntB	Manganese transport system membrane protein MntB	1	1	1	1	1	1	1	1	1	1	1	1	1	1	1	1	1	1	1	1	1	1	1	1	1	1	1	1	1	1	1	1	1	1	1	1	1	1	1	1	1	1	1	1	1	1	1
pheA	pheA	Bifunctional chorismate mutase/prephenate dehydratase	1	1	1	1	1	1	1	1	1	1	1	1	1	1	1	1	1	1	1	1	1	1	1	1	1	1	1	1	1	1	1	1	1	1	1	1	1	1	1	1	1	1	1	1	1	1	1
rbgA	rbgA	Ribosome biogenesis GTPase A	1	1	1	1	1	1	1	1	1	1	1	1	1	1	1	1	1	1	1	1	1	1	1	1	1	1	1	1	1	1	1	1	1	1	1	1	1	1	1	1	1	1	1	1	1	1	1
ybbH	ybbH	putative HTH-type transcriptional regulator YbbH	1	1	1	1	1	1	1	1	1	1	1	1	1	1	1	1	1	1	1	1	1	1	1	1	1	1	1	1	1	1	1	1	1	1	1	1	1	1	1	1	1	1	1	1	1	1	1
cvfB	cvfB	Conserved virulence factor B	1	1	1	1	1	1	1	1	1	1	1	1	1	1	1	1	1	1	1	1	1	1	1	1	1	1	1	1	1	1	1	1	1	1	1	1	1	1	1	1	1	1	1	1	1	1	1
metQ	metQ	D-methionine-binding lipoprotein MetQ	1	1	1	1	1	1	1	1	1	1	1	1	1	1	1	1	1	1	1	1	1	1	1	1	1	1	1	1	1	1	1	1	1	1	1	1	1	1	1	1	1	1	1	1	1	1	1
catE	catE	Catechol-23-dioxygenase	1	1	1	1	1	1	1	1	1	1	1	1	1	1	1	1	1	1	1	1	1	1	1	1	1	1	1	1	1	1	1	1	1	1	1	1	1	1	1	1	1	1	1	1	1	1	1
aroE	aroE	Shikimate dehydrogenase (NADP(+))	1	1	1	1	1	1	1	1	1	1	1	1	1	1	1	1	1	1	1	1	1	1	1	1	1	1	1	1	1	1	1	1	1	1	1	1	1	1	1	1	1	1	1	1	1	1	1
cdaA	cdaA	Cyclic di-AMP synthase CdaA	1	1	1	1	1	1	1	1	1	1	1	1	1	1	1	1	1	1	1	1	1	1	1	1	1	1	1	1	1	1	1	1	1	1	1	1	1	1	1	1	1	1	1	1	1	1	1
group_182		hypothetical protein	1	1	1	1	1	1	1	1	1	1	1	1	1	1	1	1	1	1	1	1	1	1	1	1	1	1	1	1	1	1	1	1	1	1	1	1	1	1	1	1	1	1	1	1	1	1	1
folD	folD	Bifunctional protein FolD protein	1	1	1	1	1	1	1	1	1	1	1	1	1	1	1	1	1	1	1	1	1	1	1	1	1	1	1	1	1	1	1	1	1	1	1	1	1	1	1	1	1	1	1	1	1	1	1
aptA	aptA	Apulose-4-phosphate transketolase subunit A	1	1	1	1	1	1	1	1	1	1	1	1	1	1	1	1	1	1	1	1	1	1	1	1	1	1	1	1	1	1	1	1	1	1	1	1	1	1	1	1	1	1	1	1	1	1	1
tehB	tehB	putative S-adenosyl-L-methionine-dependent methyltransferase TehB	1	1	1	1	1	1	1	1	1	1	1	1	1	1	1	1	1	1	1	1	1	1	1	1	1	1	1	1	1	1	1	1	1	1	1	1	1	1	1	1	1	1	1	1	1	1	1
group_181		hypothetical protein	1	1	1	1	1	1	1	1	1	1	1	1	1	1	1	1	1	1	1	1	1	1	1	1	1	1	1	1	1	1	1	1	1	1	1	1	1	1	1	1	1	1	1	1	1	1	1
speE	speE	Polyamine aminopropyltransferase	1	1	1	1	1	1	1	1	1	1	1	1	1	1	1	1	1	1	1	1	1	1	1	1	1	1	1	1	1	1	1	1	1	1	1	1	1	1	1	1	1	1	1	1	1	1	1
map	map	Methionine aminopeptidase 1	1	1	1	1	1	1	1	1	1	1	1	1	1	1	1	1	1	1	1	1	1	1	1	1	1	1	1	1	1	1	1	1	1	1	1	1	1	1	1	1	1	1	1	1	1	1	1
group_179		hypothetical protein	1	1	1	1	1	1	1	1	1	1	1	1	1	1	1	1	1	1	1	1	1	1	1	1	1	1	1	1	1	1	1	1	1	1	1	1	1	1	1	1	1	1	1	1	1	1	1
ulaE	ulaE	L-ribulose-5-phosphate 3-epimerase UlaE	1	1	1	1	1	1	1	1	1	1	1	1	1	1	1	1	1	1	1	1	1	1	1	1	1	1	1	1	1	1	1	1	1	1	1	1	1	1	1	1	1	1	1	1	1	1	1
metF	metF	510-methylenetetrahydrofolate reductase	1	1	1	1	1	1	1	1	1	1	1	1	1	1	1	1	1	1	1	1	1	1	1	1	1	1	1	1	1	1	1	1	1	1	1	1	1	1	1	1	1	1	1	1	1	1	1
accD	accD	Acetyl-coenzyme A carboxylase carboxyl transferase subunit beta	1	1	1	1	1	1	1	1	1	1	1	1	1	1	1	1	1	1	1	1	1	1	1	1	1	1	1	1	1	1	1	1	1	1	1	1	1	1	1	1	1	1	1	1	1	1	1
group_176		hypothetical protein	1	1	1	1	1	1	1	1	1	1	1	1	1	1	1	1	1	1	1	1	1	1	1	1	1	1	1	1	1	1	1	1	1	1	1	1	1	1	1	1	1	1	1	1	1	1	1
livH_1	livH_1	High-affinity branched-chain amino acid transport system permease protein LivH	1	1	1	1	1	1	1	1	1	1	1	1	1	1	1	1	1	1	1	1	1	1	1	1	1	1	1	1	1	1	1	1	1	1	1	1	1	1	1	1	1	1	1	1	1	1	1
gla	gla	Glycerol facilitator-aquaporin gla	1	1	1	1	1	1	1	1	1	1	1	1	1	1	1	1	1	1	1	1	1	1	1	1	1	1	1	1	1	1	1	1	1	1	1	1	1	1	1	1	1	1	1	1	1	1	1
thrB	thrB	Homoserine kinase	1	1	1	1	1	1	1	1	1	1	1	1	1	1	1	1	1	1	1	1	1	1	1	1	1	1	1	1	1	1	1	1	1	1	1	1	1	1	1	1	1	1	1	1	1	1	1
nadC	nadC	putative nicotinate-nucleotide pyrophosphorylase [carboxylating]	1	1	1	1	1	1	1	1	1	1	1	1	1	1	1	1	1	1	1	1	1	1	1	1	1	1	1	1	1	1	1	1	1	1	1	1	1	1	1	1	1	1	1	1	1	1	1
group_175		hypothetical protein	1	1	1	1	1	1	1	1	1	1	1	1	1	1	1	1	1	1	1	1	1	1	1	1	1	1	1	1	1	1	1	1	1	1	1	1	1	1	1	1	1	1	1	1	1	1	1
hslO	hslO	33 kDa chaperonin	1	1	1	1	1	1	1	1	1	1	1	1	1	1	1	1	1	1	1	1	1	1	1	1	1	1	1	1	1	1	1	1	1	1	1	1	1	1	1	1	1	1	1	1	1	1	1
sdhA	sdhA	L-serine dehydratase alpha chain	1	1	1	1	1	1	1	1	1	1	1	1	1	1	1	1	1	1	1	1	1	1	1	1	1	1	1	1	1	1	1	1	1	1	1	1	1	1	1	1	1	1	1	1	1	1	1
rsmA	rsmA	Ribosomal RNA small subunit methyltransferase A	1	1	1	1	1	1	1	1	1	1	1	1	1	1	1	1	1	1	1	1	1	1	1	1	1	1	1	1	1	1	1	1	1	1	1	1	1	1	1	1	1	1	1	1	1	1	1
pstS2	pstS2	Phosphate-binding protein PstS 2	1	1	1	1	1	1	1	1	1	1	1	1	1	1	1	1	1	1	1	1	1	1	1	1	1	1	1	1	1	1	1	1	1	1	1	1	1	1	1	1	1	1	1	1	1	1	1
pdxS	pdxS	Pyridoxal 5'-phosphate synthase subunit PdxS	1	1	1	1	1	1	1	1	1	1	1	1	1	1	1	1	1	1	1	1	1	1	1	1	1	1	1	1	1	1	1	1	1	1	1	1	1	1	1	1	1	1	1	1	1	1	1
group_174		N-carbamoyl-D-amino acid hydrolase	1	1	1	1	1	1	1	1	1	1	1	1	1	1	1	1	1	1	1	1	1	1	1	1	1	1	1	1	1	1	1	1	1	1	1	1	1	1	1	1	1	1	1	1	1	1	1
group_173		hypothetical protein	1	1	1	1	1	1	1	1	1	1	1	1	1	1	1	1	1	1	1	1	1	1	1	1	1	1	1	1	1	1	1	1	1	1	1	1	1	1	1	1	1	1	1	1	1	1	1
group_172		hypothetical protein	1	1	1	1	1	1	1	1	1	1	1	1	1	1	1	1	1	1	1	1	1	1	1	1	1	1	1	1	1	1	1	1	1	1	1	1	1	1	1	1	1	1	1	1	1	1	1
atpG	atpG	ATP synthase gamma chain	1	1	1	1	1	1	1	1	1	1	1	1	1	1	1	1	1	1	1	1	1	1	1	1	1	1	1	1	1	1	1	1	1	1	1	1	1	1	1	1	1	1	1	1	1	1	1
rsgA	rsgA	Small ribosomal subunit biogenesis GTPase RsgA	1	1	1	1	1	1	1	1	1	1	1	1	1	1	1	1	1	1	1	1	1	1	1	1	1	1	1	1	1	1	1	1	1	1	1	1	1	1	1	1	1	1	1	1	1	1	1
truB	truB	tRNA pseudouridine synthase B	1	1	1	1	1	1	1	1	1	1	1	1	1	1	1	1	1	1	1	1	1	1	1	1	1	1	1	1	1	1	1	1	1	1	1	1	1	1	1	1	1	1	1	1	1	1	1
fba	fba	Fructose-bisphosphate aldolase	1	1	1	1	1	1	1	1	1	1	1	1	1	1	1	1	1	1	1	1	1	1	1	1	1	1	1	1	1	1	1	1	1	1	1	1	1	1	1	1	1	1	1	1	1	1	1
group_170		hypothetical protein	1	1	1	1	1	1	1	1	1	1	1	1	1	1	1	1	1	1	1	1	1	1	1	1	1	1	1	1	1	1	1	1	1	1	1	1	1	1	1	1	1	1	1	1	1	1	1
group_169		Putative lipid kinase	1	1	1	1	1	1	1	1	1	1	1	1	1	1	1	1	1	1	1	1	1	1	1	1	1	1	1	1	1	1	1	1	1	1	1	1	1	1	1	1	1	1	1	1	1	1	1
bglK_1	bglK_1	Beta-glucoside kinase	1	1	1	1	1	1	1	1	1	1	1	1	1	1	1	1	1	1	1	1	1	1	1	1	1	1	1	1	1	1	1	1	1	1	1	1	1	1	1	1	1	1	1	1	1	1	1
ycjO	ycjO	Inner membrane ABC transporter permease protein YcjO	1	1	1	1	1	1	1	1	1	1	1	1	1	1	1	1	1	1	1	1	1	1	1	1	1	1	1	1	1	1	1	1	1	1	1	1	1	1	1	1	1	1	1	1	1	1	1
lacF_1	lacF_1	Lactose transport system permease protein LacF	1	1	1	1	1	1	1	1	1	1	1	1	1	1	1	1	1	1	1	1	1	1	1	1	1	1	1	1	1	1	1	1	1	1	1	1	1	1	1	1	1	1	1	1	1	1	1
gmuE	gmuE	Putative fructokinase	1	1	1	1	1	1	1	1	1	1	1	1	1	1	1	1	1	1	1	1	1	1	1	1	1	1	1	1	1	1	1	1	1	1	1	1	1	1	1	1	1	1	1	1	1	1	1
rluD_1	rluD_1	Ribosomal large subunit pseudouridine synthase D	1	1	1	1	1	1	1	1	1	1	1	1	1	1	1	1	1	1	1	1	1	1	1	1	1	1	1	1	1	1	1	1	1	1	1	1	1	1	1	1	1	1	1	1	1	1	1
yvcJ	yvcJ	Nucleotide-binding protein YvcJ	1	1	1	1	1	1	1	1	1	1	1	1	1	1	1	1	1	1	1	1	1	1	1	1	1	1	1	1	1	1	1	1	1	1	1	1	1	1	1	1	1	1	1	1	1	1	1
group_168		hypothetical protein	1	1	1	1	1	1	1	1	1	1	1	1	1	1	1	1	1	1	1	1	1	1	1	1	1	1	1	1	1	1	1	1	1	1	1	1	1	1	1	1	1	1	1	1	1	1	1
czcD	czcD	Cadmium cobalt and zinc/H(+)-K(+) antiporter	1	1	1	1	1	1	1	1	1	1	1	1	1	1	1	1	1	1	1	1	1	1	1	1	1	1	1	1	1	1	1	1	1	1	1	1	1	1	1	1	1	1	1	1	1	1	1
group_165		Multidrug efflux system ATP-binding protein	1	1	1	1	1	1	1	1	1	1	1	1	1	1	1	1	1	1	1	1	1	1	1	1	1	1	1	1	1	1	1	1	1	1	1	1	1	1	1	1	1	1	1	1	1	1	1
group_164		hypothetical protein	1	1	1	1	1	1	1	1	1	1	1	1	1	1	1	1	1	1	1	1	1	1	1	1	1	1	1	1	1	1	1	1	1	1	1	1	1	1	1	1	1	1	1	1	1	1	1
yicL_1	yicL_1	putative inner membrane transporter YicL	1	1	1	1	1	1	1	1	1	1	1	1	1	1	1	1	1	1	1	1	1	1	1	1	1	1	1	1	1	1	1	1	1	1	1	1	1	1	1	1	1	1	1	1	1	1	1
rluD_2	rluD_2	Ribosomal large subunit pseudouridine synthase D	1	1	1	1	1	1	1	1	1	1	1	1	1	1	1	1	1	1	1	1	1	1	1	1	1	1	1	1	1	1	1	1	1	1	1	1	1	1	1	1	1	1	1	1	1	1	1
dnaI	dnaI	Primosomal protein DnaI	1	1	1	1	1	1	1	1	1	1	1	1	1	1	1	1	1	1	1	1	1	1	1	1	1	1	1	1	1	1	1	1	1	1	1	1	1	1	1	1	1	1	1	1	1	1	1
gtaB	gtaB	UTP--glucose-1-phosphate uridylyltransferase	1	1	1	1	1	1	1	1	1	1	1	1	1	1	1	1	1	1	1	1	1	1	1	1	1	1	1	1	1	1	1	1	1	1	1	1	1	1	1	1	1	1	1	1	1	1	1
group_162		hypothetical protein	1	1	1	1	1	1	1	1	1	1	1	1	1	1	1	1	1	1	1	1	1	1	1	1	1	1	1	1	1	1	1	1	1	1	1	1	1	1	1	1	1	1	1	1	1	1	1
qmcA	qmcA	Protein QmcA	1	1	1	1	1	1	1	1	1	1	1	1	1	1	1	1	1	1	1	1	1	1	1	1	1	1	1	1	1	1	1	1	1	1	1	1	1	1	1	1	1	1	1	1	1	1	1
htpX	htpX	Protease HtpX	1	1	1	1	1	1	1	1	1	1	1	1	1	1	1	1	1	1	1	1	1	1	1	1	1	1	1	1	1	1	1	1	1	1	1	1	1	1	1	1	1	1	1	1	1	1	1
era	era	GTPase Era	1	1	1	1	1	1	1	1	1	1	1	1	1	1	1	1	1	1	1	1	1	1	1	1	1	1	1	1	1	1	1	1	1	1	1	1	1	1	1	1	1	1	1	1	1	1	1
group_160		hypothetical protein	1	1	1	1	1	1	1	1	1	1	1	1	1	1	1	1	1	1	1	1	1	1	1	1	1	1	1	1	1	1	1	1	1	1	1	1	1	1	1	1	1	1	1	1	1	1	1
group_159		Putative two-component membrane permease complex subunit SMU_747c	1	1	1	1	1	1	1	1	1	1	1	1	1	1	1	1	1	1	1	1	1	1	1	1	1	1	1	1	1	1	1	1	1	1	1	1	1	1	1	1	1	1	1	1	1	1	1
group_158		hypothetical protein	1	1	1	1	1	1	1	1	1	1	1	1	1	1	1	1	1	1	1	1	1	1	1	1	1	1	1	1	1	1	1	1	1	1	1	1	1	1	1	1	1	1	1	1	1	1	1
whiA	whiA	putative cell division protein WhiA	1	1	1	1	1	1	1	1	1	1	1	1	1	1	1	1	1	1	1	1	1	1	1	1	1	1	1	1	1	1	1	1	1	1	1	1	1	1	1	1	1	1	1	1	1	1	1
trxB	trxB	Thioredoxin reductase	1	1	1	1	1	1	1	1	1	1	1	1	1	1	1	1	1	1	1	1	1	1	1	1	1	1	1	1	1	1	1	1	1	1	1	1	1	1	1	1	1	1	1	1	1	1	1
manZ_2	manZ_2	PTS system mannose-specific EIID component	1	1	1	1	1	1	1	1	1	1	1	1	1	1	1	1	1	1	1	1	1	1	1	1	1	1	1	1	1	1	1	1	1	1	1	1	1	1	1	1	1	1	1	1	1	1	1
lacC_2	lacC_2	Tagatose-6-phosphate kinase	1	1	1	1	1	1	1	1	1	1	1	1	1	1	1	1	1	1	1	1	1	1	1	1	1	1	1	1	1	1	1	1	1	1	1	1	1	1	1	1	1	1	1	1	1	1	1
group_157		hypothetical protein	1	1	1	1	1	1	1	1	1	1	1	1	1	1	1	1	1	1	1	1	1	1	1	1	1	1	1	1	1	1	1	1	1	1	1	1	1	1	1	1	1	1	1	1	1	1	1
ribF	ribF	Bifunctional riboflavin kinase/FMN adenylyltransferase	1	1	1	1	1	1	1	1	1	1	1	1	1	1	1	1	1	1	1	1	1	1	1	1	1	1	1	1	1	1	1	1	1	1	1	1	1	1	1	1	1	1	1	1	1	1	1
pstC	pstC	Phosphate transport system permease protein PstC	1	1	1	1	1	1	1	1	1	1	1	1	1	1	1	1	1	1	1	1	1	1	1	1	1	1	1	1	1	1	1	1	1	1	1	1	1	1	1	1	1	1	1	1	1	1	1
nanA_2	nanA_2	N-acetylneuraminate lyase	1	1	1	1	1	1	1	1	1	1	1	1	1	1	1	1	1	1	1	1	1	1	1	1	1	1	1	1	1	1	1	1	1	1	1	1	1	1	1	1	1	1	1	1	1	1	1
cysK	cysK	Cysteine synthase	1	1	1	1	1	1	1	1	1	1	1	1	1	1	1	1	1	1	1	1	1	1	1	1	1	1	1	1	1	1	1	1	1	1	1	1	1	1	1	1	1	1	1	1	1	1	1
fabD	fabD	Malonyl CoA-acyl carrier protein transacylase	1	1	1	1	1	1	1	1	1	1	1	1	1	1	1	1	1	1	1	1	1	1	1	1	1	1	1	1	1	1	1	1	1	1	1	1	1	1	1	1	1	1	1	1	1	1	1
coaA	coaA	Pantothenate kinase	1	1	1	1	1	1	1	1	1	1	1	1	1	1	1	1	1	1	1	1	1	1	1	1	1	1	1	1	1	1	1	1	1	1	1	1	1	1	1	1	1	1	1	1	1	1	1
apbE	apbE	FAD:protein FMN transferase	1	1	1	1	1	1	1	1	1	1	1	1	1	1	1	1	1	1	1	1	1	1	1	1	1	1	1	1	1	1	1	1	1	1	1	1	1	1	1	1	1	1	1	1	1	1	1
pyrB	pyrB	Aspartate carbamoyltransferase	1	1	1	1	1	1	1	1	1	1	1	1	1	1	1	1	1	1	1	1	1	1	1	1	1	1	1	1	1	1	1	1	1	1	1	1	1	1	1	1	1	1	1	1	1	1	1
group_154		hypothetical protein	1	1	1	1	1	1	1	1	1	1	1	1	1	1	1	1	1	1	1	1	1	1	1	1	1	1	1	1	1	1	1	1	1	1	1	1	1	1	1	1	1	1	1	1	1	1	1
araQ_1	araQ_1	L-arabinose transport system permease protein AraQ	1	1	1	1	1	1	1	1	1	1	1	1	1	1	1	1	1	1	1	1	1	1	1	1	1	1	1	1	1	1	1	1	1	1	1	1	1	1	1	1	1	1	1	1	1	1	1
ftsX	ftsX	Cell division protein FtsX	1	1	1	1	1	1	1	1	1	1	1	1	1	1	1	1	1	1	1	1	1	1	1	1	1	1	1	1	1	1	1	1	1	1	1	1	1	1	1	1	1	1	1	1	1	1	1
oppF	oppF	Oligopeptide transport ATP-binding protein OppF	1	1	1	1	1	1	1	1	1	1	1	1	1	1	1	1	1	1	1	1	1	1	1	1	1	1	1	1	1	1	1	1	1	1	1	1	1	1	1	1	1	1	1	1	1	1	1
oppC	oppC	Oligopeptide transport system permease protein OppC	1	1	1	1	1	1	1	1	1	1	1	1	1	1	1	1	1	1	1	1	1	1	1	1	1	1	1	1	1	1	1	1	1	1	1	1	1	1	1	1	1	1	1	1	1	1	1
yidC2	yidC2	Membrane protein insertase YidC 2	1	1	1	1	1	1	1	1	1	1	1	1	1	1	1	1	1	1	1	1	1	1	1	1	1	1	1	1	1	1	1	1	1	1	1	1	1	1	1	1	1	1	1	1	1	1	1
rnz	rnz	Ribonuclease Z	1	1	1	1	1	1	1	1	1	1	1	1	1	1	1	1	1	1	1	1	1	1	1	1	1	1	1	1	1	1	1	1	1	1	1	1	1	1	1	1	1	1	1	1	1	1	1
group_152		hypothetical protein	1	1	1	1	1	1	1	1	1	1	1	1	1	1	1	1	1	1	1	1	1	1	1	1	1	1	1	1	1	1	1	1	1	1	1	1	1	1	1	1	1	1	1	1	1	1	1
lacC_1	lacC_1	Tagatose-6-phosphate kinase	1	1	1	1	1	1	1	1	1	1	1	1	1	1	1	1	1	1	1	1	1	1	1	1	1	1	1	1	1	1	1	1	1	1	1	1	1	1	1	1	1	1	1	1	1	1	1
psaA	psaA	Manganese ABC transporter substrate-binding lipoprotein	1	1	1	1	1	1	1	1	1	1	1	1	1	1	1	1	1	1	1	1	1	1	1	1	1	1	1	1	1	1	1	1	1	1	1	1	1	1	1	1	1	1	1	1	1	1	1
yteP_1	yteP_1	putative multiple-sugar transport system permease YteP	1	1	1	1	1	1	1	1	1	1	1	1	1	1	1	1	1	1	1	1	1	1	1	1	1	1	1	1	1	1	1	1	1	1	1	1	1	1	1	1	1	1	1	1	1	1	1
aptB	aptB	Apulose-4-phosphate transketolase subunit B	1	1	1	1	1	1	1	1	1	1	1	1	1	1	1	1	1	1	1	1	1	1	1	1	1	1	1	1	1	1	1	1	1	1	1	1	1	1	1	1	1	1	1	1	1	1	1
yfeW	yfeW	Putative D-alanyl-D-alanine carboxypeptidase	1	1	1	1	1	1	1	1	1	1	1	1	1	1	1	1	1	1	1	1	1	1	1	1	1	1	1	1	1	1	1	1	1	1	1	1	1	1	1	1	1	1	1	1	1	1	1
rpoA	rpoA	DNA-directed RNA polymerase subunit alpha	1	1	1	1	1	1	1	1	1	1	1	1	1	1	1	1	1	1	1	1	1	1	1	1	1	1	1	1	1	1	1	1	1	1	1	1	1	1	1	1	1	1	1	1	1	1	1
hprK	hprK	HPr kinase/phosphorylase	1	1	1	1	1	1	1	1	1	1	1	1	1	1	1	1	1	1	1	1	1	1	1	1	1	1	1	1	1	1	1	1	1	1	1	1	1	1	1	1	1	1	1	1	1	1	1
pyrDA	pyrDA	putative dihydroorotate dehydrogenase A (fumarate)	1	1	1	1	1	1	1	1	1	1	1	1	1	1	1	1	1	1	1	1	1	1	1	1	1	1	1	1	1	1	1	1	1	1	1	1	1	1	1	1	1	1	1	1	1	1	1
dapA	dapA	4-hydroxy-tetrahydrodipicolinate synthase	1	1	1	1	1	1	1	1	1	1	1	1	1	1	1	1	1	1	1	1	1	1	1	1	1	1	1	1	1	1	1	1	1	1	1	1	1	1	1	1	1	1	1	1	1	1	1
ppaC	ppaC	putative manganese-dependent inorganic pyrophosphatase	1	1	1	1	1	1	1	1	1	1	1	1	1	1	1	1	1	1	1	1	1	1	1	1	1	1	1	1	1	1	1	1	1	1	1	1	1	1	1	1	1	1	1	1	1	1	1
birA	birA	Bifunctional ligase/repressor BirA	1	1	1	1	1	1	1	1	1	1	1	1	1	1	1	1	1	1	1	1	1	1	1	1	1	1	1	1	1	1	1	1	1	1	1	1	1	1	1	1	1	1	1	1	1	1	1
fmt	fmt	Methionyl-tRNA formyltransferase	1	1	1	1	1	1	1	1	1	1	1	1	1	1	1	1	1	1	1	1	1	1	1	1	1	1	1	1	1	1	1	1	1	1	1	1	1	1	1	1	1	1	1	1	1	1	1
pyrDB	pyrDB	Dihydroorotate dehydrogenase B (NAD(+)) catalytic subunit	1	1	1	1	1	1	1	1	1	1	1	1	1	1	1	1	1	1	1	1	1	1	1	1	1	1	1	1	1	1	1	1	1	1	1	1	1	1	1	1	1	1	1	1	1	1	1
msrAB1	msrAB1	Peptide methionine sulfoxide reductase MsrA/MsrB 1	1	1	1	1	1	1	1	1	1	1	1	1	1	1	1	1	1	1	1	1	1	1	1	1	1	1	1	1	1	1	1	1	1	1	1	1	1	1	1	1	1	1	1	1	1	1	1
group_150		hypothetical protein	1	1	1	1	1	1	1	1	1	1	1	1	1	1	1	1	1	1	1	1	1	1	1	1	1	1	1	1	1	1	1	1	1	1	1	1	1	1	1	1	1	1	1	1	1	1	1
prsA	prsA	Foldase protein PrsA	1	1	1	1	1	1	1	1	1	1	1	1	1	1	1	1	1	1	1	1	1	1	1	1	1	1	1	1	1	1	1	1	1	1	1	1	1	1	1	1	1	1	1	1	1	1	1
yhaM	yhaM	3'-5' exoribonuclease YhaM	1	1	1	1	1	1	1	1	1	1	1	1	1	1	1	1	1	1	1	1	1	1	1	1	1	1	1	1	1	1	1	1	1	1	1	1	1	1	1	1	1	1	1	1	1	1	1
group_149		hypothetical protein	1	1	1	1	1	1	1	1	1	1	1	1	1	1	1	1	1	1	1	1	1	1	1	1	1	1	1	1	1	1	1	1	1	1	1	1	1	1	1	1	1	1	1	1	1	1	1
metAA	metAA	Homoserine O-acetyltransferase	1	1	1	1	1	1	1	1	1	1	1	1	1	1	1	1	1	1	1	1	1	1	1	1	1	1	1	1	1	1	1	1	1	1	1	1	1	1	1	1	1	1	1	1	1	1	1
arcC1	arcC1	Carbamate kinase 1	1	1	1	1	1	1	1	1	1	1	1	1	1	1	1	1	1	1	1	1	1	1	1	1	1	1	1	1	1	1	1	1	1	1	1	1	1	1	1	1	1	1	1	1	1	1	1
rsmH	rsmH	Ribosomal RNA small subunit methyltransferase H	1	1	1	1	1	1	1	1	1	1	1	1	1	1	1	1	1	1	1	1	1	1	1	1	1	1	1	1	1	1	1	1	1	1	1	1	1	1	1	1	1	1	1	1	1	1	1
group_147		hypothetical protein	1	1	1	1	1	1	1	1	1	1	1	1	1	1	1	1	1	1	1	1	1	1	1	1	1	1	1	1	1	1	1	1	1	1	1	1	1	1	1	1	1	1	1	1	1	1	1
group_146		hypothetical protein	1	1	1	1	1	1	1	1	1	1	1	1	1	1	1	1	1	1	1	1	1	1	1	1	1	1	1	1	1	1	1	1	1	1	1	1	1	1	1	1	1	1	1	1	1	1	1
group_145		hypothetical protein	1	1	1	1	1	1	1	1	1	1	1	1	1	1	1	1	1	1	1	1	1	1	1	1	1	1	1	1	1	1	1	1	1	1	1	1	1	1	1	1	1	1	1	1	1	1	1
livH_2	livH_2	High-affinity branched-chain amino acid transport system permease protein LivH	1	1	1	1	1	1	1	1	1	1	1	1	1	1	1	1	1	1	1	1	1	1	1	1	1	1	1	1	1	1	1	1	1	1	1	1	1	1	1	1	1	1	1	1	1	1	1
lytA	lytA	Autolysin	1	1	1	1	1	1	1	1	1	1	1	1	1	1	1	1	1	1	1	1	1	1	1	1	1	1	1	1	1	1	1	1	1	1	1	1	1	1	1	1	1	1	1	1	1	1	1
glcK	glcK	Glucokinase	1	1	1	1	1	1	1	1	1	1	1	1	1	1	1	1	1	1	1	1	1	1	1	1	1	1	1	1	1	1	1	1	1	1	1	1	1	1	1	1	1	1	1	1	1	1	1
prs2	prs2	Putative ribose-phosphate pyrophosphokinase 2	1	1	1	1	1	1	1	1	1	1	1	1	1	1	1	1	1	1	1	1	1	1	1	1	1	1	1	1	1	1	1	1	1	1	1	1	1	1	1	1	1	1	1	1	1	1	1
nrdF	nrdF	Ribonucleoside-diphosphate reductase 2 subunit beta	1	1	1	1	1	1	1	1	1	1	1	1	1	1	1	1	1	1	1	1	1	1	1	1	1	1	1	1	1	1	1	1	1	1	1	1	1	1	1	1	1	1	1	1	1	1	1
ansB	ansB	L-asparaginase 2	1	1	1	1	1	1	1	1	1	1	1	1	1	1	1	1	1	1	1	1	1	1	1	1	1	1	1	1	1	1	1	1	1	1	1	1	1	1	1	1	1	1	1	1	1	1	1
degA	degA	HTH-type transcriptional regulator DegA	1	1	1	1	1	1	1	1	1	1	1	1	1	1	1	1	1	1	1	1	1	1	1	1	1	1	1	1	1	1	1	1	1	1	1	1	1	1	1	1	1	1	1	1	1	1	1
yumC	yumC	Ferredoxin--NADP reductase 2	1	1	1	1	1	1	1	1	1	1	1	1	1	1	1	1	1	1	1	1	1	1	1	1	1	1	1	1	1	1	1	1	1	1	1	1	1	1	1	1	1	1	1	1	1	1	1
hcaR	hcaR	Hca operon transcriptional activator HcaR	1	1	1	1	1	1	1	1	1	1	1	1	1	1	1	1	1	1	1	1	1	1	1	1	1	1	1	1	1	1	1	1	1	1	1	1	1	1	1	1	1	1	1	1	1	1	1
fabH	fabH	3-oxoacyl-[acyl-carrier-protein] synthase 3	1	1	1	1	1	1	1	1	1	1	1	1	1	1	1	1	1	1	1	1	1	1	1	1	1	1	1	1	1	1	1	1	1	1	1	1	1	1	1	1	1	1	1	1	1	1	1
group_144		NADH:quinone reductase	1	1	1	1	1	1	1	1	1	1	1	1	1	1	1	1	1	1	1	1	1	1	1	1	1	1	1	1	1	1	1	1	1	1	1	1	1	1	1	1	1	1	1	1	1	1	1
group_143		hypothetical protein	1	1	1	1	1	1	1	1	1	1	1	1	1	1	1	1	1	1	1	1	1	1	1	1	1	1	1	1	1	1	1	1	1	1	1	1	1	1	1	1	1	1	1	1	1	1	1
ypuA	ypuA	putative protein YpuA	1	1	1	1	1	1	1	1	1	1	1	1	1	1	1	1	1	1	1	1	1	1	1	1	1	1	1	1	1	1	1	1	1	1	1	1	1	1	1	1	1	1	1	1	1	1	1
pta	pta	Phosphate acetyltransferase	1	1	1	1	1	1	1	1	1	1	1	1	1	1	1	1	1	1	1	1	1	1	1	1	1	1	1	1	1	1	1	1	1	1	1	1	1	1	1	1	1	1	1	1	1	1	1
graS	graS	Sensor histidine kinase GraS	1	1	1	1	1	1	1	1	1	1	1	1	1	1	1	1	1	1	1	1	1	1	1	1	1	1	1	1	1	1	1	1	1	1	1	1	1	1	1	1	1	1	1	1	1	1	1
group_142		Putative gluconeogenesis factor	1	1	1	1	1	1	1	1	1	1	1	1	1	1	1	1	1	1	1	1	1	1	1	1	1	1	1	1	1	1	1	1	1	1	1	1	1	1	1	1	1	1	1	1	1	1	1
prfB	prfB	Peptide chain release factor 2	1	1	1	1	1	1	1	1	1	1	1	1	1	1	1	1	1	1	1	1	1	1	1	1	1	1	1	1	1	1	1	1	1	1	1	1	1	1	1	1	1	1	1	1	1	1	1
prs	prs	Ribose-phosphate pyrophosphokinase	1	1	1	1	1	1	1	1	1	1	1	1	1	1	1	1	1	1	1	1	1	1	1	1	1	1	1	1	1	1	1	1	1	1	1	1	1	1	1	1	1	1	1	1	1	1	1
mraY	mraY	Phospho-N-acetylmuramoyl-pentapeptide-transferase	1	1	1	1	1	1	1	1	1	1	1	1	1	1	1	1	1	1	1	1	1	1	1	1	1	1	1	1	1	1	1	1	1	1	1	1	1	1	1	1	1	1	1	1	1	1	1
lacD	lacD	Tagatose 16-diphosphate aldolase	1	1	1	1	1	1	1	1	1	1	1	1	1	1	1	1	1	1	1	1	1	1	1	1	1	1	1	1	1	1	1	1	1	1	1	1	1	1	1	1	1	1	1	1	1	1	1
dusB	dusB	tRNA-dihydrouridine synthase B	1	1	1	1	1	1	1	1	1	1	1	1	1	1	1	1	1	1	1	1	1	1	1	1	1	1	1	1	1	1	1	1	1	1	1	1	1	1	1	1	1	1	1	1	1	1	1
axeA	axeA	Cephalosporin-C deacetylase	1	1	1	1	1	1	1	1	1	1	1	1	1	1	1	1	1	1	1	1	1	1	1	1	1	1	1	1	1	1	1	1	1	1	1	1	1	1	1	1	1	1	1	1	1	1	1
csbB	csbB	Putative glycosyltransferase CsbB	1	1	1	1	1	1	1	1	1	1	1	1	1	1	1	1	1	1	1	1	1	1	1	1	1	1	1	1	1	1	1	1	1	1	1	1	1	1	1	1	1	1	1	1	1	1	1
guaC	guaC	GMP reductase	1	1	1	1	1	1	1	1	1	1	1	1	1	1	1	1	1	1	1	1	1	1	1	1	1	1	1	1	1	1	1	1	1	1	1	1	1	1	1	1	1	1	1	1	1	1	1
malR	malR	HTH-type transcriptional regulator MalR	1	1	1	1	1	1	1	1	1	1	1	1	1	1	1	1	1	1	1	1	1	1	1	1	1	1	1	1	1	1	1	1	1	1	1	1	1	1	1	1	1	1	1	1	1	1	1
glyG_2	glyG_2	Glycosyltransferase GlyG	1	1	1	1	1	1	1	1	1	1	1	1	1	1	1	1	1	1	1	1	1	1	1	1	1	1	1	1	1	1	1	1	1	1	1	1	1	1	1	1	1	1	1	1	1	1	1
group_140		hypothetical protein	1	1	1	1	1	1	1	1	1	1	1	1	1	1	1	1	1	1	1	1	1	1	1	1	1	1	1	1	1	1	1	1	1	1	1	1	1	1	1	1	1	1	1	1	1	1	1
manX_2	manX_2	PTS system mannose-specific EIIAB component	1	1	1	1	1	1	1	1	1	1	1	1	1	1	1	1	1	1	1	1	1	1	1	1	1	1	1	1	1	1	1	1	1	1	1	1	1	1	1	1	1	1	1	1	1	1	1
lplJ	lplJ	Lipoate-protein ligase LplJ	1	1	1	1	1	1	1	1	1	1	1	1	1	1	1	1	1	1	1	1	1	1	1	1	1	1	1	1	1	1	1	1	1	1	1	1	1	1	1	1	1	1	1	1	1	1	1
bfmBAB	bfmBAB	2-oxoisovalerate dehydrogenase subunit beta	1	1	1	1	1	1	1	1	1	1	1	1	1	1	1	1	1	1	1	1	1	1	1	1	1	1	1	1	1	1	1	1	1	1	1	1	1	1	1	1	1	1	1	1	1	1	1
plsX	plsX	Phosphate acyltransferase	1	1	1	1	1	1	1	1	1	1	1	1	1	1	1	1	1	1	1	1	1	1	1	1	1	1	1	1	1	1	1	1	1	1	1	1	1	1	1	1	1	1	1	1	1	1	1
asnA	asnA	Aspartate--ammonia ligase	1	1	1	1	1	1	1	1	1	1	1	1	1	1	1	1	1	1	1	1	1	1	1	1	1	1	1	1	1	1	1	1	1	1	1	1	1	1	1	1	1	1	1	1	1	1	1
group_138		hypothetical protein	1	1	1	1	1	1	1	1	1	1	1	1	1	1	1	1	1	1	1	1	1	1	1	1	1	1	1	1	1	1	1	1	1	1	1	1	1	1	1	1	1	1	1	1	1	1	1
kdgR	kdgR	HTH-type transcriptional regulator KdgR	1	1	1	1	1	1	1	1	1	1	1	1	1	1	1	1	1	1	1	1	1	1	1	1	1	1	1	1	1	1	1	1	1	1	1	1	1	1	1	1	1	1	1	1	1	1	1
kdgK	kdgK	2-dehydro-3-deoxygluconokinase	1	1	1	1	1	1	1	1	1	1	1	1	1	1	1	1	1	1	1	1	1	1	1	1	1	1	1	1	1	1	1	1	1	1	1	1	1	1	1	1	1	1	1	1	1	1	1
trpD	trpD	Anthranilate phosphoribosyltransferase	1	1	1	1	1	1	1	1	1	1	1	1	1	1	1	1	1	1	1	1	1	1	1	1	1	1	1	1	1	1	1	1	1	1	1	1	1	1	1	1	1	1	1	1	1	1	1
thiY	thiY	Formylaminopyrimidine-binding protein	1	1	1	1	1	1	1	1	1	1	1	1	1	1	1	1	1	1	1	1	1	1	1	1	1	1	1	1	1	1	1	1	1	1	1	1	1	1	1	1	1	1	1	1	1	1	1
pfkA	pfkA	ATP-dependent 6-phosphofructokinase	1	1	1	1	1	1	1	1	1	1	1	1	1	1	1	1	1	1	1	1	1	1	1	1	1	1	1	1	1	1	1	1	1	1	1	1	1	1	1	1	1	1	1	1	1	1	1
melR	melR	HTH-type transcriptional repressor MelR	1	1	1	1	1	1	1	1	1	1	1	1	1	1	1	1	1	1	1	1	1	1	1	1	1	1	1	1	1	1	1	1	1	1	1	1	1	1	1	1	1	1	1	1	1	1	1
group_137		hypothetical protein	1	1	1	1	1	1	1	1	1	1	1	1	1	1	1	1	1	1	1	1	1	1	1	1	1	1	1	1	1	1	1	1	1	1	1	1	1	1	1	1	1	1	1	1	1	1	1
fni	fni	Isopentenyl-diphosphate delta-isomerase	1	1	1	1	1	1	1	1	1	1	1	1	1	1	1	1	1	1	1	1	1	1	1	1	1	1	1	1	1	1	1	1	1	1	1	1	1	1	1	1	1	1	1	1	1	1	1
group_136		hypothetical protein	1	1	1	1	1	1	1	1	1	1	1	1	1	1	1	1	1	1	1	1	1	1	1	1	1	1	1	1	1	1	1	1	1	1	1	1	1	1	1	1	1	1	1	1	1	1	1
ccpA_1	ccpA_1	Catabolite control protein A	1	1	1	1	1	1	1	1	1	1	1	1	1	1	1	1	1	1	1	1	1	1	1	1	1	1	1	1	1	1	1	1	1	1	1	1	1	1	1	1	1	1	1	1	1	1	1
tsaD	tsaD	tRNA N6-adenosine threonylcarbamoyltransferase	1	1	1	1	1	1	1	1	1	1	1	1	1	1	1	1	1	1	1	1	1	1	1	1	1	1	1	1	1	1	1	1	1	1	1	1	1	1	1	1	1	1	1	1	1	1	1
pgl	pgl	6-phosphogluconolactonase	1	1	1	1	1	1	1	1	1	1	1	1	1	1	1	1	1	1	1	1	1	1	1	1	1	1	1	1	1	1	1	1	1	1	1	1	1	1	1	1	1	1	1	1	1	1	1
gpsA	gpsA	Glycerol-3-phosphate dehydrogenase [NAD(P)+]	1	1	1	1	1	1	1	1	1	1	1	1	1	1	1	1	1	1	1	1	1	1	1	1	1	1	1	1	1	1	1	1	1	1	1	1	1	1	1	1	1	1	1	1	1	1	1
arcB	arcB	Ornithine carbamoyltransferase catabolic	1	1	1	1	1	1	1	1	1	1	1	1	1	1	1	1	1	1	1	1	1	1	1	1	1	1	1	1	1	1	1	1	1	1	1	1	1	1	1	1	1	1	1	1	1	1	1
brpA	brpA	Biofilm regulatory protein A	1	1	1	1	1	1	1	1	1	1	1	1	1	1	1	1	1	1	1	1	1	1	1	1	1	1	1	1	1	1	1	1	1	1	1	1	1	1	1	1	1	1	1	1	1	1	1
lnpD	lnpD	UDP-glucose 4-epimerase	1	1	1	1	1	1	1	1	1	1	1	1	1	1	1	1	1	1	1	1	1	1	1	1	1	1	1	1	1	1	1	1	1	1	1	1	1	1	1	1	1	1	1	1	1	1	1
ilvC	ilvC	Ketol-acid reductoisomerase (NADP(+))	1	1	1	1	1	1	1	1	1	1	1	1	1	1	1	1	1	1	1	1	1	1	1	1	1	1	1	1	1	1	1	1	1	1	1	1	1	1	1	1	1	1	1	1	1	1	1
tarJ	tarJ	Ribulose-5-phosphate reductase	1	1	1	1	1	1	1	1	1	1	1	1	1	1	1	1	1	1	1	1	1	1	1	1	1	1	1	1	1	1	1	1	1	1	1	1	1	1	1	1	1	1	1	1	1	1	1
purM	purM	Phosphoribosylformylglycinamidine cyclo-ligase	1	1	1	1	1	1	1	1	1	1	1	1	1	1	1	1	1	1	1	1	1	1	1	1	1	1	1	1	1	1	1	1	1	1	1	1	1	1	1	1	1	1	1	1	1	1	1
ilvE	ilvE	Branched-chain-amino-acid aminotransferase	1	1	1	1	1	1	1	1	1	1	1	1	1	1	1	1	1	1	1	1	1	1	1	1	1	1	1	1	1	1	1	1	1	1	1	1	1	1	1	1	1	1	1	1	1	1	1
trpS2	trpS2	Tryptophan--tRNA ligase 2	1	1	1	1	1	1	1	1	1	1	1	1	1	1	1	1	1	1	1	1	1	1	1	1	1	1	1	1	1	1	1	1	1	1	1	1	1	1	1	1	1	1	1	1	1	1	1
queA	queA	S-adenosylmethionine:tRNA ribosyltransferase-isomerase	1	1	1	1	1	1	1	1	1	1	1	1	1	1	1	1	1	1	1	1	1	1	1	1	1	1	1	1	1	1	1	1	1	1	1	1	1	1	1	1	1	1	1	1	1	1	1
ykfA	ykfA	putative murein peptide carboxypeptidase	1	1	1	1	1	1	1	1	1	1	1	1	1	1	1	1	1	1	1	1	1	1	1	1	1	1	1	1	1	1	1	1	1	1	1	1	1	1	1	1	1	1	1	1	1	1	1
aroF	aroF	Phospho-2-dehydro-3-deoxyheptonate aldolase Tyr-sensitive	1	1	1	1	1	1	1	1	1	1	1	1	1	1	1	1	1	1	1	1	1	1	1	1	1	1	1	1	1	1	1	1	1	1	1	1	1	1	1	1	1	1	1	1	1	1	1
aroG	aroG	Phospho-2-dehydro-3-deoxyheptonate aldolase Phe-sensitive	1	1	1	1	1	1	1	1	1	1	1	1	1	1	1	1	1	1	1	1	1	1	1	1	1	1	1	1	1	1	1	1	1	1	1	1	1	1	1	1	1	1	1	1	1	1	1
group_134		hypothetical protein	1	1	1	1	1	1	1	1	1	1	1	1	1	1	1	1	1	1	1	1	1	1	1	1	1	1	1	1	1	1	1	1	1	1	1	1	1	1	1	1	1	1	1	1	1	1	1
hrcA	hrcA	Heat-inducible transcription repressor HrcA	1	1	1	1	1	1	1	1	1	1	1	1	1	1	1	1	1	1	1	1	1	1	1	1	1	1	1	1	1	1	1	1	1	1	1	1	1	1	1	1	1	1	1	1	1	1	1
mro	mro	Aldose 1-epimerase	1	1	1	1	1	1	1	1	1	1	1	1	1	1	1	1	1	1	1	1	1	1	1	1	1	1	1	1	1	1	1	1	1	1	1	1	1	1	1	1	1	1	1	1	1	1	1
yqeN	yqeN	putative protein YqeN	1	1	1	1	1	1	1	1	1	1	1	1	1	1	1	1	1	1	1	1	1	1	1	1	1	1	1	1	1	1	1	1	1	1	1	1	1	1	1	1	1	1	1	1	1	1	1
adh_1	adh_1	Alcohol dehydrogenase	1	1	1	1	1	1	1	1	1	1	1	1	1	1	1	1	1	1	1	1	1	1	1	1	1	1	1	1	1	1	1	1	1	1	1	1	1	1	1	1	1	1	1	1	1	1	1
tsf	tsf	Elongation factor Ts	1	1	1	1	1	1	1	1	1	1	1	1	1	1	1	1	1	1	1	1	1	1	1	1	1	1	1	1	1	1	1	1	1	1	1	1	1	1	1	1	1	1	1	1	1	1	1
group_132		hypothetical protein	1	1	1	1	1	1	1	1	1	1	1	1	1	1	1	1	1	1	1	1	1	1	1	1	1	1	1	1	1	1	1	1	1	1	1	1	1	1	1	1	1	1	1	1	1	1	1
pdhC	pdhC	Dihydrolipoyllysine-residue acetyltransferase component of pyruvate dehydrogenase complex	1	1	1	1	1	1	1	1	1	1	1	1	1	1	1	1	1	1	1	1	1	1	1	1	1	1	1	1	1	1	1	1	1	1	1	1	1	1	1	1	1	1	1	1	1	1	1
cpoA	cpoA	Alpha-galactosylglucosyldiacylglycerol synthase	1	1	1	1	1	1	1	1	1	1	1	1	1	1	1	1	1	1	1	1	1	1	1	1	1	1	1	1	1	1	1	1	1	1	1	1	1	1	1	1	1	1	1	1	1	1	1
ddl	ddl	D-alanine--D-alanine ligase	1	1	1	1	1	1	1	1	1	1	1	1	1	1	1	1	1	1	1	1	1	1	1	1	1	1	1	1	1	1	1	1	1	1	1	1	1	1	1	1	1	1	1	1	1	1	1
pheS	pheS	Phenylalanine--tRNA ligase alpha subunit	1	1	1	1	1	1	1	1	1	1	1	1	1	1	1	1	1	1	1	1	1	1	1	1	1	1	1	1	1	1	1	1	1	1	1	1	1	1	1	1	1	1	1	1	1	1	1
tmpC	tmpC	Membrane lipoprotein TmpC	1	1	1	1	1	1	1	1	1	1	1	1	1	1	1	1	1	1	1	1	1	1	1	1	1	1	1	1	1	1	1	1	1	1	1	1	1	1	1	1	1	1	1	1	1	1	1
saeS	saeS	Histidine protein kinase SaeS	1	1	1	1	1	1	1	1	1	1	1	1	1	1	1	1	1	1	1	1	1	1	1	1	1	1	1	1	1	1	1	1	1	1	1	1	1	1	1	1	1	1	1	1	1	1	1
capD	capD	UDP-glucose 4-epimerase	1	1	1	1	1	1	1	1	1	1	1	1	1	1	1	1	1	1	1	1	1	1	1	1	1	1	1	1	1	1	1	1	1	1	1	1	1	1	1	1	1	1	1	1	1	1	1
murG	murG	UDP-N-acetylglucosamine--N-acetylmuramyl-(pentapeptide) pyrophosphoryl-undecaprenol N-acetylglucosamine transferase	1	1	1	1	1	1	1	1	1	1	1	1	1	1	1	1	1	1	1	1	1	1	1	1	1	1	1	1	1	1	1	1	1	1	1	1	1	1	1	1	1	1	1	1	1	1	1
adh_2	adh_2	Alcohol dehydrogenase	1	1	1	1	1	1	1	1	1	1	1	1	1	1	1	1	1	1	1	1	1	1	1	1	1	1	1	1	1	1	1	1	1	1	1	1	1	1	1	1	1	1	1	1	1	1	1
rfuC	rfuC	putative riboflavin import permease protein RfuC	1	1	1	1	1	1	1	1	1	1	1	1	1	1	1	1	1	1	1	1	1	1	1	1	1	1	1	1	1	1	1	1	1	1	1	1	1	1	1	1	1	1	1	1	1	1	1
ypdF	ypdF	Aminopeptidase YpdF	1	1	1	1	1	1	1	1	1	1	1	1	1	1	1	1	1	1	1	1	1	1	1	1	1	1	1	1	1	1	1	1	1	1	1	1	1	1	1	1	1	1	1	1	1	1	1
metN	metN	Methionine import ATP-binding protein MetN	1	1	1	1	1	1	1	1	1	1	1	1	1	1	1	1	1	1	1	1	1	1	1	1	1	1	1	1	1	1	1	1	1	1	1	1	1	1	1	1	1	1	1	1	1	1	1
dinB	dinB	DNA polymerase IV	1	1	1	1	1	1	1	1	1	1	1	1	1	1	1	1	1	1	1	1	1	1	1	1	1	1	1	1	1	1	1	1	1	1	1	1	1	1	1	1	1	1	1	1	1	1	1
pepA_1	pepA_1	Glutamyl aminopeptidase	1	1	1	1	1	1	1	1	1	1	1	1	1	1	1	1	1	1	1	1	1	1	1	1	1	1	1	1	1	1	1	1	1	1	1	1	1	1	1	1	1	1	1	1	1	1	1
group_131		hypothetical protein	1	1	1	1	1	1	1	1	1	1	1	1	1	1	1	1	1	1	1	1	1	1	1	1	1	1	1	1	1	1	1	1	1	1	1	1	1	1	1	1	1	1	1	1	1	1	1
aroB	aroB	3-dehydroquinate synthase	1	1	1	1	1	1	1	1	1	1	1	1	1	1	1	1	1	1	1	1	1	1	1	1	1	1	1	1	1	1	1	1	1	1	1	1	1	1	1	1	1	1	1	1	1	1	1
xerS	xerS	Tyrosine recombinase XerS	1	1	1	1	1	1	1	1	1	1	1	1	1	1	1	1	1	1	1	1	1	1	1	1	1	1	1	1	1	1	1	1	1	1	1	1	1	1	1	1	1	1	1	1	1	1	1
potD	potD	Spermidine/putrescine-binding periplasmic protein	1	1	1	1	1	1	1	1	1	1	1	1	1	1	1	1	1	1	1	1	1	1	1	1	1	1	1	1	1	1	1	1	1	1	1	1	1	1	1	1	1	1	1	1	1	1	1
group_129		hypothetical protein	1	1	1	1	1	1	1	1	1	1	1	1	1	1	1	1	1	1	1	1	1	1	1	1	1	1	1	1	1	1	1	1	1	1	1	1	1	1	1	1	1	1	1	1	1	1	1
carA	carA	Carbamoyl-phosphate synthase small chain	1	1	1	1	1	1	1	1	1	1	1	1	1	1	1	1	1	1	1	1	1	1	1	1	1	1	1	1	1	1	1	1	1	1	1	1	1	1	1	1	1	1	1	1	1	1	1
prfA	prfA	Peptide chain release factor 1	1	1	1	1	1	1	1	1	1	1	1	1	1	1	1	1	1	1	1	1	1	1	1	1	1	1	1	1	1	1	1	1	1	1	1	1	1	1	1	1	1	1	1	1	1	1	1
group_128		hypothetical protein	1	1	1	1	1	1	1	1	1	1	1	1	1	1	1	1	1	1	1	1	1	1	1	1	1	1	1	1	1	1	1	1	1	1	1	1	1	1	1	1	1	1	1	1	1	1	1
yfmL	yfmL	putative ATP-dependent RNA helicase YfmL	1	1	1	1	1	1	1	1	1	1	1	1	1	1	1	1	1	1	1	1	1	1	1	1	1	1	1	1	1	1	1	1	1	1	1	1	1	1	1	1	1	1	1	1	1	1	1
pepQ	pepQ	Xaa-Pro dipeptidase	1	1	1	1	1	1	1	1	1	1	1	1	1	1	1	1	1	1	1	1	1	1	1	1	1	1	1	1	1	1	1	1	1	1	1	1	1	1	1	1	1	1	1	1	1	1	1
group_126		hypothetical protein	1	1	1	1	1	1	1	1	1	1	1	1	1	1	1	1	1	1	1	1	1	1	1	1	1	1	1	1	1	1	1	1	1	1	1	1	1	1	1	1	1	1	1	1	1	1	1
gldA	gldA	Glycerol dehydrogenase	1	1	1	1	1	1	1	1	1	1	1	1	1	1	1	1	1	1	1	1	1	1	1	1	1	1	1	1	1	1	1	1	1	1	1	1	1	1	1	1	1	1	1	1	1	1	1
purK	purK	N5-carboxyaminoimidazole ribonucleotide synthase	1	1	1	1	1	1	1	1	1	1	1	1	1	1	1	1	1	1	1	1	1	1	1	1	1	1	1	1	1	1	1	1	1	1	1	1	1	1	1	1	1	1	1	1	1	1	1
metI	metI	Cystathionine gamma-synthase/O-acetylhomoserine (thiol)-lyase	1	1	1	1	1	1	1	1	1	1	1	1	1	1	1	1	1	1	1	1	1	1	1	1	1	1	1	1	1	1	1	1	1	1	1	1	1	1	1	1	1	1	1	1	1	1	1
recF	recF	DNA replication and repair protein RecF	1	1	1	1	1	1	1	1	1	1	1	1	1	1	1	1	1	1	1	1	1	1	1	1	1	1	1	1	1	1	1	1	1	1	1	1	1	1	1	1	1	1	1	1	1	1	1
mnaA	mnaA	UDP-N-acetylglucosamine 2-epimerase	1	1	1	1	1	1	1	1	1	1	1	1	1	1	1	1	1	1	1	1	1	1	1	1	1	1	1	1	1	1	1	1	1	1	1	1	1	1	1	1	1	1	1	1	1	1	1
ribD	ribD	Riboflavin biosynthesis protein RibD	1	1	1	1	1	1	1	1	1	1	1	1	1	1	1	1	1	1	1	1	1	1	1	1	1	1	1	1	1	1	1	1	1	1	1	1	1	1	1	1	1	1	1	1	1	1	1
pglJ	pglJ	N-acetylgalactosamine-NN'-diacetylbacillosaminyl-diphospho-undecaprenol 4-alpha-N-acetylgalactosaminyltransferase	1	1	1	1	1	1	1	1	1	1	1	1	1	1	1	1	1	1	1	1	1	1	1	1	1	1	1	1	1	1	1	1	1	1	1	1	1	1	1	1	1	1	1	1	1	1	1
alr	alr	Alanine racemase	1	1	1	1	1	1	1	1	1	1	1	1	1	1	1	1	1	1	1	1	1	1	1	1	1	1	1	1	1	1	1	1	1	1	1	1	1	1	1	1	1	1	1	1	1	1	1
group_125		hypothetical protein	1	1	1	1	1	1	1	1	1	1	1	1	1	1	1	1	1	1	1	1	1	1	1	1	1	1	1	1	1	1	1	1	1	1	1	1	1	1	1	1	1	1	1	1	1	1	1
group_124		hypothetical protein	1	1	1	1	1	1	1	1	1	1	1	1	1	1	1	1	1	1	1	1	1	1	1	1	1	1	1	1	1	1	1	1	1	1	1	1	1	1	1	1	1	1	1	1	1	1	1
yqeH	yqeH	putative protein YqeH	1	1	1	1	1	1	1	1	1	1	1	1	1	1	1	1	1	1	1	1	1	1	1	1	1	1	1	1	1	1	1	1	1	1	1	1	1	1	1	1	1	1	1	1	1	1	1
proB	proB	Glutamate 5-kinase 1	1	1	1	1	1	1	1	1	1	1	1	1	1	1	1	1	1	1	1	1	1	1	1	1	1	1	1	1	1	1	1	1	1	1	1	1	1	1	1	1	1	1	1	1	1	1	1
sigA	sigA	RNA polymerase sigma factor SigA	1	1	1	1	1	1	1	1	1	1	1	1	1	1	1	1	1	1	1	1	1	1	1	1	1	1	1	1	1	1	1	1	1	1	1	1	1	1	1	1	1	1	1	1	1	1	1
msrAB	msrAB	Peptide methionine sulfoxide reductase MsrA/MsrB	1	1	1	1	1	1	1	1	1	1	1	1	1	1	1	1	1	1	1	1	1	1	1	1	1	1	1	1	1	1	1	1	1	1	1	1	1	1	1	1	1	1	1	1	1	1	1
ychF	ychF	Ribosome-binding ATPase YchF	1	1	1	1	1	1	1	1	1	1	1	1	1	1	1	1	1	1	1	1	1	1	1	1	1	1	1	1	1	1	1	1	1	1	1	1	1	1	1	1	1	1	1	1	1	1	1
iscS_1	iscS_1	Cysteine desulfurase IscS	1	1	1	1	1	1	1	1	1	1	1	1	1	1	1	1	1	1	1	1	1	1	1	1	1	1	1	1	1	1	1	1	1	1	1	1	1	1	1	1	1	1	1	1	1	1	1
mnmA	mnmA	tRNA-specific 2-thiouridylase MnmA	1	1	1	1	1	1	1	1	1	1	1	1	1	1	1	1	1	1	1	1	1	1	1	1	1	1	1	1	1	1	1	1	1	1	1	1	1	1	1	1	1	1	1	1	1	1	1
nusA	nusA	Transcription termination/antitermination protein NusA	1	1	1	1	1	1	1	1	1	1	1	1	1	1	1	1	1	1	1	1	1	1	1	1	1	1	1	1	1	1	1	1	1	1	1	1	1	1	1	1	1	1	1	1	1	1	1
nspC	nspC	Carboxynorspermidine/carboxyspermidine decarboxylase	1	1	1	1	1	1	1	1	1	1	1	1	1	1	1	1	1	1	1	1	1	1	1	1	1	1	1	1	1	1	1	1	1	1	1	1	1	1	1	1	1	1	1	1	1	1	1
group_121		N-acetyldiaminopimelate deacetylase	1	1	1	1	1	1	1	1	1	1	1	1	1	1	1	1	1	1	1	1	1	1	1	1	1	1	1	1	1	1	1	1	1	1	1	1	1	1	1	1	1	1	1	1	1	1	1
hemW	hemW	Heme chaperone HemW	1	1	1	1	1	1	1	1	1	1	1	1	1	1	1	1	1	1	1	1	1	1	1	1	1	1	1	1	1	1	1	1	1	1	1	1	1	1	1	1	1	1	1	1	1	1	1
dnaJ	dnaJ	Chaperone protein DnaJ	1	1	1	1	1	1	1	1	1	1	1	1	1	1	1	1	1	1	1	1	1	1	1	1	1	1	1	1	1	1	1	1	1	1	1	1	1	1	1	1	1	1	1	1	1	1	1
tgt	tgt	Queuine tRNA-ribosyltransferase	1	1	1	1	1	1	1	1	1	1	1	1	1	1	1	1	1	1	1	1	1	1	1	1	1	1	1	1	1	1	1	1	1	1	1	1	1	1	1	1	1	1	1	1	1	1	1
adhB	adhB	Alcohol dehydrogenase 2	1	1	1	1	1	1	1	1	1	1	1	1	1	1	1	1	1	1	1	1	1	1	1	1	1	1	1	1	1	1	1	1	1	1	1	1	1	1	1	1	1	1	1	1	1	1	1
agaA_2	agaA_2	N-acetylgalactosamine-6-phosphate deacetylase	1	1	1	1	1	1	1	1	1	1	1	1	1	1	1	1	1	1	1	1	1	1	1	1	1	1	1	1	1	1	1	1	1	1	1	1	1	1	1	1	1	1	1	1	1	1	1
group_118		hypothetical protein	1	1	1	1	1	1	1	1	1	1	1	1	1	1	1	1	1	1	1	1	1	1	1	1	1	1	1	1	1	1	1	1	1	1	1	1	1	1	1	1	1	1	1	1	1	1	1
rlmL	rlmL	Ribosomal RNA large subunit methyltransferase K/L	1	1	1	1	1	1	1	1	1	1	1	1	1	1	1	1	1	1	1	1	1	1	1	1	1	1	1	1	1	1	1	1	1	1	1	1	1	1	1	1	1	1	1	1	1	1	1
potA	potA	Spermidine/putrescine import ATP-binding protein PotA	1	1	1	1	1	1	1	1	1	1	1	1	1	1	1	1	1	1	1	1	1	1	1	1	1	1	1	1	1	1	1	1	1	1	1	1	1	1	1	1	1	1	1	1	1	1	1
agaS	agaS	Putative D-galactosamine-6-phosphate deaminase AgaS	1	1	1	1	1	1	1	1	1	1	1	1	1	1	1	1	1	1	1	1	1	1	1	1	1	1	1	1	1	1	1	1	1	1	1	1	1	1	1	1	1	1	1	1	1	1	1
patB	patB	Cystathionine beta-lyase PatB	1	1	1	1	1	1	1	1	1	1	1	1	1	1	1	1	1	1	1	1	1	1	1	1	1	1	1	1	1	1	1	1	1	1	1	1	1	1	1	1	1	1	1	1	1	1	1
group_115		Putative transport protein	1	1	1	1	1	1	1	1	1	1	1	1	1	1	1	1	1	1	1	1	1	1	1	1	1	1	1	1	1	1	1	1	1	1	1	1	1	1	1	1	1	1	1	1	1	1	1
recA	recA	Protein RecA	1	1	1	1	1	1	1	1	1	1	1	1	1	1	1	1	1	1	1	1	1	1	1	1	1	1	1	1	1	1	1	1	1	1	1	1	1	1	1	1	1	1	1	1	1	1	1
yycB	yycB	putative transporter YycB	1	1	1	1	1	1	1	1	1	1	1	1	1	1	1	1	1	1	1	1	1	1	1	1	1	1	1	1	1	1	1	1	1	1	1	1	1	1	1	1	1	1	1	1	1	1	1
aroC	aroC	Chorismate synthase	1	1	1	1	1	1	1	1	1	1	1	1	1	1	1	1	1	1	1	1	1	1	1	1	1	1	1	1	1	1	1	1	1	1	1	1	1	1	1	1	1	1	1	1	1	1	1
dapX	dapX	putative N-acetyl-LL-diaminopimelate aminotransferase	1	1	1	1	1	1	1	1	1	1	1	1	1	1	1	1	1	1	1	1	1	1	1	1	1	1	1	1	1	1	1	1	1	1	1	1	1	1	1	1	1	1	1	1	1	1	1
rlmI	rlmI	Ribosomal RNA large subunit methyltransferase I	1	1	1	1	1	1	1	1	1	1	1	1	1	1	1	1	1	1	1	1	1	1	1	1	1	1	1	1	1	1	1	1	1	1	1	1	1	1	1	1	1	1	1	1	1	1	1
mvaS	mvaS	Hydroxymethylglutaryl-CoA synthase	1	1	1	1	1	1	1	1	1	1	1	1	1	1	1	1	1	1	1	1	1	1	1	1	1	1	1	1	1	1	1	1	1	1	1	1	1	1	1	1	1	1	1	1	1	1	1
mutY	mutY	Adenine DNA glycosylase	1	1	1	1	1	1	1	1	1	1	1	1	1	1	1	1	1	1	1	1	1	1	1	1	1	1	1	1	1	1	1	1	1	1	1	1	1	1	1	1	1	1	1	1	1	1	1
group_114		hypothetical protein	1	1	1	1	1	1	1	1	1	1	1	1	1	1	1	1	1	1	1	1	1	1	1	1	1	1	1	1	1	1	1	1	1	1	1	1	1	1	1	1	1	1	1	1	1	1	1
group_113		hypothetical protein	1	1	1	1	1	1	1	1	1	1	1	1	1	1	1	1	1	1	1	1	1	1	1	1	1	1	1	1	1	1	1	1	1	1	1	1	1	1	1	1	1	1	1	1	1	1	1
htrA	htrA	Serine protease Do-like HtrA	1	1	1	1	1	1	1	1	1	1	1	1	1	1	1	1	1	1	1	1	1	1	1	1	1	1	1	1	1	1	1	1	1	1	1	1	1	1	1	1	1	1	1	1	1	1	1
group_112		hypothetical protein	1	1	1	1	1	1	1	1	1	1	1	1	1	1	1	1	1	1	1	1	1	1	1	1	1	1	1	1	1	1	1	1	1	1	1	1	1	1	1	1	1	1	1	1	1	1	1
cca	cca	CCA-adding enzyme	1	1	1	1	1	1	1	1	1	1	1	1	1	1	1	1	1	1	1	1	1	1	1	1	1	1	1	1	1	1	1	1	1	1	1	1	1	1	1	1	1	1	1	1	1	1	1
wbpI	wbpI	UDP-23-diacetamido-23-dideoxy-D-glucuronate 2-epimerase	1	1	1	1	1	1	1	1	1	1	1	1	1	1	1	1	1	1	1	1	1	1	1	1	1	1	1	1	1	1	1	1	1	1	1	1	1	1	1	1	1	1	1	1	1	1	1
aspB	aspB	Asparagine--oxo-acid transaminase	1	1	1	1	1	1	1	1	1	1	1	1	1	1	1	1	1	1	1	1	1	1	1	1	1	1	1	1	1	1	1	1	1	1	1	1	1	1	1	1	1	1	1	1	1	1	1
group_111		hypothetical protein	1	1	1	1	1	1	1	1	1	1	1	1	1	1	1	1	1	1	1	1	1	1	1	1	1	1	1	1	1	1	1	1	1	1	1	1	1	1	1	1	1	1	1	1	1	1	1
ugl	ugl	Unsaturated chondroitin disaccharide hydrolase	1	1	1	1	1	1	1	1	1	1	1	1	1	1	1	1	1	1	1	1	1	1	1	1	1	1	1	1	1	1	1	1	1	1	1	1	1	1	1	1	1	1	1	1	1	1	1
ackA	ackA	Acetate kinase	1	1	1	1	1	1	1	1	1	1	1	1	1	1	1	1	1	1	1	1	1	1	1	1	1	1	1	1	1	1	1	1	1	1	1	1	1	1	1	1	1	1	1	1	1	1	1
metK	metK	S-adenosylmethionine synthase	1	1	1	1	1	1	1	1	1	1	1	1	1	1	1	1	1	1	1	1	1	1	1	1	1	1	1	1	1	1	1	1	1	1	1	1	1	1	1	1	1	1	1	1	1	1	1
group_110		hypothetical protein	1	1	1	1	1	1	1	1	1	1	1	1	1	1	1	1	1	1	1	1	1	1	1	1	1	1	1	1	1	1	1	1	1	1	1	1	1	1	1	1	1	1	1	1	1	1	1
pgk	pgk	Phosphoglycerate kinase	1	1	1	1	1	1	1	1	1	1	1	1	1	1	1	1	1	1	1	1	1	1	1	1	1	1	1	1	1	1	1	1	1	1	1	1	1	1	1	1	1	1	1	1	1	1	1
tuf	tuf	Elongation factor Tu	1	1	1	1	1	1	1	1	1	1	1	1	1	1	1	1	1	1	1	1	1	1	1	1	1	1	1	1	1	1	1	1	1	1	1	1	1	1	1	1	1	1	1	1	1	1	1
divIB	divIB	Cell division protein DivIB	1	1	1	1	1	1	1	1	1	1	1	1	1	1	1	1	1	1	1	1	1	1	1	1	1	1	1	1	1	1	1	1	1	1	1	1	1	1	1	1	1	1	1	1	1	1	1
yknX	yknX	Putative efflux system component YknX	1	1	1	1	1	1	1	1	1	1	1	1	1	1	1	1	1	1	1	1	1	1	1	1	1	1	1	1	1	1	1	1	1	1	1	1	1	1	1	1	1	1	1	1	1	1	1
sbnD	sbnD	Staphyloferrin B transporter	1	1	1	1	1	1	1	1	1	1	1	1	1	1	1	1	1	1	1	1	1	1	1	1	1	1	1	1	1	1	1	1	1	1	1	1	1	1	1	1	1	1	1	1	1	1	1
rpsA	rpsA	30S Ribosomal protein S1	1	1	1	1	1	1	1	1	1	1	1	1	1	1	1	1	1	1	1	1	1	1	1	1	1	1	1	1	1	1	1	1	1	1	1	1	1	1	1	1	1	1	1	1	1	1	1
ribBA	ribBA	Riboflavin biosynthesis protein RibBA	1	1	1	1	1	1	1	1	1	1	1	1	1	1	1	1	1	1	1	1	1	1	1	1	1	1	1	1	1	1	1	1	1	1	1	1	1	1	1	1	1	1	1	1	1	1	1
deoB	deoB	Phosphopentomutase	1	1	1	1	1	1	1	1	1	1	1	1	1	1	1	1	1	1	1	1	1	1	1	1	1	1	1	1	1	1	1	1	1	1	1	1	1	1	1	1	1	1	1	1	1	1	1
thiI	thiI	putative tRNA sulfurtransferase	1	1	1	1	1	1	1	1	1	1	1	1	1	1	1	1	1	1	1	1	1	1	1	1	1	1	1	1	1	1	1	1	1	1	1	1	1	1	1	1	1	1	1	1	1	1	1
alaA	alaA	Glutamate-pyruvate aminotransferase AlaA	1	1	1	1	1	1	1	1	1	1	1	1	1	1	1	1	1	1	1	1	1	1	1	1	1	1	1	1	1	1	1	1	1	1	1	1	1	1	1	1	1	1	1	1	1	1	1
femX	femX	Lipid II:glycine glycyltransferase	1	1	1	1	1	1	1	1	1	1	1	1	1	1	1	1	1	1	1	1	1	1	1	1	1	1	1	1	1	1	1	1	1	1	1	1	1	1	1	1	1	1	1	1	1	1	1
rodA	rodA	Peptidoglycan glycosyltransferase RodA	1	1	1	1	1	1	1	1	1	1	1	1	1	1	1	1	1	1	1	1	1	1	1	1	1	1	1	1	1	1	1	1	1	1	1	1	1	1	1	1	1	1	1	1	1	1	1
pepT	pepT	Peptidase T	1	1	1	1	1	1	1	1	1	1	1	1	1	1	1	1	1	1	1	1	1	1	1	1	1	1	1	1	1	1	1	1	1	1	1	1	1	1	1	1	1	1	1	1	1	1	1
trpB	trpB	Tryptophan synthase beta chain	1	1	1	1	1	1	1	1	1	1	1	1	1	1	1	1	1	1	1	1	1	1	1	1	1	1	1	1	1	1	1	1	1	1	1	1	1	1	1	1	1	1	1	1	1	1	1
sufS	sufS	Cysteine desulfurase SufS	1	1	1	1	1	1	1	1	1	1	1	1	1	1	1	1	1	1	1	1	1	1	1	1	1	1	1	1	1	1	1	1	1	1	1	1	1	1	1	1	1	1	1	1	1	1	1
arnB	arnB	UDP-4-amino-4-deoxy-L-arabinose--oxoglutarate aminotransferase	1	1	1	1	1	1	1	1	1	1	1	1	1	1	1	1	1	1	1	1	1	1	1	1	1	1	1	1	1	1	1	1	1	1	1	1	1	1	1	1	1	1	1	1	1	1	1
group_107		hypothetical protein	1	1	1	1	1	1	1	1	1	1	1	1	1	1	1	1	1	1	1	1	1	1	1	1	1	1	1	1	1	1	1	1	1	1	1	1	1	1	1	1	1	1	1	1	1	1	1
wbjC	wbjC	UDP-2-acetamido-26-beta-L-arabino-hexul-4-ose reductase	1	1	1	1	1	1	1	1	1	1	1	1	1	1	1	1	1	1	1	1	1	1	1	1	1	1	1	1	1	1	1	1	1	1	1	1	1	1	1	1	1	1	1	1	1	1	1
arcA	arcA	Arginine deiminase	1	1	1	1	1	1	1	1	1	1	1	1	1	1	1	1	1	1	1	1	1	1	1	1	1	1	1	1	1	1	1	1	1	1	1	1	1	1	1	1	1	1	1	1	1	1	1
group_106		hypothetical protein	1	1	1	1	1	1	1	1	1	1	1	1	1	1	1	1	1	1	1	1	1	1	1	1	1	1	1	1	1	1	1	1	1	1	1	1	1	1	1	1	1	1	1	1	1	1	1
ftsW	ftsW	putative peptidoglycan glycosyltransferase FtsW	1	1	1	1	1	1	1	1	1	1	1	1	1	1	1	1	1	1	1	1	1	1	1	1	1	1	1	1	1	1	1	1	1	1	1	1	1	1	1	1	1	1	1	1	1	1	1
femA	femA	Aminoacyltransferase FemA	1	1	1	1	1	1	1	1	1	1	1	1	1	1	1	1	1	1	1	1	1	1	1	1	1	1	1	1	1	1	1	1	1	1	1	1	1	1	1	1	1	1	1	1	1	1	1
clpX	clpX	ATP-dependent Clp protease ATP-binding subunit ClpX	1	1	1	1	1	1	1	1	1	1	1	1	1	1	1	1	1	1	1	1	1	1	1	1	1	1	1	1	1	1	1	1	1	1	1	1	1	1	1	1	1	1	1	1	1	1	1
group_105		hypothetical protein	1	1	1	1	1	1	1	1	1	1	1	1	1	1	1	1	1	1	1	1	1	1	1	1	1	1	1	1	1	1	1	1	1	1	1	1	1	1	1	1	1	1	1	1	1	1	1
fabF	fabF	3-oxoacyl-[acyl-carrier-protein] synthase 2	1	1	1	1	1	1	1	1	1	1	1	1	1	1	1	1	1	1	1	1	1	1	1	1	1	1	1	1	1	1	1	1	1	1	1	1	1	1	1	1	1	1	1	1	1	1	1
group_103		hypothetical protein	1	1	1	1	1	1	1	1	1	1	1	1	1	1	1	1	1	1	1	1	1	1	1	1	1	1	1	1	1	1	1	1	1	1	1	1	1	1	1	1	1	1	1	1	1	1	1
group_102		hypothetical protein	1	1	1	1	1	1	1	1	1	1	1	1	1	1	1	1	1	1	1	1	1	1	1	1	1	1	1	1	1	1	1	1	1	1	1	1	1	1	1	1	1	1	1	1	1	1	1
ilvA	ilvA	L-threonine dehydratase biosynthetic IlvA	1	1	1	1	1	1	1	1	1	1	1	1	1	1	1	1	1	1	1	1	1	1	1	1	1	1	1	1	1	1	1	1	1	1	1	1	1	1	1	1	1	1	1	1	1	1	1
lysA	lysA	Diaminopimelate decarboxylase	1	1	1	1	1	1	1	1	1	1	1	1	1	1	1	1	1	1	1	1	1	1	1	1	1	1	1	1	1	1	1	1	1	1	1	1	1	1	1	1	1	1	1	1	1	1	1
glyA	glyA	Serine hydroxymethyltransferase	1	1	1	1	1	1	1	1	1	1	1	1	1	1	1	1	1	1	1	1	1	1	1	1	1	1	1	1	1	1	1	1	1	1	1	1	1	1	1	1	1	1	1	1	1	1	1
group_100		hypothetical protein	1	1	1	1	1	1	1	1	1	1	1	1	1	1	1	1	1	1	1	1	1	1	1	1	1	1	1	1	1	1	1	1	1	1	1	1	1	1	1	1	1	1	1	1	1	1	1
group_99		Putative zinc metalloprotease	1	1	1	1	1	1	1	1	1	1	1	1	1	1	1	1	1	1	1	1	1	1	1	1	1	1	1	1	1	1	1	1	1	1	1	1	1	1	1	1	1	1	1	1	1	1	1
yknZ	yknZ	putative ABC transporter permease YknZ	1	1	1	1	1	1	1	1	1	1	1	1	1	1	1	1	1	1	1	1	1	1	1	1	1	1	1	1	1	1	1	1	1	1	1	1	1	1	1	1	1	1	1	1	1	1	1
ftsZ	ftsZ	Cell division protein FtsZ	1	1	1	1	1	1	1	1	1	1	1	1	1	1	1	1	1	1	1	1	1	1	1	1	1	1	1	1	1	1	1	1	1	1	1	1	1	1	1	1	1	1	1	1	1	1	1
group_98		Carboxynorspermidine synthase	1	1	1	1	1	1	1	1	1	1	1	1	1	1	1	1	1	1	1	1	1	1	1	1	1	1	1	1	1	1	1	1	1	1	1	1	1	1	1	1	1	1	1	1	1	1	1
murA1_1	murA1_1	UDP-N-acetylglucosamine 1-carboxyvinyltransferase	1	1	1	1	1	1	1	1	1	1	1	1	1	1	1	1	1	1	1	1	1	1	1	1	1	1	1	1	1	1	1	1	1	1	1	1	1	1	1	1	1	1	1	1	1	1	1
proA	proA	Gamma-glutamyl phosphate reductase	1	1	1	1	1	1	1	1	1	1	1	1	1	1	1	1	1	1	1	1	1	1	1	1	1	1	1	1	1	1	1	1	1	1	1	1	1	1	1	1	1	1	1	1	1	1	1
purD	purD	Phosphoribosylamine--glycine ligase	1	1	1	1	1	1	1	1	1	1	1	1	1	1	1	1	1	1	1	1	1	1	1	1	1	1	1	1	1	1	1	1	1	1	1	1	1	1	1	1	1	1	1	1	1	1	1
group_96		hypothetical protein	1	1	1	1	1	1	1	1	1	1	1	1	1	1	1	1	1	1	1	1	1	1	1	1	1	1	1	1	1	1	1	1	1	1	1	1	1	1	1	1	1	1	1	1	1	1	1
radA	radA	DNA repair protein RadA	1	1	1	1	1	1	1	1	1	1	1	1	1	1	1	1	1	1	1	1	1	1	1	1	1	1	1	1	1	1	1	1	1	1	1	1	1	1	1	1	1	1	1	1	1	1	1
pucK	pucK	Uric acid permease PucK	1	1	1	1	1	1	1	1	1	1	1	1	1	1	1	1	1	1	1	1	1	1	1	1	1	1	1	1	1	1	1	1	1	1	1	1	1	1	1	1	1	1	1	1	1	1	1
group_95		hypothetical protein	1	1	1	1	1	1	1	1	1	1	1	1	1	1	1	1	1	1	1	1	1	1	1	1	1	1	1	1	1	1	1	1	1	1	1	1	1	1	1	1	1	1	1	1	1	1	1
pyrC	pyrC	Dihydroorotase	1	1	1	1	1	1	1	1	1	1	1	1	1	1	1	1	1	1	1	1	1	1	1	1	1	1	1	1	1	1	1	1	1	1	1	1	1	1	1	1	1	1	1	1	1	1	1
malX	malX	Maltose/maltodextrin-binding protein	1	1	1	1	1	1	1	1	1	1	1	1	1	1	1	1	1	1	1	1	1	1	1	1	1	1	1	1	1	1	1	1	1	1	1	1	1	1	1	1	1	1	1	1	1	1	1
group_94		putative AAA domain-containing protein	1	1	1	1	1	1	1	1	1	1	1	1	1	1	1	1	1	1	1	1	1	1	1	1	1	1	1	1	1	1	1	1	1	1	1	1	1	1	1	1	1	1	1	1	1	1	1
gabR	gabR	HTH-type transcriptional regulatory protein GabR	1	1	1	1	1	1	1	1	1	1	1	1	1	1	1	1	1	1	1	1	1	1	1	1	1	1	1	1	1	1	1	1	1	1	1	1	1	1	1	1	1	1	1	1	1	1	1
serS	serS	Serine--tRNA ligase	1	1	1	1	1	1	1	1	1	1	1	1	1	1	1	1	1	1	1	1	1	1	1	1	1	1	1	1	1	1	1	1	1	1	1	1	1	1	1	1	1	1	1	1	1	1	1
mvaA	mvaA	3-hydroxy-3-methylglutaryl-coenzyme A reductase	1	1	1	1	1	1	1	1	1	1	1	1	1	1	1	1	1	1	1	1	1	1	1	1	1	1	1	1	1	1	1	1	1	1	1	1	1	1	1	1	1	1	1	1	1	1	1
group_93		hypothetical protein	1	1	1	1	1	1	1	1	1	1	1	1	1	1	1	1	1	1	1	1	1	1	1	1	1	1	1	1	1	1	1	1	1	1	1	1	1	1	1	1	1	1	1	1	1	1	1
group_92		hypothetical protein	1	1	1	1	1	1	1	1	1	1	1	1	1	1	1	1	1	1	1	1	1	1	1	1	1	1	1	1	1	1	1	1	1	1	1	1	1	1	1	1	1	1	1	1	1	1	1
tilS	tilS	tRNA(Ile)-lysidine synthase	1	1	1	1	1	1	1	1	1	1	1	1	1	1	1	1	1	1	1	1	1	1	1	1	1	1	1	1	1	1	1	1	1	1	1	1	1	1	1	1	1	1	1	1	1	1	1
pdp	pdp	Pyrimidine-nucleoside phosphorylase	1	1	1	1	1	1	1	1	1	1	1	1	1	1	1	1	1	1	1	1	1	1	1	1	1	1	1	1	1	1	1	1	1	1	1	1	1	1	1	1	1	1	1	1	1	1	1
group_91		hypothetical protein	1	1	1	1	1	1	1	1	1	1	1	1	1	1	1	1	1	1	1	1	1	1	1	1	1	1	1	1	1	1	1	1	1	1	1	1	1	1	1	1	1	1	1	1	1	1	1
yeeO	yeeO	putative FMN/FAD exporter YeeO	1	1	1	1	1	1	1	1	1	1	1	1	1	1	1	1	1	1	1	1	1	1	1	1	1	1	1	1	1	1	1	1	1	1	1	1	1	1	1	1	1	1	1	1	1	1	1
tig	tig	Trigger factor	1	1	1	1	1	1	1	1	1	1	1	1	1	1	1	1	1	1	1	1	1	1	1	1	1	1	1	1	1	1	1	1	1	1	1	1	1	1	1	1	1	1	1	1	1	1	1
aroA	aroA	3-phosphoshikimate 1-carboxyvinyltransferase	1	1	1	1	1	1	1	1	1	1	1	1	1	1	1	1	1	1	1	1	1	1	1	1	1	1	1	1	1	1	1	1	1	1	1	1	1	1	1	1	1	1	1	1	1	1	1
hom	hom	Homoserine dehydrogenase	1	1	1	1	1	1	1	1	1	1	1	1	1	1	1	1	1	1	1	1	1	1	1	1	1	1	1	1	1	1	1	1	1	1	1	1	1	1	1	1	1	1	1	1	1	1	1
group_90		hypothetical protein	1	1	1	1	1	1	1	1	1	1	1	1	1	1	1	1	1	1	1	1	1	1	1	1	1	1	1	1	1	1	1	1	1	1	1	1	1	1	1	1	1	1	1	1	1	1	1
licC_3	licC_3	Lichenan permease IIC component	1	1	1	1	1	1	1	1	1	1	1	1	1	1	1	1	1	1	1	1	1	1	1	1	1	1	1	1	1	1	1	1	1	1	1	1	1	1	1	1	1	1	1	1	1	1	1
purB	purB	Adenylosuccinate lyase	1	1	1	1	1	1	1	1	1	1	1	1	1	1	1	1	1	1	1	1	1	1	1	1	1	1	1	1	1	1	1	1	1	1	1	1	1	1	1	1	1	1	1	1	1	1	1
group_88		hypothetical protein	1	1	1	1	1	1	1	1	1	1	1	1	1	1	1	1	1	1	1	1	1	1	1	1	1	1	1	1	1	1	1	1	1	1	1	1	1	1	1	1	1	1	1	1	1	1	1
rsmF	rsmF	Ribosomal RNA small subunit methyltransferase F	1	1	1	1	1	1	1	1	1	1	1	1	1	1	1	1	1	1	1	1	1	1	1	1	1	1	1	1	1	1	1	1	1	1	1	1	1	1	1	1	1	1	1	1	1	1	1
eno	eno	Enolase	1	1	1	1	1	1	1	1	1	1	1	1	1	1	1	1	1	1	1	1	1	1	1	1	1	1	1	1	1	1	1	1	1	1	1	1	1	1	1	1	1	1	1	1	1	1	1
group_87		hypothetical protein	1	1	1	1	1	1	1	1	1	1	1	1	1	1	1	1	1	1	1	1	1	1	1	1	1	1	1	1	1	1	1	1	1	1	1	1	1	1	1	1	1	1	1	1	1	1	1
secY_2	secY_2	Protein translocase subunit SecY	1	1	1	1	1	1	1	1	1	1	1	1	1	1	1	1	1	1	1	1	1	1	1	1	1	1	1	1	1	1	1	1	1	1	1	1	1	1	1	1	1	1	1	1	1	1	1
obg	obg	GTPase Obg	1	1	1	1	1	1	1	1	1	1	1	1	1	1	1	1	1	1	1	1	1	1	1	1	1	1	1	1	1	1	1	1	1	1	1	1	1	1	1	1	1	1	1	1	1	1	1
der	der	GTPase Der	1	1	1	1	1	1	1	1	1	1	1	1	1	1	1	1	1	1	1	1	1	1	1	1	1	1	1	1	1	1	1	1	1	1	1	1	1	1	1	1	1	1	1	1	1	1	1
rsmB	rsmB	Ribosomal RNA small subunit methyltransferase B	1	1	1	1	1	1	1	1	1	1	1	1	1	1	1	1	1	1	1	1	1	1	1	1	1	1	1	1	1	1	1	1	1	1	1	1	1	1	1	1	1	1	1	1	1	1	1
rclA	rclA	putative pyridine nucleotide-disulfide oxidoreductase RclA	1	1	1	1	1	1	1	1	1	1	1	1	1	1	1	1	1	1	1	1	1	1	1	1	1	1	1	1	1	1	1	1	1	1	1	1	1	1	1	1	1	1	1	1	1	1	1
alsT	alsT	Amino-acid carrier protein AlsT	1	1	1	1	1	1	1	1	1	1	1	1	1	1	1	1	1	1	1	1	1	1	1	1	1	1	1	1	1	1	1	1	1	1	1	1	1	1	1	1	1	1	1	1	1	1	1
brnQ	brnQ	Branched-chain amino acid transport system 2 carrier protein	1	1	1	1	1	1	1	1	1	1	1	1	1	1	1	1	1	1	1	1	1	1	1	1	1	1	1	1	1	1	1	1	1	1	1	1	1	1	1	1	1	1	1	1	1	1	1
group_84		Alpha-monoglucosyldiacylglycerol synthase	1	1	1	1	1	1	1	1	1	1	1	1	1	1	1	1	1	1	1	1	1	1	1	1	1	1	1	1	1	1	1	1	1	1	1	1	1	1	1	1	1	1	1	1	1	1	1
group_83		hypothetical protein	1	1	1	1	1	1	1	1	1	1	1	1	1	1	1	1	1	1	1	1	1	1	1	1	1	1	1	1	1	1	1	1	1	1	1	1	1	1	1	1	1	1	1	1	1	1	1
purA	purA	Adenylosuccinate synthetase	1	1	1	1	1	1	1	1	1	1	1	1	1	1	1	1	1	1	1	1	1	1	1	1	1	1	1	1	1	1	1	1	1	1	1	1	1	1	1	1	1	1	1	1	1	1	1
group_82		hypothetical protein	1	1	1	1	1	1	1	1	1	1	1	1	1	1	1	1	1	1	1	1	1	1	1	1	1	1	1	1	1	1	1	1	1	1	1	1	1	1	1	1	1	1	1	1	1	1	1
group_80		hypothetical protein	1	1	1	1	1	1	1	1	1	1	1	1	1	1	1	1	1	1	1	1	1	1	1	1	1	1	1	1	1	1	1	1	1	1	1	1	1	1	1	1	1	1	1	1	1	1	1
group_79		Putative dipeptidase	1	1	1	1	1	1	1	1	1	1	1	1	1	1	1	1	1	1	1	1	1	1	1	1	1	1	1	1	1	1	1	1	1	1	1	1	1	1	1	1	1	1	1	1	1	1	1
group_78		hypothetical protein	1	1	1	1	1	1	1	1	1	1	1	1	1	1	1	1	1	1	1	1	1	1	1	1	1	1	1	1	1	1	1	1	1	1	1	1	1	1	1	1	1	1	1	1	1	1	1
group_77		hypothetical protein	1	1	1	1	1	1	1	1	1	1	1	1	1	1	1	1	1	1	1	1	1	1	1	1	1	1	1	1	1	1	1	1	1	1	1	1	1	1	1	1	1	1	1	1	1	1	1
pepC	pepC	Aminopeptidase C	1	1	1	1	1	1	1	1	1	1	1	1	1	1	1	1	1	1	1	1	1	1	1	1	1	1	1	1	1	1	1	1	1	1	1	1	1	1	1	1	1	1	1	1	1	1	1
murC	murC	UDP-N-acetylmuramate--L-alanine ligase	1	1	1	1	1	1	1	1	1	1	1	1	1	1	1	1	1	1	1	1	1	1	1	1	1	1	1	1	1	1	1	1	1	1	1	1	1	1	1	1	1	1	1	1	1	1	1
group_76		hypothetical protein	1	1	1	1	1	1	1	1	1	1	1	1	1	1	1	1	1	1	1	1	1	1	1	1	1	1	1	1	1	1	1	1	1	1	1	1	1	1	1	1	1	1	1	1	1	1	1
xseA	xseA	Exodeoxyribonuclease 7 large subunit	1	1	1	1	1	1	1	1	1	1	1	1	1	1	1	1	1	1	1	1	1	1	1	1	1	1	1	1	1	1	1	1	1	1	1	1	1	1	1	1	1	1	1	1	1	1	1
cysS	cysS	Cysteine--tRNA ligase	1	1	1	1	1	1	1	1	1	1	1	1	1	1	1	1	1	1	1	1	1	1	1	1	1	1	1	1	1	1	1	1	1	1	1	1	1	1	1	1	1	1	1	1	1	1	1
asnS	asnS	Asparagine--tRNA ligase	1	1	1	1	1	1	1	1	1	1	1	1	1	1	1	1	1	1	1	1	1	1	1	1	1	1	1	1	1	1	1	1	1	1	1	1	1	1	1	1	1	1	1	1	1	1	1
cshB	cshB	DEAD-box ATP-dependent RNA helicase CshB	1	1	1	1	1	1	1	1	1	1	1	1	1	1	1	1	1	1	1	1	1	1	1	1	1	1	1	1	1	1	1	1	1	1	1	1	1	1	1	1	1	1	1	1	1	1	1
murT	murT	Lipid II isoglutaminyl synthase (glutamine-hydrolyzing) subunit MurT	1	1	1	1	1	1	1	1	1	1	1	1	1	1	1	1	1	1	1	1	1	1	1	1	1	1	1	1	1	1	1	1	1	1	1	1	1	1	1	1	1	1	1	1	1	1	1
gdh	gdh	NADP-specific glutamate dehydrogenase	1	1	1	1	1	1	1	1	1	1	1	1	1	1	1	1	1	1	1	1	1	1	1	1	1	1	1	1	1	1	1	1	1	1	1	1	1	1	1	1	1	1	1	1	1	1	1
gor	gor	Glutathione reductase	1	1	1	1	1	1	1	1	1	1	1	1	1	1	1	1	1	1	1	1	1	1	1	1	1	1	1	1	1	1	1	1	1	1	1	1	1	1	1	1	1	1	1	1	1	1	1
ulaA_1	ulaA_1	Ascorbate-specific PTS system EIIC component	1	1	1	1	1	1	1	1	1	1	1	1	1	1	1	1	1	1	1	1	1	1	1	1	1	1	1	1	1	1	1	1	1	1	1	1	1	1	1	1	1	1	1	1	1	1	1
pgi	pgi	Glucose-6-phosphate isomerase	1	1	1	1	1	1	1	1	1	1	1	1	1	1	1	1	1	1	1	1	1	1	1	1	1	1	1	1	1	1	1	1	1	1	1	1	1	1	1	1	1	1	1	1	1	1	1
trkA	trkA	Trk system potassium uptake protein TrkA	1	1	1	1	1	1	1	1	1	1	1	1	1	1	1	1	1	1	1	1	1	1	1	1	1	1	1	1	1	1	1	1	1	1	1	1	1	1	1	1	1	1	1	1	1	1	1
walK	walK	Sensor histidine kinase WalK	1	1	1	1	1	1	1	1	1	1	1	1	1	1	1	1	1	1	1	1	1	1	1	1	1	1	1	1	1	1	1	1	1	1	1	1	1	1	1	1	1	1	1	1	1	1	1
dnaC	dnaC	Replicative DNA helicase	1	1	1	1	1	1	1	1	1	1	1	1	1	1	1	1	1	1	1	1	1	1	1	1	1	1	1	1	1	1	1	1	1	1	1	1	1	1	1	1	1	1	1	1	1	1	1
murD	murD	UDP-N-acetylmuramoylalanine--D-glutamate ligase	1	1	1	1	1	1	1	1	1	1	1	1	1	1	1	1	1	1	1	1	1	1	1	1	1	1	1	1	1	1	1	1	1	1	1	1	1	1	1	1	1	1	1	1	1	1	1
dnaA	dnaA	Chromosomal replication initiator protein DnaA	1	1	1	1	1	1	1	1	1	1	1	1	1	1	1	1	1	1	1	1	1	1	1	1	1	1	1	1	1	1	1	1	1	1	1	1	1	1	1	1	1	1	1	1	1	1	1
norM	norM	Multidrug resistance protein NorM	1	1	1	1	1	1	1	1	1	1	1	1	1	1	1	1	1	1	1	1	1	1	1	1	1	1	1	1	1	1	1	1	1	1	1	1	1	1	1	1	1	1	1	1	1	1	1
trpE	trpE	Anthranilate synthase component 1	1	1	1	1	1	1	1	1	1	1	1	1	1	1	1	1	1	1	1	1	1	1	1	1	1	1	1	1	1	1	1	1	1	1	1	1	1	1	1	1	1	1	1	1	1	1	1
yclM	yclM	Aspartokinase 3	1	1	1	1	1	1	1	1	1	1	1	1	1	1	1	1	1	1	1	1	1	1	1	1	1	1	1	1	1	1	1	1	1	1	1	1	1	1	1	1	1	1	1	1	1	1	1
accC	accC	Biotin carboxylase	1	1	1	1	1	1	1	1	1	1	1	1	1	1	1	1	1	1	1	1	1	1	1	1	1	1	1	1	1	1	1	1	1	1	1	1	1	1	1	1	1	1	1	1	1	1	1
group_72		hypothetical protein	1	1	1	1	1	1	1	1	1	1	1	1	1	1	1	1	1	1	1	1	1	1	1	1	1	1	1	1	1	1	1	1	1	1	1	1	1	1	1	1	1	1	1	1	1	1	1
mnmE	mnmE	tRNA modification GTPase MnmE	1	1	1	1	1	1	1	1	1	1	1	1	1	1	1	1	1	1	1	1	1	1	1	1	1	1	1	1	1	1	1	1	1	1	1	1	1	1	1	1	1	1	1	1	1	1	1
ftsA	ftsA	Cell division protein FtsA	1	1	1	1	1	1	1	1	1	1	1	1	1	1	1	1	1	1	1	1	1	1	1	1	1	1	1	1	1	1	1	1	1	1	1	1	1	1	1	1	1	1	1	1	1	1	1
group_71		hypothetical protein	1	1	1	1	1	1	1	1	1	1	1	1	1	1	1	1	1	1	1	1	1	1	1	1	1	1	1	1	1	1	1	1	1	1	1	1	1	1	1	1	1	1	1	1	1	1	1
group_70		putative NADH oxidase	1	1	1	1	1	1	1	1	1	1	1	1	1	1	1	1	1	1	1	1	1	1	1	1	1	1	1	1	1	1	1	1	1	1	1	1	1	1	1	1	1	1	1	1	1	1	1
gmuD_1	gmuD_1	6-phospho-beta-glucosidase GmuD	1	1	1	1	1	1	1	1	1	1	1	1	1	1	1	1	1	1	1	1	1	1	1	1	1	1	1	1	1	1	1	1	1	1	1	1	1	1	1	1	1	1	1	1	1	1	1
ktrB	ktrB	Ktr system potassium uptake protein B	1	1	1	1	1	1	1	1	1	1	1	1	1	1	1	1	1	1	1	1	1	1	1	1	1	1	1	1	1	1	1	1	1	1	1	1	1	1	1	1	1	1	1	1	1	1	1
glmU	glmU	Bifunctional protein GlmU	1	1	1	1	1	1	1	1	1	1	1	1	1	1	1	1	1	1	1	1	1	1	1	1	1	1	1	1	1	1	1	1	1	1	1	1	1	1	1	1	1	1	1	1	1	1	1
group_69		hypothetical protein	1	1	1	1	1	1	1	1	1	1	1	1	1	1	1	1	1	1	1	1	1	1	1	1	1	1	1	1	1	1	1	1	1	1	1	1	1	1	1	1	1	1	1	1	1	1	1
yhdG	yhdG	putative amino acid permease YhdG	1	1	1	1	1	1	1	1	1	1	1	1	1	1	1	1	1	1	1	1	1	1	1	1	1	1	1	1	1	1	1	1	1	1	1	1	1	1	1	1	1	1	1	1	1	1	1
mapZ	mapZ	Mid-cell-anchored protein Z	1	1	1	1	1	1	1	1	1	1	1	1	1	1	1	1	1	1	1	1	1	1	1	1	1	1	1	1	1	1	1	1	1	1	1	1	1	1	1	1	1	1	1	1	1	1	1
pepV	pepV	Beta-Ala-Xaa dipeptidase	1	1	1	1	1	1	1	1	1	1	1	1	1	1	1	1	1	1	1	1	1	1	1	1	1	1	1	1	1	1	1	1	1	1	1	1	1	1	1	1	1	1	1	1	1	1	1
group_67		Putative bifunctional phosphatase/peptidyl-prolyl cis-trans isomerase	1	1	1	1	1	1	1	1	1	1	1	1	1	1	1	1	1	1	1	1	1	1	1	1	1	1	1	1	1	1	1	1	1	1	1	1	1	1	1	1	1	1	1	1	1	1	1
atpD	atpD	ATP synthase subunit beta	1	1	1	1	1	1	1	1	1	1	1	1	1	1	1	1	1	1	1	1	1	1	1	1	1	1	1	1	1	1	1	1	1	1	1	1	1	1	1	1	1	1	1	1	1	1	1
gmuD_2	gmuD_2	6-phospho-beta-glucosidase GmuD	1	1	1	1	1	1	1	1	1	1	1	1	1	1	1	1	1	1	1	1	1	1	1	1	1	1	1	1	1	1	1	1	1	1	1	1	1	1	1	1	1	1	1	1	1	1	1
group_66		hypothetical protein	1	1	1	1	1	1	1	1	1	1	1	1	1	1	1	1	1	1	1	1	1	1	1	1	1	1	1	1	1	1	1	1	1	1	1	1	1	1	1	1	1	1	1	1	1	1	1
group_65		hypothetical protein	1	1	1	1	1	1	1	1	1	1	1	1	1	1	1	1	1	1	1	1	1	1	1	1	1	1	1	1	1	1	1	1	1	1	1	1	1	1	1	1	1	1	1	1	1	1	1
ply	ply	Pneumolysin	1	1	1	1	1	1	1	1	1	1	1	1	1	1	1	1	1	1	1	1	1	1	1	1	1	1	1	1	1	1	1	1	1	1	1	1	1	1	1	1	1	1	1	1	1	1	1
pbuO	pbuO	Guanine/hypoxanthine permease PbuO	1	1	1	1	1	1	1	1	1	1	1	1	1	1	1	1	1	1	1	1	1	1	1	1	1	1	1	1	1	1	1	1	1	1	1	1	1	1	1	1	1	1	1	1	1	1	1
gapN	gapN	NADP-dependent glyceraldehyde-3-phosphate dehydrogenase	1	1	1	1	1	1	1	1	1	1	1	1	1	1	1	1	1	1	1	1	1	1	1	1	1	1	1	1	1	1	1	1	1	1	1	1	1	1	1	1	1	1	1	1	1	1	1
gnd	gnd	6-phosphogluconate dehydrogenase decarboxylating	1	1	1	1	1	1	1	1	1	1	1	1	1	1	1	1	1	1	1	1	1	1	1	1	1	1	1	1	1	1	1	1	1	1	1	1	1	1	1	1	1	1	1	1	1	1	1
bglA_2	bglA_2	6-phospho-beta-glucosidase BglA	1	1	1	1	1	1	1	1	1	1	1	1	1	1	1	1	1	1	1	1	1	1	1	1	1	1	1	1	1	1	1	1	1	1	1	1	1	1	1	1	1	1	1	1	1	1	1
trkG	trkG	Trk system potassium uptake protein TrkG	1	1	1	1	1	1	1	1	1	1	1	1	1	1	1	1	1	1	1	1	1	1	1	1	1	1	1	1	1	1	1	1	1	1	1	1	1	1	1	1	1	1	1	1	1	1	1
pgdA	pgdA	Peptidoglycan-N-acetylglucosamine deacetylase	1	1	1	1	1	1	1	1	1	1	1	1	1	1	1	1	1	1	1	1	1	1	1	1	1	1	1	1	1	1	1	1	1	1	1	1	1	1	1	1	1	1	1	1	1	1	1
gatB	gatB	Aspartyl/glutamyl-tRNA(Asn/Gln) amidotransferase subunit B	1	1	1	1	1	1	1	1	1	1	1	1	1	1	1	1	1	1	1	1	1	1	1	1	1	1	1	1	1	1	1	1	1	1	1	1	1	1	1	1	1	1	1	1	1	1	1
purF	purF	Amidophosphoribosyltransferase	1	1	1	1	1	1	1	1	1	1	1	1	1	1	1	1	1	1	1	1	1	1	1	1	1	1	1	1	1	1	1	1	1	1	1	1	1	1	1	1	1	1	1	1	1	1	1
group_61		hypothetical protein	1	1	1	1	1	1	1	1	1	1	1	1	1	1	1	1	1	1	1	1	1	1	1	1	1	1	1	1	1	1	1	1	1	1	1	1	1	1	1	1	1	1	1	1	1	1	1
murE	murE	UDP-N-acetylmuramoyl-L-alanyl-D-glutamate--L-lysine ligase	1	1	1	1	1	1	1	1	1	1	1	1	1	1	1	1	1	1	1	1	1	1	1	1	1	1	1	1	1	1	1	1	1	1	1	1	1	1	1	1	1	1	1	1	1	1	1
scrB	scrB	Sucrose-6-phosphate hydrolase	1	1	1	1	1	1	1	1	1	1	1	1	1	1	1	1	1	1	1	1	1	1	1	1	1	1	1	1	1	1	1	1	1	1	1	1	1	1	1	1	1	1	1	1	1	1	1
amyS	amyS	Alpha-amylase	1	1	1	1	1	1	1	1	1	1	1	1	1	1	1	1	1	1	1	1	1	1	1	1	1	1	1	1	1	1	1	1	1	1	1	1	1	1	1	1	1	1	1	1	1	1	1
gltX	gltX	Glutamate--tRNA ligase	1	1	1	1	1	1	1	1	1	1	1	1	1	1	1	1	1	1	1	1	1	1	1	1	1	1	1	1	1	1	1	1	1	1	1	1	1	1	1	1	1	1	1	1	1	1	1
pncB2	pncB2	Nicotinate phosphoribosyltransferase pncB2	1	1	1	1	1	1	1	1	1	1	1	1	1	1	1	1	1	1	1	1	1	1	1	1	1	1	1	1	1	1	1	1	1	1	1	1	1	1	1	1	1	1	1	1	1	1	1
gatA	gatA	Glutamyl-tRNA(Gln) amidotransferase subunit A	1	1	1	1	1	1	1	1	1	1	1	1	1	1	1	1	1	1	1	1	1	1	1	1	1	1	1	1	1	1	1	1	1	1	1	1	1	1	1	1	1	1	1	1	1	1	1
gatC_1	gatC_1	PTS system galactitol-specific EIIC component	1	1	1	1	1	1	1	1	1	1	1	1	1	1	1	1	1	1	1	1	1	1	1	1	1	1	1	1	1	1	1	1	1	1	1	1	1	1	1	1	1	1	1	1	1	1	1
group_57		hypothetical protein	1	1	1	1	1	1	1	1	1	1	1	1	1	1	1	1	1	1	1	1	1	1	1	1	1	1	1	1	1	1	1	1	1	1	1	1	1	1	1	1	1	1	1	1	1	1	1
guaB	guaB	Inosine-5'-monophosphate dehydrogenase	1	1	1	1	1	1	1	1	1	1	1	1	1	1	1	1	1	1	1	1	1	1	1	1	1	1	1	1	1	1	1	1	1	1	1	1	1	1	1	1	1	1	1	1	1	1	1
group_55		hypothetical protein	1	1	1	1	1	1	1	1	1	1	1	1	1	1	1	1	1	1	1	1	1	1	1	1	1	1	1	1	1	1	1	1	1	1	1	1	1	1	1	1	1	1	1	1	1	1	1
group_54		hypothetical protein	1	1	1	1	1	1	1	1	1	1	1	1	1	1	1	1	1	1	1	1	1	1	1	1	1	1	1	1	1	1	1	1	1	1	1	1	1	1	1	1	1	1	1	1	1	1	1
group_53		hypothetical protein	1	1	1	1	1	1	1	1	1	1	1	1	1	1	1	1	1	1	1	1	1	1	1	1	1	1	1	1	1	1	1	1	1	1	1	1	1	1	1	1	1	1	1	1	1	1	1
zwf	zwf	Glucose-6-phosphate 1-dehydrogenase	1	1	1	1	1	1	1	1	1	1	1	1	1	1	1	1	1	1	1	1	1	1	1	1	1	1	1	1	1	1	1	1	1	1	1	1	1	1	1	1	1	1	1	1	1	1	1
group_52		hypothetical protein	1	1	1	1	1	1	1	1	1	1	1	1	1	1	1	1	1	1	1	1	1	1	1	1	1	1	1	1	1	1	1	1	1	1	1	1	1	1	1	1	1	1	1	1	1	1	1
group_51		hypothetical protein	1	1	1	1	1	1	1	1	1	1	1	1	1	1	1	1	1	1	1	1	1	1	1	1	1	1	1	1	1	1	1	1	1	1	1	1	1	1	1	1	1	1	1	1	1	1	1
pyk	pyk	Pyruvate kinase	1	1	1	1	1	1	1	1	1	1	1	1	1	1	1	1	1	1	1	1	1	1	1	1	1	1	1	1	1	1	1	1	1	1	1	1	1	1	1	1	1	1	1	1	1	1	1
atpA	atpA	ATP synthase subunit alpha	1	1	1	1	1	1	1	1	1	1	1	1	1	1	1	1	1	1	1	1	1	1	1	1	1	1	1	1	1	1	1	1	1	1	1	1	1	1	1	1	1	1	1	1	1	1	1
glpK	glpK	Glycerol kinase	1	1	1	1	1	1	1	1	1	1	1	1	1	1	1	1	1	1	1	1	1	1	1	1	1	1	1	1	1	1	1	1	1	1	1	1	1	1	1	1	1	1	1	1	1	1	1
group_49		hypothetical protein	1	1	1	1	1	1	1	1	1	1	1	1	1	1	1	1	1	1	1	1	1	1	1	1	1	1	1	1	1	1	1	1	1	1	1	1	1	1	1	1	1	1	1	1	1	1	1
malQ	malQ	4-alpha-glucanotransferase	1	1	1	1	1	1	1	1	1	1	1	1	1	1	1	1	1	1	1	1	1	1	1	1	1	1	1	1	1	1	1	1	1	1	1	1	1	1	1	1	1	1	1	1	1	1	1
ptsG_1	ptsG_1	PTS system glucose-specific EIICBA component	1	1	1	1	1	1	1	1	1	1	1	1	1	1	1	1	1	1	1	1	1	1	1	1	1	1	1	1	1	1	1	1	1	1	1	1	1	1	1	1	1	1	1	1	1	1	1
group_48		hypothetical protein	1	1	1	1	1	1	1	1	1	1	1	1	1	1	1	1	1	1	1	1	1	1	1	1	1	1	1	1	1	1	1	1	1	1	1	1	1	1	1	1	1	1	1	1	1	1	1
cls	cls	Cardiolipin synthase	1	1	1	1	1	1	1	1	1	1	1	1	1	1	1	1	1	1	1	1	1	1	1	1	1	1	1	1	1	1	1	1	1	1	1	1	1	1	1	1	1	1	1	1	1	1	1
mglA	mglA	Galactose/methyl galactoside import ATP-binding protein MglA	1	1	1	1	1	1	1	1	1	1	1	1	1	1	1	1	1	1	1	1	1	1	1	1	1	1	1	1	1	1	1	1	1	1	1	1	1	1	1	1	1	1	1	1	1	1	1
group_47		hypothetical protein	1	1	1	1	1	1	1	1	1	1	1	1	1	1	1	1	1	1	1	1	1	1	1	1	1	1	1	1	1	1	1	1	1	1	1	1	1	1	1	1	1	1	1	1	1	1	1
ybiT_1	ybiT_1	putative ABC transporter ATP-binding protein YbiT	1	1	1	1	1	1	1	1	1	1	1	1	1	1	1	1	1	1	1	1	1	1	1	1	1	1	1	1	1	1	1	1	1	1	1	1	1	1	1	1	1	1	1	1	1	1	1
prfC	prfC	Peptide chain release factor 3	1	1	1	1	1	1	1	1	1	1	1	1	1	1	1	1	1	1	1	1	1	1	1	1	1	1	1	1	1	1	1	1	1	1	1	1	1	1	1	1	1	1	1	1	1	1	1
dltA	dltA	D-alanine--D-alanyl carrier protein ligase	1	1	1	1	1	1	1	1	1	1	1	1	1	1	1	1	1	1	1	1	1	1	1	1	1	1	1	1	1	1	1	1	1	1	1	1	1	1	1	1	1	1	1	1	1	1	1
clcA	clcA	H(+)/Cl(-) exchange transporter ClcA	1	1	1	1	1	1	1	1	1	1	1	1	1	1	1	1	1	1	1	1	1	1	1	1	1	1	1	1	1	1	1	1	1	1	1	1	1	1	1	1	1	1	1	1	1	1	1
yheS	yheS	putative ABC transporter ATP-binding protein YheS	1	1	1	1	1	1	1	1	1	1	1	1	1	1	1	1	1	1	1	1	1	1	1	1	1	1	1	1	1	1	1	1	1	1	1	1	1	1	1	1	1	1	1	1	1	1	1
guaA	guaA	GMP synthase [glutamine-hydrolyzing]	1	1	1	1	1	1	1	1	1	1	1	1	1	1	1	1	1	1	1	1	1	1	1	1	1	1	1	1	1	1	1	1	1	1	1	1	1	1	1	1	1	1	1	1	1	1	1
group_46		hypothetical protein	1	1	1	1	1	1	1	1	1	1	1	1	1	1	1	1	1	1	1	1	1	1	1	1	1	1	1	1	1	1	1	1	1	1	1	1	1	1	1	1	1	1	1	1	1	1	1
ffh	ffh	Signal recognition particle protein	1	1	1	1	1	1	1	1	1	1	1	1	1	1	1	1	1	1	1	1	1	1	1	1	1	1	1	1	1	1	1	1	1	1	1	1	1	1	1	1	1	1	1	1	1	1	1
cshA	cshA	ATP-dependent RNA helicase CshA	1	1	1	1	1	1	1	1	1	1	1	1	1	1	1	1	1	1	1	1	1	1	1	1	1	1	1	1	1	1	1	1	1	1	1	1	1	1	1	1	1	1	1	1	1	1	1
group_45		hypothetical protein	1	1	1	1	1	1	1	1	1	1	1	1	1	1	1	1	1	1	1	1	1	1	1	1	1	1	1	1	1	1	1	1	1	1	1	1	1	1	1	1	1	1	1	1	1	1	1
dexB	dexB	Glucan 16-alpha-glucosidase	1	1	1	1	1	1	1	1	1	1	1	1	1	1	1	1	1	1	1	1	1	1	1	1	1	1	1	1	1	1	1	1	1	1	1	1	1	1	1	1	1	1	1	1	1	1	1
pyrG	pyrG	CTP synthase	1	1	1	1	1	1	1	1	1	1	1	1	1	1	1	1	1	1	1	1	1	1	1	1	1	1	1	1	1	1	1	1	1	1	1	1	1	1	1	1	1	1	1	1	1	1	1
rny	rny	Ribonuclease Y	1	1	1	1	1	1	1	1	1	1	1	1	1	1	1	1	1	1	1	1	1	1	1	1	1	1	1	1	1	1	1	1	1	1	1	1	1	1	1	1	1	1	1	1	1	1	1
ybiT_2	ybiT_2	putative ABC transporter ATP-binding protein YbiT	1	1	1	1	1	1	1	1	1	1	1	1	1	1	1	1	1	1	1	1	1	1	1	1	1	1	1	1	1	1	1	1	1	1	1	1	1	1	1	1	1	1	1	1	1	1	1
murJ	murJ	Lipid II flippase MurJ	1	1	1	1	1	1	1	1	1	1	1	1	1	1	1	1	1	1	1	1	1	1	1	1	1	1	1	1	1	1	1	1	1	1	1	1	1	1	1	1	1	1	1	1	1	1	1
groL	groL	60 kDa chaperonin	1	1	1	1	1	1	1	1	1	1	1	1	1	1	1	1	1	1	1	1	1	1	1	1	1	1	1	1	1	1	1	1	1	1	1	1	1	1	1	1	1	1	1	1	1	1	1
treA	treA	Trehalose-6-phosphate hydrolase	1	1	1	1	1	1	1	1	1	1	1	1	1	1	1	1	1	1	1	1	1	1	1	1	1	1	1	1	1	1	1	1	1	1	1	1	1	1	1	1	1	1	1	1	1	1	1
rqcH	rqcH	Rqc2 RqcH	1	1	1	1	1	1	1	1	1	1	1	1	1	1	1	1	1	1	1	1	1	1	1	1	1	1	1	1	1	1	1	1	1	1	1	1	1	1	1	1	1	1	1	1	1	1	1
group_44		hypothetical protein	1	1	1	1	1	1	1	1	1	1	1	1	1	1	1	1	1	1	1	1	1	1	1	1	1	1	1	1	1	1	1	1	1	1	1	1	1	1	1	1	1	1	1	1	1	1	1
mltG	mltG	Endolytic murein transglycosylase	1	1	1	1	1	1	1	1	1	1	1	1	1	1	1	1	1	1	1	1	1	1	1	1	1	1	1	1	1	1	1	1	1	1	1	1	1	1	1	1	1	1	1	1	1	1	1
rnj2	rnj2	Ribonuclease J 2	1	1	1	1	1	1	1	1	1	1	1	1	1	1	1	1	1	1	1	1	1	1	1	1	1	1	1	1	1	1	1	1	1	1	1	1	1	1	1	1	1	1	1	1	1	1	1
group_43		putative protein	1	1	1	1	1	1	1	1	1	1	1	1	1	1	1	1	1	1	1	1	1	1	1	1	1	1	1	1	1	1	1	1	1	1	1	1	1	1	1	1	1	1	1	1	1	1	1
recN	recN	DNA repair protein RecN	1	1	1	1	1	1	1	1	1	1	1	1	1	1	1	1	1	1	1	1	1	1	1	1	1	1	1	1	1	1	1	1	1	1	1	1	1	1	1	1	1	1	1	1	1	1	1
fhs1	fhs1	Formate--tetrahydrofolate ligase 1	1	1	1	1	1	1	1	1	1	1	1	1	1	1	1	1	1	1	1	1	1	1	1	1	1	1	1	1	1	1	1	1	1	1	1	1	1	1	1	1	1	1	1	1	1	1	1
rnj1	rnj1	Ribonuclease J 1	1	1	1	1	1	1	1	1	1	1	1	1	1	1	1	1	1	1	1	1	1	1	1	1	1	1	1	1	1	1	1	1	1	1	1	1	1	1	1	1	1	1	1	1	1	1	1
argS	argS	Arginine--tRNA ligase	1	1	1	1	1	1	1	1	1	1	1	1	1	1	1	1	1	1	1	1	1	1	1	1	1	1	1	1	1	1	1	1	1	1	1	1	1	1	1	1	1	1	1	1	1	1	1
group_42		hypothetical protein	1	1	1	1	1	1	1	1	1	1	1	1	1	1	1	1	1	1	1	1	1	1	1	1	1	1	1	1	1	1	1	1	1	1	1	1	1	1	1	1	1	1	1	1	1	1	1
ilvB	ilvB	Acetolactate synthase large subunit	1	1	1	1	1	1	1	1	1	1	1	1	1	1	1	1	1	1	1	1	1	1	1	1	1	1	1	1	1	1	1	1	1	1	1	1	1	1	1	1	1	1	1	1	1	1	1
lpd	lpd	Dihydrolipoyl dehydrogenase	1	1	1	1	1	1	1	1	1	1	1	1	1	1	1	1	1	1	1	1	1	1	1	1	1	1	1	1	1	1	1	1	1	1	1	1	1	1	1	1	1	1	1	1	1	1	1
ilvD	ilvD	Dihydroxy-acid dehydratase	1	1	1	1	1	1	1	1	1	1	1	1	1	1	1	1	1	1	1	1	1	1	1	1	1	1	1	1	1	1	1	1	1	1	1	1	1	1	1	1	1	1	1	1	1	1	1
pgcA	pgcA	Phosphoglucomutase	1	1	1	1	1	1	1	1	1	1	1	1	1	1	1	1	1	1	1	1	1	1	1	1	1	1	1	1	1	1	1	1	1	1	1	1	1	1	1	1	1	1	1	1	1	1	1
ezrA	ezrA	Septation ring formation regulator EzrA	1	1	1	1	1	1	1	1	1	1	1	1	1	1	1	1	1	1	1	1	1	1	1	1	1	1	1	1	1	1	1	1	1	1	1	1	1	1	1	1	1	1	1	1	1	1	1
group_39		Fatty acid ABC transporter ATP-binding/permease protein	1	1	1	1	1	1	1	1	1	1	1	1	1	1	1	1	1	1	1	1	1	1	1	1	1	1	1	1	1	1	1	1	1	1	1	1	1	1	1	1	1	1	1	1	1	1	1
yheH	yheH	putative multidrug resistance ABC transporter ATP-binding/permease protein YheH	1	1	1	1	1	1	1	1	1	1	1	1	1	1	1	1	1	1	1	1	1	1	1	1	1	1	1	1	1	1	1	1	1	1	1	1	1	1	1	1	1	1	1	1	1	1	1
aspS	aspS	Aspartate--tRNA ligase	1	1	1	1	1	1	1	1	1	1	1	1	1	1	1	1	1	1	1	1	1	1	1	1	1	1	1	1	1	1	1	1	1	1	1	1	1	1	1	1	1	1	1	1	1	1	1
group_37		putative ABC transporter ATP-binding protein	1	1	1	1	1	1	1	1	1	1	1	1	1	1	1	1	1	1	1	1	1	1	1	1	1	1	1	1	1	1	1	1	1	1	1	1	1	1	1	1	1	1	1	1	1	1	1
bga	bga	Beta-galactosidase	1	1	1	1	1	1	1	1	1	1	1	1	1	1	1	1	1	1	1	1	1	1	1	1	1	1	1	1	1	1	1	1	1	1	1	1	1	1	1	1	1	1	1	1	1	1	1
pepF1_1	pepF1_1	Oligoendopeptidase F plasmid	1	1	1	1	1	1	1	1	1	1	1	1	1	1	1	1	1	1	1	1	1	1	1	1	1	1	1	1	1	1	1	1	1	1	1	1	1	1	1	1	1	1	1	1	1	1	1
glmS	glmS	Glutamine--fructose-6-phosphate aminotransferase [isomerizing]	1	1	1	1	1	1	1	1	1	1	1	1	1	1	1	1	1	1	1	1	1	1	1	1	1	1	1	1	1	1	1	1	1	1	1	1	1	1	1	1	1	1	1	1	1	1	1
pepF1_2	pepF1_2	Oligoendopeptidase F plasmid	1	1	1	1	1	1	1	1	1	1	1	1	1	1	1	1	1	1	1	1	1	1	1	1	1	1	1	1	1	1	1	1	1	1	1	1	1	1	1	1	1	1	1	1	1	1	1
oatA	oatA	O-acetyltransferase OatA	1	1	1	1	1	1	1	1	1	1	1	1	1	1	1	1	1	1	1	1	1	1	1	1	1	1	1	1	1	1	1	1	1	1	1	1	1	1	1	1	1	1	1	1	1	1	1
dnaK	dnaK	Chaperone protein DnaK	1	1	1	1	1	1	1	1	1	1	1	1	1	1	1	1	1	1	1	1	1	1	1	1	1	1	1	1	1	1	1	1	1	1	1	1	1	1	1	1	1	1	1	1	1	1	1
lepA	lepA	Elongation factor 4	1	1	1	1	1	1	1	1	1	1	1	1	1	1	1	1	1	1	1	1	1	1	1	1	1	1	1	1	1	1	1	1	1	1	1	1	1	1	1	1	1	1	1	1	1	1	1
glpO	glpO	Alpha-glycerophosphate oxidase	1	1	1	1	1	1	1	1	1	1	1	1	1	1	1	1	1	1	1	1	1	1	1	1	1	1	1	1	1	1	1	1	1	1	1	1	1	1	1	1	1	1	1	1	1	1	1
typA	typA	GTP-binding protein TypA/BipA	1	1	1	1	1	1	1	1	1	1	1	1	1	1	1	1	1	1	1	1	1	1	1	1	1	1	1	1	1	1	1	1	1	1	1	1	1	1	1	1	1	1	1	1	1	1	1
group_32		hypothetical protein	1	1	1	1	1	1	1	1	1	1	1	1	1	1	1	1	1	1	1	1	1	1	1	1	1	1	1	1	1	1	1	1	1	1	1	1	1	1	1	1	1	1	1	1	1	1	1
proS	proS	Proline--tRNA ligase	1	1	1	1	1	1	1	1	1	1	1	1	1	1	1	1	1	1	1	1	1	1	1	1	1	1	1	1	1	1	1	1	1	1	1	1	1	1	1	1	1	1	1	1	1	1	1
ettA_2	ettA_2	Energy-dependent translational throttle protein EttA	1	1	1	1	1	1	1	1	1	1	1	1	1	1	1	1	1	1	1	1	1	1	1	1	1	1	1	1	1	1	1	1	1	1	1	1	1	1	1	1	1	1	1	1	1	1	1
group_29		hypothetical protein	1	1	1	1	1	1	1	1	1	1	1	1	1	1	1	1	1	1	1	1	1	1	1	1	1	1	1	1	1	1	1	1	1	1	1	1	1	1	1	1	1	1	1	1	1	1	1
pepO	pepO	Neutral endopeptidase	1	1	1	1	1	1	1	1	1	1	1	1	1	1	1	1	1	1	1	1	1	1	1	1	1	1	1	1	1	1	1	1	1	1	1	1	1	1	1	1	1	1	1	1	1	1	1
ettA_1	ettA_1	Energy-dependent translational throttle protein EttA	1	1	1	1	1	1	1	1	1	1	1	1	1	1	1	1	1	1	1	1	1	1	1	1	1	1	1	1	1	1	1	1	1	1	1	1	1	1	1	1	1	1	1	1	1	1	1
mnmG	mnmG	tRNA uridine 5-carboxymethylaminomethyl modification enzyme MnmG	1	1	1	1	1	1	1	1	1	1	1	1	1	1	1	1	1	1	1	1	1	1	1	1	1	1	1	1	1	1	1	1	1	1	1	1	1	1	1	1	1	1	1	1	1	1	1
parE	parE	DNA topoisomerase 4 subunit B	1	1	1	1	1	1	1	1	1	1	1	1	1	1	1	1	1	1	1	1	1	1	1	1	1	1	1	1	1	1	1	1	1	1	1	1	1	1	1	1	1	1	1	1	1	1	1
thrS	thrS	Threonine--tRNA ligase	1	1	1	1	1	1	1	1	1	1	1	1	1	1	1	1	1	1	1	1	1	1	1	1	1	1	1	1	1	1	1	1	1	1	1	1	1	1	1	1	1	1	1	1	1	1	1
gyrB	gyrB	DNA gyrase subunit B	1	1	1	1	1	1	1	1	1	1	1	1	1	1	1	1	1	1	1	1	1	1	1	1	1	1	1	1	1	1	1	1	1	1	1	1	1	1	1	1	1	1	1	1	1	1	1
mutL	mutL	DNA mismatch repair protein MutL	1	1	1	1	1	1	1	1	1	1	1	1	1	1	1	1	1	1	1	1	1	1	1	1	1	1	1	1	1	1	1	1	1	1	1	1	1	1	1	1	1	1	1	1	1	1	1
fruA	fruA	PTS system fructose-specific EIIABC component	1	1	1	1	1	1	1	1	1	1	1	1	1	1	1	1	1	1	1	1	1	1	1	1	1	1	1	1	1	1	1	1	1	1	1	1	1	1	1	1	1	1	1	1	1	1	1
ligA	ligA	DNA ligase	1	1	1	1	1	1	1	1	1	1	1	1	1	1	1	1	1	1	1	1	1	1	1	1	1	1	1	1	1	1	1	1	1	1	1	1	1	1	1	1	1	1	1	1	1	1	1
group_25		hypothetical protein	1	1	1	1	1	1	1	1	1	1	1	1	1	1	1	1	1	1	1	1	1	1	1	1	1	1	1	1	1	1	1	1	1	1	1	1	1	1	1	1	1	1	1	1	1	1	1
tkt	tkt	Transketolase	1	1	1	1	1	1	1	1	1	1	1	1	1	1	1	1	1	1	1	1	1	1	1	1	1	1	1	1	1	1	1	1	1	1	1	1	1	1	1	1	1	1	1	1	1	1	1
stkP	stkP	Serine/threonine-protein kinase StkP	1	1	1	1	1	1	1	1	1	1	1	1	1	1	1	1	1	1	1	1	1	1	1	1	1	1	1	1	1	1	1	1	1	1	1	1	1	1	1	1	1	1	1	1	1	1	1
sarA_3	sarA_3	Oligopeptide-binding protein SarA	1	1	1	1	1	1	1	1	1	1	1	1	1	1	1	1	1	1	1	1	1	1	1	1	1	1	1	1	1	1	1	1	1	1	1	1	1	1	1	1	1	1	1	1	1	1	1
uvrB	uvrB	UvrABC system protein B	1	1	1	1	1	1	1	1	1	1	1	1	1	1	1	1	1	1	1	1	1	1	1	1	1	1	1	1	1	1	1	1	1	1	1	1	1	1	1	1	1	1	1	1	1	1	1
metG	metG	Methionine--tRNA ligase	1	1	1	1	1	1	1	1	1	1	1	1	1	1	1	1	1	1	1	1	1	1	1	1	1	1	1	1	1	1	1	1	1	1	1	1	1	1	1	1	1	1	1	1	1	1	1
recG	recG	ATP-dependent DNA helicase RecG	1	1	1	1	1	1	1	1	1	1	1	1	1	1	1	1	1	1	1	1	1	1	1	1	1	1	1	1	1	1	1	1	1	1	1	1	1	1	1	1	1	1	1	1	1	1	1
group_23		hypothetical protein	1	1	1	1	1	1	1	1	1	1	1	1	1	1	1	1	1	1	1	1	1	1	1	1	1	1	1	1	1	1	1	1	1	1	1	1	1	1	1	1	1	1	1	1	1	1	1
glyS	glyS	Glycine--tRNA ligase beta subunit	1	1	1	1	1	1	1	1	1	1	1	1	1	1	1	1	1	1	1	1	1	1	1	1	1	1	1	1	1	1	1	1	1	1	1	1	1	1	1	1	1	1	1	1	1	1	1
penA	penA	Penicillin-binding protein 2B	1	1	1	1	1	1	1	1	1	1	1	1	1	1	1	1	1	1	1	1	1	1	1	1	1	1	1	1	1	1	1	1	1	1	1	1	1	1	1	1	1	1	1	1	1	1	1
ctpC	ctpC	Manganese-exporting P-type ATPase	1	1	1	1	1	1	1	1	1	1	1	1	1	1	1	1	1	1	1	1	1	1	1	1	1	1	1	1	1	1	1	1	1	1	1	1	1	1	1	1	1	1	1	1	1	1	1
fus	fus	Elongation factor G	1	1	1	1	1	1	1	1	1	1	1	1	1	1	1	1	1	1	1	1	1	1	1	1	1	1	1	1	1	1	1	1	1	1	1	1	1	1	1	1	1	1	1	1	1	1	1
clpC_1	clpC_1	putative ATP-dependent Clp protease ATP-binding subunit	1	1	1	1	1	1	1	1	1	1	1	1	1	1	1	1	1	1	1	1	1	1	1	1	1	1	1	1	1	1	1	1	1	1	1	1	1	1	1	1	1	1	1	1	1	1	1
ponA	ponA	Penicillin-binding protein 1A	1	1	1	1	1	1	1	1	1	1	1	1	1	1	1	1	1	1	1	1	1	1	1	1	1	1	1	1	1	1	1	1	1	1	1	1	1	1	1	1	1	1	1	1	1	1	1
nrdE2	nrdE2	Ribonucleoside-diphosphate reductase subunit alpha 2	1	1	1	1	1	1	1	1	1	1	1	1	1	1	1	1	1	1	1	1	1	1	1	1	1	1	1	1	1	1	1	1	1	1	1	1	1	1	1	1	1	1	1	1	1	1	1
group_21		hypothetical protein	1	1	1	1	1	1	1	1	1	1	1	1	1	1	1	1	1	1	1	1	1	1	1	1	1	1	1	1	1	1	1	1	1	1	1	1	1	1	1	1	1	1	1	1	1	1	1
ptsG_2	ptsG_2	PTS system glucose-specific EIICBA component	1	1	1	1	1	1	1	1	1	1	1	1	1	1	1	1	1	1	1	1	1	1	1	1	1	1	1	1	1	1	1	1	1	1	1	1	1	1	1	1	1	1	1	1	1	1	1
nrdD	nrdD	Anaerobic ribonucleoside-triphosphate reductase	1	1	1	1	1	1	1	1	1	1	1	1	1	1	1	1	1	1	1	1	1	1	1	1	1	1	1	1	1	1	1	1	1	1	1	1	1	1	1	1	1	1	1	1	1	1	1
pnp	pnp	Polyribonucleotide nucleotidyltransferase	1	1	1	1	1	1	1	1	1	1	1	1	1	1	1	1	1	1	1	1	1	1	1	1	1	1	1	1	1	1	1	1	1	1	1	1	1	1	1	1	1	1	1	1	1	1	1
group_20		hypothetical protein	1	1	1	1	1	1	1	1	1	1	1	1	1	1	1	1	1	1	1	1	1	1	1	1	1	1	1	1	1	1	1	1	1	1	1	1	1	1	1	1	1	1	1	1	1	1	1
group_19		hypothetical protein	1	1	1	1	1	1	1	1	1	1	1	1	1	1	1	1	1	1	1	1	1	1	1	1	1	1	1	1	1	1	1	1	1	1	1	1	1	1	1	1	1	1	1	1	1	1	1
metE	metE	5-methyltetrahydropteroyltriglutamate--homocysteine methyltransferase	1	1	1	1	1	1	1	1	1	1	1	1	1	1	1	1	1	1	1	1	1	1	1	1	1	1	1	1	1	1	1	1	1	1	1	1	1	1	1	1	1	1	1	1	1	1	1
pbpX	pbpX	Penicillin-binding protein 2X	1	1	1	1	1	1	1	1	1	1	1	1	1	1	1	1	1	1	1	1	1	1	1	1	1	1	1	1	1	1	1	1	1	1	1	1	1	1	1	1	1	1	1	1	1	1	1
malP	malP	Maltodextrin phosphorylase	1	1	1	1	1	1	1	1	1	1	1	1	1	1	1	1	1	1	1	1	1	1	1	1	1	1	1	1	1	1	1	1	1	1	1	1	1	1	1	1	1	1	1	1	1	1	1
pepX	pepX	Xaa-Pro dipeptidyl-peptidase	1	1	1	1	1	1	1	1	1	1	1	1	1	1	1	1	1	1	1	1	1	1	1	1	1	1	1	1	1	1	1	1	1	1	1	1	1	1	1	1	1	1	1	1	1	1	1
group_18		hypothetical protein	1	1	1	1	1	1	1	1	1	1	1	1	1	1	1	1	1	1	1	1	1	1	1	1	1	1	1	1	1	1	1	1	1	1	1	1	1	1	1	1	1	1	1	1	1	1	1
pcrA	pcrA	ATP-dependent DNA helicase PcrA	1	1	1	1	1	1	1	1	1	1	1	1	1	1	1	1	1	1	1	1	1	1	1	1	1	1	1	1	1	1	1	1	1	1	1	1	1	1	1	1	1	1	1	1	1	1	1
ftsK	ftsK	DNA translocase FtsK	1	1	1	1	1	1	1	1	1	1	1	1	1	1	1	1	1	1	1	1	1	1	1	1	1	1	1	1	1	1	1	1	1	1	1	1	1	1	1	1	1	1	1	1	1	1	1
pflB	pflB	Formate acetyltransferase	1	1	1	1	1	1	1	1	1	1	1	1	1	1	1	1	1	1	1	1	1	1	1	1	1	1	1	1	1	1	1	1	1	1	1	1	1	1	1	1	1	1	1	1	1	1	1
mutS2	mutS2	Endonuclease MutS2	1	1	1	1	1	1	1	1	1	1	1	1	1	1	1	1	1	1	1	1	1	1	1	1	1	1	1	1	1	1	1	1	1	1	1	1	1	1	1	1	1	1	1	1	1	1	1
rnr	rnr	Ribonuclease R	1	1	1	1	1	1	1	1	1	1	1	1	1	1	1	1	1	1	1	1	1	1	1	1	1	1	1	1	1	1	1	1	1	1	1	1	1	1	1	1	1	1	1	1	1	1	1
recD2	recD2	ATP-dependent RecD-like DNA helicase	1	1	1	1	1	1	1	1	1	1	1	1	1	1	1	1	1	1	1	1	1	1	1	1	1	1	1	1	1	1	1	1	1	1	1	1	1	1	1	1	1	1	1	1	1	1	1
priA	priA	Primosomal protein N'	1	1	1	1	1	1	1	1	1	1	1	1	1	1	1	1	1	1	1	1	1	1	1	1	1	1	1	1	1	1	1	1	1	1	1	1	1	1	1	1	1	1	1	1	1	1	1
clpC_2	clpC_2	ATP-dependent Clp protease ATP-binding subunit ClpC	1	1	1	1	1	1	1	1	1	1	1	1	1	1	1	1	1	1	1	1	1	1	1	1	1	1	1	1	1	1	1	1	1	1	1	1	1	1	1	1	1	1	1	1	1	1	1
parC	parC	DNA topoisomerase 4 subunit A	1	1	1	1	1	1	1	1	1	1	1	1	1	1	1	1	1	1	1	1	1	1	1	1	1	1	1	1	1	1	1	1	1	1	1	1	1	1	1	1	1	1	1	1	1	1	1
cutC_2	cutC_2	Choline trimethylamine-lyase	1	1	1	1	1	1	1	1	1	1	1	1	1	1	1	1	1	1	1	1	1	1	1	1	1	1	1	1	1	1	1	1	1	1	1	1	1	1	1	1	1	1	1	1	1	1	1
dinG	dinG	3'-5' exonuclease DinG	1	1	1	1	1	1	1	1	1	1	1	1	1	1	1	1	1	1	1	1	1	1	1	1	1	1	1	1	1	1	1	1	1	1	1	1	1	1	1	1	1	1	1	1	1	1	1
group_13		hypothetical protein	1	1	1	1	1	1	1	1	1	1	1	1	1	1	1	1	1	1	1	1	1	1	1	1	1	1	1	1	1	1	1	1	1	1	1	1	1	1	1	1	1	1	1	1	1	1	1
gyrA	gyrA	DNA gyrase subunit A	1	1	1	1	1	1	1	1	1	1	1	1	1	1	1	1	1	1	1	1	1	1	1	1	1	1	1	1	1	1	1	1	1	1	1	1	1	1	1	1	1	1	1	1	1	1	1
leuS	leuS	Leucine--tRNA ligase	1	1	1	1	1	1	1	1	1	1	1	1	1	1	1	1	1	1	1	1	1	1	1	1	1	1	1	1	1	1	1	1	1	1	1	1	1	1	1	1	1	1	1	1	1	1	1
secA_2	secA_2	Protein translocase subunit SecA	1	1	1	1	1	1	1	1	1	1	1	1	1	1	1	1	1	1	1	1	1	1	1	1	1	1	1	1	1	1	1	1	1	1	1	1	1	1	1	1	1	1	1	1	1	1	1
mutS	mutS	DNA mismatch repair protein MutS	1	1	1	1	1	1	1	1	1	1	1	1	1	1	1	1	1	1	1	1	1	1	1	1	1	1	1	1	1	1	1	1	1	1	1	1	1	1	1	1	1	1	1	1	1	1	1
pepN	pepN	Aminopeptidase N	1	1	1	1	1	1	1	1	1	1	1	1	1	1	1	1	1	1	1	1	1	1	1	1	1	1	1	1	1	1	1	1	1	1	1	1	1	1	1	1	1	1	1	1	1	1	1
group_12		hypothetical protein	1	1	1	1	1	1	1	1	1	1	1	1	1	1	1	1	1	1	1	1	1	1	1	1	1	1	1	1	1	1	1	1	1	1	1	1	1	1	1	1	1	1	1	1	1	1	1
alaS	alaS	Alanine--tRNA ligase	1	1	1	1	1	1	1	1	1	1	1	1	1	1	1	1	1	1	1	1	1	1	1	1	1	1	1	1	1	1	1	1	1	1	1	1	1	1	1	1	1	1	1	1	1	1	1
valS	valS	Valine--tRNA ligase	1	1	1	1	1	1	1	1	1	1	1	1	1	1	1	1	1	1	1	1	1	1	1	1	1	1	1	1	1	1	1	1	1	1	1	1	1	1	1	1	1	1	1	1	1	1	1
adhE	adhE	Aldehyde-alcohol dehydrogenase	1	1	1	1	1	1	1	1	1	1	1	1	1	1	1	1	1	1	1	1	1	1	1	1	1	1	1	1	1	1	1	1	1	1	1	1	1	1	1	1	1	1	1	1	1	1	1
polA	polA	DNA polymerase I	1	1	1	1	1	1	1	1	1	1	1	1	1	1	1	1	1	1	1	1	1	1	1	1	1	1	1	1	1	1	1	1	1	1	1	1	1	1	1	1	1	1	1	1	1	1	1
group_10		Calcium-transporting ATPase 1	1	1	1	1	1	1	1	1	1	1	1	1	1	1	1	1	1	1	1	1	1	1	1	1	1	1	1	1	1	1	1	1	1	1	1	1	1	1	1	1	1	1	1	1	1	1	1
ppc	ppc	Phosphoenolpyruvate carboxylase	1	1	1	1	1	1	1	1	1	1	1	1	1	1	1	1	1	1	1	1	1	1	1	1	1	1	1	1	1	1	1	1	1	1	1	1	1	1	1	1	1	1	1	1	1	1	1
ileS	ileS	Isoleucine--tRNA ligase	1	1	1	1	1	1	1	1	1	1	1	1	1	1	1	1	1	1	1	1	1	1	1	1	1	1	1	1	1	1	1	1	1	1	1	1	1	1	1	1	1	1	1	1	1	1	1
group_9		hypothetical protein	1	1	1	1	1	1	1	1	1	1	1	1	1	1	1	1	1	1	1	1	1	1	1	1	1	1	1	1	1	1	1	1	1	1	1	1	1	1	1	1	1	1	1	1	1	1	1
uvrA	uvrA	UvrABC system protein A	1	1	1	1	1	1	1	1	1	1	1	1	1	1	1	1	1	1	1	1	1	1	1	1	1	1	1	1	1	1	1	1	1	1	1	1	1	1	1	1	1	1	1	1	1	1	1
group_6		hypothetical protein	1	1	1	1	1	1	1	1	1	1	1	1	1	1	1	1	1	1	1	1	1	1	1	1	1	1	1	1	1	1	1	1	1	1	1	1	1	1	1	1	1	1	1	1	1	1	1
group_4		hypothetical protein	1	1	1	1	1	1	1	1	1	1	1	1	1	1	1	1	1	1	1	1	1	1	1	1	1	1	1	1	1	1	1	1	1	1	1	1	1	1	1	1	1	1	1	1	1	1	1
carB	carB	Carbamoyl-phosphate synthase large chain	1	1	1	1	1	1	1	1	1	1	1	1	1	1	1	1	1	1	1	1	1	1	1	1	1	1	1	1	1	1	1	1	1	1	1	1	1	1	1	1	1	1	1	1	1	1	1
rexB	rexB	ATP-dependent helicase/deoxyribonuclease subunit B	1	1	1	1	1	1	1	1	1	1	1	1	1	1	1	1	1	1	1	1	1	1	1	1	1	1	1	1	1	1	1	1	1	1	1	1	1	1	1	1	1	1	1	1	1	1	1
rpoB	rpoB	DNA-directed RNA polymerase subunit beta	1	1	1	1	1	1	1	1	1	1	1	1	1	1	1	1	1	1	1	1	1	1	1	1	1	1	1	1	1	1	1	1	1	1	1	1	1	1	1	1	1	1	1	1	1	1	1
addA	addA	ATP-dependent helicase/nuclease subunit A	1	1	1	1	1	1	1	1	1	1	1	1	1	1	1	1	1	1	1	1	1	1	1	1	1	1	1	1	1	1	1	1	1	1	1	1	1	1	1	1	1	1	1	1	1	1	1
rpoC	rpoC	DNA-directed RNA polymerase subunit beta'	1	1	1	1	1	1	1	1	1	1	1	1	1	1	1	1	1	1	1	1	1	1	1	1	1	1	1	1	1	1	1	1	1	1	1	1	1	1	1	1	1	1	1	1	1	1	1
purL	purL	Phosphoribosylformylglycinamidine synthase	1	1	1	1	1	1	1	1	1	1	1	1	1	1	1	1	1	1	1	1	1	1	1	1	1	1	1	1	1	1	1	1	1	1	1	1	1	1	1	1	1	1	1	1	1	1	1
polC	polC	DNA polymerase III PolC-type	1	1	1	1	1	1	1	1	1	1	1	1	1	1	1	1	1	1	1	1	1	1	1	1	1	1	1	1	1	1	1	1	1	1	1	1	1	1	1	1	1	1	1	1	1	1	1
group_1359		hypothetical protein	1	1	1	1	1	1	1	1	1	1	1	1	1	1	1	1	1	1	1	1	1	0	1	1	1	1	1	1	1	1	1	1	1	1	1	1	1	1	1	1	1	1	1	1	1	1	1
group_1357		hypothetical protein	1	1	1	1	1	1	1	1	1	1	1	1	1	1	1	1	1	1	1	1	1	0	1	1	1	1	1	1	1	1	1	1	1	1	1	1	1	1	1	1	1	1	1	1	1	1	1
group_1323		hypothetical protein	1	1	1	1	1	1	1	1	1	1	1	1	1	1	1	1	1	1	1	1	1	1	1	1	1	1	1	1	1	1	1	1	1	1	1	1	1	1	1	1	1	1	1	1	1	1	1
group_1322		hypothetical protein	1	1	1	1	1	1	1	1	1	1	1	1	1	1	1	1	1	1	1	1	1	1	1	1	1	1	1	1	1	1	1	1	1	1	1	1	1	1	1	1	1	1	1	1	1	1	1
ybaN	ybaN	Inner membrane protein YbaN	1	1	1	1	1	1	1	1	1	1	1	1	1	1	1	1	1	1	1	1	1	1	1	1	1	1	1	1	1	1	1	1	1	1	1	1	1	1	1	1	1	1	1	1	1	1	1
group_1272		hypothetical protein	1	1	1	1	1	1	1	1	1	1	1	1	1	1	1	1	1	1	1	1	1	1	1	1	1	1	1	1	1	1	1	1	1	1	1	1	1	1	1	1	0	1	1	1	1	1	1
group_1260		hypothetical protein	1	1	1	1	1	1	1	1	1	1	1	1	1	1	1	1	1	1	1	1	1	1	1	1	1	1	1	1	1	1	1	1	1	1	1	1	1	1	1	1	1	1	1	1	1	1	1
group_1236		hypothetical protein	1	1	1	1	1	0	1	1	1	1	1	1	1	1	1	1	1	1	1	1	1	1	1	1	1	1	1	1	1	1	1	1	1	1	1	1	1	1	1	1	1	1	1	1	1	1	1
group_1220		hypothetical protein	1	1	1	1	1	1	1	1	1	1	1	1	1	1	1	1	1	1	1	1	1	1	1	1	1	1	1	1	1	1	1	1	1	1	1	1	1	1	1	1	1	1	1	0	1	1	1
group_1210		hypothetical protein	1	1	1	1	1	1	1	1	1	1	1	1	1	1	1	1	1	1	1	1	1	1	1	1	1	1	0	1	1	1	1	1	1	1	1	1	1	1	1	1	1	1	1	1	1	1	1
lcnD_1~~~lcnD_2~~~lcnD_3	lcnD_1;lcnD_2;lcnD_3	Lactococcin A secretion protein LcnD	1	1	1	1	1	1	1	1	1	1	1	1	1	0	1	1	1	1	1	1	1	1	1	1	1	1	1	1	1	1	1	1	1	1	1	1	1	1	1	1	1	1	1	1	1	1	1
pglC~~~epsL	pglC;epsL	Undecaprenyl phosphate NN'-diacetylbacillosamine 1-phosphate transferase;putative sugar transferase EpsL	1	1	1	1	1	1	1	1	1	1	1	1	1	1	1	1	1	1	1	1	1	1	1	1	1	1	1	1	1	1	1	1	1	1	1	1	1	1	1	1	1	1	1	1	1	1	1
group_1100		hypothetical protein	1	1	1	1	1	1	1	1	1	1	1	1	1	1	1	1	1	1	1	1	1	1	1	1	1	1	1	0	1	1	1	1	1	1	1	1	1	1	1	1	1	1	1	1	1	1	1
group_1055		hypothetical protein	1	1	1	1	1	0	1	1	1	1	1	1	1	1	1	1	1	1	1	1	1	1	1	1	1	1	1	1	1	1	1	1	1	1	1	1	1	1	1	1	1	1	1	1	1	1	1
group_1044		hypothetical protein	1	1	1	1	1	1	1	1	1	1	1	1	1	1	1	1	1	1	1	1	1	1	1	1	1	1	1	1	1	1	1	1	1	1	1	1	1	1	1	1	1	1	1	1	1	1	1
group_1040		hypothetical protein	1	1	1	1	1	1	1	1	1	1	1	1	1	1	1	1	1	1	1	1	1	1	1	1	1	1	1	1	1	1	1	1	1	1	1	1	1	1	1	1	1	1	1	1	1	1	1
glnQ_3~~~~~~glnQ_2~~~artM_2~~~artM_3~~~tcyC_1	glnQ_3;;glnQ_2;artM_2;artM_3;tcyC_1	Glutamine transport ATP-binding protein GlnQ;hypothetical protein;Arginine transport ATP-binding protein ArtM;L-cystine import ATP-binding protein TcyC	1	1	1	1	1	1	1	1	1	1	1	1	1	1	1	1	1	1	1	1	1	1	1	1	1	1	1	1	1	1	1	1	1	1	1	1	1	1	1	1	1	1	1	1	1	1	1
glnH_2	;glnH_2	hypothetical protein;ABC transporter glutamine-binding protein GlnH	1	1	1	1	1	1	1	1	1	1	1	1	1	1	1	1	1	1	1	1	1	1	1	1	1	1	1	1	1	1	1	1	1	1	1	1	1	1	1	1	1	1	1	1	1	1	1
group_1017		hypothetical protein	1	1	1	1	1	1	1	1	1	1	1	1	1	1	1	1	1	1	1	1	1	1	1	1	1	1	1	1	1	1	1	1	1	1	1	1	1	1	1	1	1	1	1	1	1	1	1
group_1015		hypothetical protein	1	1	1	1	1	1	1	1	1	1	1	1	1	1	1	1	1	1	1	1	1	1	1	1	1	1	1	1	1	1	1	1	1	1	1	1	1	1	1	1	1	1	1	0	1	1	1
group_1001		hypothetical protein	1	1	1	1	1	1	1	1	1	1	1	1	1	1	1	1	1	1	1	1	1	1	1	1	1	1	1	1	1	1	1	1	1	1	1	1	1	1	1	1	1	1	1	1	1	1	1
ltrA	;ltrA	hypothetical protein;Group II intron-encoded protein LtrA	1	1	1	1	1	1	1	1	1	1	1	1	1	1	1	1	1	1	1	1	1	1	1	1	0	1	1	1	1	1	1	1	1	1	1	1	1	1	1	1	1	1	1	1	1	1	1
agrA_1	agrA_1;	Accessory gene regulator protein A;hypothetical protein	1	1	1	1	1	1	1	1	1	1	1	1	1	0	1	1	1	1	1	1	1	1	1	1	1	1	1	1	1	1	1	1	1	1	1	1	1	1	1	1	1	1	1	1	1	1	1
group_982		hypothetical protein	1	1	1	1	1	1	1	0	1	1	1	1	1	1	1	1	1	1	1	1	1	1	1	1	1	1	1	1	1	1	1	1	1	1	1	1	1	1	1	1	1	1	1	1	1	1	1
group_975		hypothetical protein	1	1	1	1	1	1	1	1	1	1	1	1	1	1	1	1	1	1	1	1	1	1	1	1	1	1	1	1	1	1	1	1	1	1	1	1	1	1	1	1	1	1	1	1	1	1	1
group_971		hypothetical protein	1	1	1	1	1	1	1	1	1	1	1	1	1	0	1	1	1	1	1	1	1	1	1	1	1	1	1	1	1	1	1	1	1	1	1	1	1	1	1	1	1	1	1	1	1	1	1
licA_2	licA_2	Lichenan-specific phosphotransferase enzyme IIA component	1	1	1	1	1	1	1	1	1	1	1	1	0	1	1	1	1	1	1	1	1	1	1	1	1	1	1	1	1	1	1	1	1	1	1	1	1	1	1	1	1	1	1	1	1	1	1
licR_1~~~~~~licR_2~~~manR	licR_1;;licR_2;manR	putative licABCH operon regulator;hypothetical protein;Transcriptional regulator ManR	1	1	1	1	1	1	1	1	1	1	1	1	1	1	1	1	1	1	1	1	1	1	1	1	1	1	1	1	1	1	1	1	1	1	1	1	1	1	1	1	1	1	1	1	1	1	1
pox5_2~~~pox5_1~~~pox5	pox5_2;pox5_1;pox5	Pyruvate oxidase	1	1	1	1	1	1	1	1	1	1	1	1	1	1	1	1	1	1	1	1	1	1	1	1	1	1	1	1	1	1	1	1	1	1	1	1	1	1	1	1	1	1	1	1	1	1	1
lacX~~~lacX_2~~~lacX_1	lacX;lacX_2;lacX_1	Protein LacX plasmid	1	1	1	1	1	1	1	1	1	1	1	1	0	1	1	1	1	1	1	1	1	1	1	1	1	1	1	1	1	1	1	1	1	1	1	1	1	1	1	1	1	1	1	1	1	1	1
group_921		putative protein	1	1	1	1	1	1	1	1	1	1	1	1	1	1	1	1	1	1	1	1	1	1	1	1	1	1	1	1	1	1	1	1	1	1	1	1	1	1	1	1	1	1	1	1	1	1	1
ftsH	;ftsH	hypothetical protein;ATP-dependent zinc metalloprotease FtsH	1	1	1	1	1	1	1	1	1	1	1	1	1	0	1	1	1	1	1	1	1	1	1	1	1	1	1	1	1	1	1	1	1	1	1	1	1	1	1	1	1	1	1	1	1	1	1
group_907		hypothetical protein	1	1	1	1	1	1	1	1	1	1	1	1	1	1	1	1	1	1	1	1	1	1	1	1	1	1	1	1	1	1	1	1	1	1	1	1	1	1	1	1	1	1	1	0	1	1	1
group_890		hypothetical protein	1	1	1	1	1	1	1	1	1	1	1	1	1	1	1	1	1	1	1	1	1	1	1	1	1	1	1	1	1	1	1	1	1	1	1	1	1	1	1	1	1	1	1	1	1	1	1
group_886		hypothetical protein	1	1	1	1	1	0	1	1	1	1	1	1	1	1	1	1	1	1	1	1	1	1	1	1	1	1	1	1	1	1	1	1	1	1	1	1	1	1	1	1	1	1	1	1	1	1	1
group_872		hypothetical protein	1	1	1	1	1	1	1	1	1	1	1	1	1	1	1	1	1	1	1	1	1	1	1	1	1	1	1	1	1	1	1	1	1	1	1	1	1	1	1	1	1	1	1	1	1	1	1
group_863		hypothetical protein	1	1	1	1	1	0	1	1	1	1	1	1	1	1	1	1	1	1	1	1	1	1	1	1	1	1	1	1	1	1	1	1	1	1	1	1	1	1	1	1	1	1	1	1	1	1	1
thiE_2	thiE_2;	Thiamine-phosphate synthase;hypothetical protein	1	1	1	1	1	1	1	1	1	1	1	1	1	1	1	1	1	1	1	1	1	1	1	1	1	1	1	1	1	1	1	1	1	1	1	1	1	1	1	1	1	1	1	1	1	1	1
bcrA_1~~~bcrA_2~~~bcrA_3	bcrA_1;bcrA_2;bcrA_3	Bacitracin transport ATP-binding protein BcrA	1	1	1	1	1	1	1	1	1	1	1	1	1	1	1	1	1	1	1	1	1	1	1	1	1	1	1	1	1	1	1	1	1	1	1	1	1	1	1	1	1	1	1	1	1	1	1
group_850		hypothetical protein	1	1	1	1	1	1	1	1	1	1	1	0	1	1	1	1	1	1	1	1	1	1	1	1	1	1	1	1	1	1	1	1	1	1	1	1	1	1	1	1	1	1	1	1	1	1	1
group_849		hypothetical protein	1	1	1	1	1	1	1	1	1	1	1	1	1	1	1	1	1	1	1	1	1	1	1	1	1	1	1	1	1	1	1	1	1	1	1	1	1	1	1	1	1	1	1	1	1	1	1
group_846		hypothetical protein	1	1	1	1	1	1	1	1	1	1	1	1	1	1	1	1	1	1	1	1	1	1	1	1	1	1	1	1	1	1	1	1	1	1	1	1	1	1	1	1	1	1	1	1	1	1	1
group_826		hypothetical protein	1	1	1	1	1	1	1	0	1	1	1	1	1	1	1	1	1	1	1	1	1	1	1	1	1	1	1	1	1	1	1	1	1	1	1	1	1	1	1	1	1	1	1	1	1	1	1
group_821		hypothetical protein	1	1	1	1	1	1	1	1	1	1	1	1	1	1	1	1	1	1	1	1	1	1	1	1	1	1	1	1	1	1	1	1	1	1	1	1	1	1	1	1	1	1	1	1	1	1	1
group_809		hypothetical protein	1	1	1	1	1	1	1	1	1	1	1	1	1	1	1	1	1	1	1	1	1	1	1	1	1	1	1	1	1	1	1	1	1	1	1	1	1	1	1	1	1	1	1	0	1	1	1
group_806		hypothetical protein	1	1	1	1	1	1	1	1	1	1	1	1	1	1	1	1	1	1	1	1	1	1	1	1	1	1	1	1	1	1	1	1	1	1	1	1	1	1	1	1	1	1	1	1	1	1	1
ykoE	ykoE	Putative HMP/thiamine permease protein YkoE	1	1	1	1	1	1	1	1	1	1	1	1	1	1	1	1	1	1	1	1	1	1	1	1	1	1	1	1	1	1	1	1	1	1	1	1	1	1	1	1	1	1	1	1	1	1	1
group_779		hypothetical protein	1	1	1	1	1	1	1	1	1	1	1	1	1	1	1	1	1	1	1	1	1	1	1	1	1	1	1	1	1	1	1	1	1	1	1	1	1	1	1	1	0	1	1	1	1	1	1
group_769		hypothetical protein;IS630 family transposase IS630-Spn1	1	1	1	1	1	1	1	1	1	1	1	1	1	1	1	1	1	1	1	1	1	1	1	1	1	1	1	1	1	1	1	1	1	1	1	1	1	1	1	1	1	1	1	1	1	1	1
group_751		hypothetical protein	1	1	1	1	1	1	1	0	1	1	1	1	1	1	1	1	1	1	1	1	1	1	1	1	1	1	1	1	1	1	1	1	1	1	1	1	1	1	1	1	1	1	1	1	1	1	1
group_746		hypothetical protein	1	1	1	1	1	0	1	1	1	1	1	1	1	1	1	1	1	1	1	1	1	1	1	1	1	1	1	1	1	1	1	1	1	1	1	1	1	1	1	1	1	1	1	1	1	1	1
group_745		hypothetical protein	1	1	1	1	1	0	1	1	1	1	1	1	1	1	1	1	1	1	1	1	1	1	1	1	1	1	1	1	1	1	1	1	1	1	1	1	1	1	1	1	1	1	1	1	1	1	1
group_734		hypothetical protein	1	1	1	1	1	1	1	1	1	1	1	1	1	1	1	1	1	1	1	1	1	1	1	1	1	1	1	1	1	1	1	1	1	1	1	1	1	1	1	1	1	1	1	1	1	1	1
group_645		hypothetical protein	1	1	1	1	1	1	1	1	1	1	1	1	1	1	1	1	1	1	1	1	1	1	1	1	1	1	0	1	1	1	1	1	1	1	1	1	1	1	1	1	1	1	1	1	1	1	1
group_631		hypothetical protein	1	1	1	1	1	1	1	1	1	1	1	1	1	1	1	1	1	1	1	1	1	1	1	1	1	1	1	1	1	1	1	1	1	1	1	1	1	1	1	1	1	1	1	1	1	1	1
group_587		hypothetical protein	1	1	1	1	1	1	1	1	1	1	1	1	1	1	1	1	1	1	1	1	1	1	1	1	1	1	1	1	1	1	1	1	1	1	1	1	1	1	1	1	1	1	1	1	1	1	1
group_578		hypothetical protein	1	1	1	1	1	1	1	1	1	1	1	1	1	1	1	1	1	1	1	1	1	1	1	1	0	1	1	1	1	1	1	1	1	1	1	1	1	1	1	1	1	1	1	1	1	1	1
group_560		hypothetical protein	1	1	1	1	1	1	1	1	1	1	1	1	1	1	1	1	1	1	1	1	1	1	1	1	1	1	1	1	1	1	1	1	1	1	1	1	1	1	1	1	1	1	1	1	1	1	1
hup	hup	DNA-binding protein HU	1	1	1	1	1	1	1	1	1	1	1	1	1	1	1	1	1	1	1	1	1	1	1	1	1	1	1	1	1	1	1	1	1	1	1	1	1	1	1	1	1	1	1	1	1	1	1
bglA_1	bglA_1	Aryl-phospho-beta-D-glucosidase BglA	1	1	1	1	1	1	1	1	1	1	1	1	1	1	1	1	1	1	1	1	1	1	1	1	1	1	1	1	1	1	1	1	1	1	1	1	1	1	1	1	1	1	1	1	1	1	1
group_489		hypothetical protein	1	1	1	1	1	1	1	1	1	1	1	1	1	1	1	1	1	1	1	1	1	1	1	1	1	1	1	1	1	1	1	1	1	1	1	1	1	1	1	1	0	1	1	1	1	1	1
group_467		hypothetical protein	1	1	1	1	1	1	1	1	1	1	1	1	1	1	1	1	1	1	1	1	1	1	1	1	1	1	1	1	1	1	1	1	1	1	1	1	1	1	1	1	1	1	1	1	1	1	1
group_446		hypothetical protein	1	1	1	1	1	1	1	1	1	1	1	1	1	1	1	1	1	1	1	1	1	1	1	1	1	1	1	1	1	1	1	1	1	1	1	1	1	1	1	1	1	1	1	1	1	1	1
copY	copY	Transcriptional repressor CopY	1	1	1	1	1	1	1	1	1	1	1	1	1	1	1	1	1	1	1	1	1	1	1	1	1	1	1	1	1	1	1	1	1	1	1	1	1	1	1	1	1	1	1	1	1	1	1
group_419		hypothetical protein	1	1	1	0	1	1	1	1	1	1	1	1	1	1	1	1	1	1	1	1	1	1	1	1	1	1	1	1	1	1	1	1	1	1	1	1	1	1	1	1	1	1	1	1	1	1	1
group_371		hypothetical protein	1	1	1	1	1	1	1	1	1	1	1	1	1	1	1	1	1	1	1	1	1	1	1	1	1	1	1	1	1	1	1	1	1	1	1	1	1	1	1	1	1	1	1	1	1	1	1
group_342		hypothetical protein	1	1	1	1	1	1	1	1	1	1	1	1	1	1	1	1	1	1	1	1	1	1	1	1	1	1	1	1	1	1	1	1	1	1	1	1	1	1	1	1	1	1	1	1	1	1	1
group_322		hypothetical protein	1	1	1	1	1	1	1	1	1	1	1	1	1	1	1	1	1	1	1	1	1	1	1	1	1	1	1	1	1	1	1	1	1	1	1	1	1	1	1	1	1	1	1	1	1	1	1
group_307		hypothetical protein	1	1	1	1	1	1	1	1	1	1	1	1	1	1	1	1	1	1	1	1	1	1	1	1	0	1	1	1	1	1	1	1	1	1	1	1	1	1	1	1	1	1	1	1	1	1	1
clpP	clpP	ATP-dependent Clp protease proteolytic subunit	1	1	1	1	1	1	1	1	1	1	1	1	1	1	1	1	1	1	1	1	1	1	1	1	1	1	1	1	1	1	1	1	1	1	1	1	1	1	1	1	1	1	1	1	1	1	1
upp	upp	Uracil phosphoribosyltransferase	1	1	1	1	1	1	1	1	1	1	1	1	1	1	1	1	1	1	1	1	1	1	1	1	1	1	1	1	1	1	1	1	1	1	1	1	1	1	1	1	1	1	1	1	1	1	1
thiE_1	thiE_1	Thiamine-phosphate synthase	1	1	1	1	1	1	1	1	1	1	1	1	1	1	1	1	1	1	1	1	1	1	1	1	1	1	1	1	1	1	1	1	1	1	1	1	1	1	1	1	1	1	1	1	1	1	1
group_272		hypothetical protein	1	1	1	1	1	1	1	1	1	1	1	1	1	1	1	1	1	1	1	1	1	1	1	1	1	1	1	1	1	1	1	1	1	1	1	1	1	1	1	1	1	1	1	1	1	1	1
group_267		hypothetical protein	1	1	1	1	1	1	1	1	1	1	1	1	1	1	1	1	1	1	1	1	1	1	1	1	0	1	1	1	1	1	1	1	1	1	1	1	1	1	1	1	1	1	1	1	1	1	1
tenA_1	tenA_1	Aminopyrimidine aminohydrolase	1	1	1	1	1	1	1	1	1	1	1	1	1	1	1	1	1	1	1	1	1	1	1	1	1	1	1	1	1	1	1	1	1	1	1	1	1	1	1	1	1	1	1	1	1	1	1
group_262		hypothetical protein	1	1	1	1	1	1	1	1	1	1	1	1	1	1	1	1	1	1	1	1	1	1	1	1	0	1	1	1	1	1	1	1	1	1	1	1	1	1	1	1	1	1	1	1	1	1	1
tenA_2	tenA_2	Aminopyrimidine aminohydrolase	1	1	1	1	1	1	1	1	1	1	1	1	1	1	1	1	1	1	1	1	1	1	1	1	1	1	1	1	1	1	1	1	1	1	1	1	1	1	1	1	1	1	1	1	1	1	1
gamR	gamR	HTH-type transcriptional repressor GamR	1	1	1	1	1	1	1	1	1	1	1	1	1	1	1	1	1	1	1	1	1	1	1	1	1	1	1	1	1	1	1	1	1	1	1	1	1	1	1	1	1	1	1	1	1	1	1
mta	mta	HTH-type transcriptional activator mta	1	1	1	1	1	1	1	1	1	1	1	1	1	1	1	1	1	1	1	1	1	1	1	1	1	1	1	1	1	1	1	1	1	1	1	1	1	1	1	1	1	1	1	1	1	1	1
trpA	trpA	Tryptophan synthase alpha chain	1	1	1	1	1	1	1	1	1	1	1	1	1	1	1	1	1	1	1	1	1	1	1	1	1	1	1	1	1	1	1	1	1	1	1	1	1	1	1	1	1	1	1	1	1	1	1
thiM_1	thiM_1	Hydroxyethylthiazole kinase	1	1	1	1	1	1	1	1	1	1	1	1	1	1	1	1	1	1	1	1	1	1	1	1	1	1	1	1	1	1	1	1	1	1	1	1	1	1	1	1	1	1	1	1	1	1	1
thiD	thiD	Hydroxymethylpyrimidine/phosphomethylpyrimidine kinase	1	1	1	1	1	1	1	1	1	1	1	1	1	1	1	1	1	1	1	1	1	1	1	1	1	1	1	1	1	1	1	1	1	1	1	1	1	1	1	1	1	1	1	1	1	1	1
thiM_2	thiM_2	Hydroxyethylthiazole kinase	1	1	1	1	1	1	1	1	1	1	1	1	1	1	1	1	1	1	1	1	1	1	1	1	1	1	1	1	1	1	1	1	1	1	1	1	1	1	1	1	1	1	1	1	1	1	1
group_190		DegV domain-containing protein	1	1	1	1	1	1	1	1	1	1	1	1	1	1	1	1	1	1	1	1	1	1	1	1	1	1	1	1	1	1	1	1	1	1	1	1	1	1	1	1	1	1	1	1	1	1	1
znuA	znuA	High-affinity zinc uptake system binding-protein ZnuA	1	1	1	1	1	1	1	1	1	1	1	1	1	0	1	1	1	1	1	1	1	1	1	1	1	1	1	1	1	1	1	1	1	1	1	1	1	1	1	1	1	1	1	1	1	1	1
manA	manA	Mannose-6-phosphate isomerase ManA	1	1	1	1	1	1	1	1	1	1	1	1	1	1	1	1	1	1	1	1	1	1	1	1	1	1	1	1	1	1	1	1	1	1	1	1	1	1	1	1	1	1	1	1	1	1	1
braC	braC	Leucine- isoleucine- valine- threonine- and alanine-binding protein	1	1	1	1	1	1	1	1	1	1	1	1	1	1	1	1	1	1	1	1	1	1	1	1	1	1	1	1	1	1	1	1	1	1	1	1	1	1	1	1	1	1	1	1	1	1	1
yhaP	yhaP	putative protein YhaP	1	1	1	1	1	1	1	1	1	1	1	1	1	1	1	1	1	1	1	1	1	1	1	1	1	1	1	1	1	0	1	1	1	1	1	1	1	1	1	1	1	1	1	1	1	1	1
ykoD_1	ykoD_1	Putative HMP/thiamine import ATP-binding protein YkoD	1	1	1	1	1	1	1	1	1	1	1	1	1	1	1	1	1	1	1	1	1	1	1	1	1	1	1	1	1	1	1	1	1	1	1	1	1	1	1	1	1	1	1	1	1	1	1
bglH	bglH	Aryl-phospho-beta-D-glucosidase BglH	1	1	1	1	1	1	1	1	1	1	1	1	0	1	1	1	1	1	1	1	1	1	1	1	1	1	1	1	1	1	1	1	1	1	1	1	1	1	1	1	1	1	1	1	1	1	1
group_59		putative type I restriction enzymeP M protein	1	1	1	1	1	1	1	0	1	1	1	1	1	1	1	1	1	1	1	1	1	1	1	1	1	1	1	1	1	1	1	1	1	1	1	1	1	1	1	1	1	1	1	1	1	1	1
speA	speA	Arginine decarboxylase	1	1	1	1	1	1	1	1	1	1	1	1	1	1	1	1	1	1	1	1	1	1	1	1	1	1	1	1	1	1	1	1	1	1	1	1	1	1	1	1	0	1	1	1	1	1	1
group_41		putative ABC transporter ATP-binding protein	1	1	1	1	1	1	1	1	1	1	1	1	0	1	1	1	1	1	1	1	1	1	1	1	1	1	1	1	1	1	1	1	1	1	1	1	1	1	1	1	1	1	1	1	1	1	1
ptsI	ptsI	Phosphoenolpyruvate-protein phosphotransferase	1	1	1	0	1	1	1	1	1	1	1	1	1	1	1	1	1	1	1	1	1	1	1	1	1	1	1	1	1	1	1	1	1	1	1	1	1	1	1	1	1	1	1	1	1	1	1
group_38		hypothetical protein	1	1	1	1	1	1	1	1	1	1	1	1	1	1	1	1	1	1	1	1	1	1	1	1	1	1	1	1	1	1	1	1	1	1	1	1	1	1	1	1	1	1	1	1	1	1	1
group_24		hypothetical protein	1	1	1	1	1	1	1	1	1	1	1	1	1	1	1	1	1	1	1	1	1	1	1	1	1	1	1	1	1	1	1	1	1	1	1	1	1	1	1	1	1	1	1	1	1	1	1
lagD_3	lagD_3	Lactococcin-G-processing and transport ATP-binding protein LagD	1	1	1	1	1	1	1	1	1	1	1	1	1	1	1	1	1	1	1	1	1	1	1	1	1	1	1	1	1	1	1	1	1	1	1	1	1	1	1	1	1	1	1	1	1	1	1
pacS	pacS	putative copper-transporting ATPase PacS	1	1	1	1	1	1	1	1	1	1	1	1	1	1	1	1	1	1	1	1	1	1	1	1	1	1	1	1	1	1	1	1	1	1	1	1	1	1	1	1	1	1	1	1	1	1	1
group_0		hypothetical protein	1	1	1	1	1	1	1	1	1	1	1	0	1	1	1	1	1	1	1	1	1	1	1	1	1	1	1	1	1	1	1	1	1	1	1	1	1	1	1	1	1	1	1	1	1	1	1
group_1361		hypothetical protein	1	1	1	1	1	0	1	1	1	1	1	1	1	1	1	1	1	1	1	1	1	0	1	1	1	1	1	1	1	1	1	1	1	1	1	1	1	1	1	1	1	1	1	1	1	1	1
group_1276		hypothetical protein	1	1	1	1	1	1	1	1	1	1	1	1	1	1	1	1	1	1	1	1	1	1	1	1	1	1	1	1	1	1	1	1	1	1	1	1	1	1	1	1	1	1	1	1	1	1	1
group_1266		hypothetical protein	1	1	1	1	1	1	1	1	1	1	1	1	0	0	1	1	1	1	1	1	1	1	1	1	1	1	1	1	1	1	1	1	1	1	1	1	1	1	1	1	1	1	1	1	1	1	1
group_1259		hypothetical protein	1	1	1	1	1	1	1	1	1	1	1	1	1	1	1	1	1	1	1	1	1	0	1	1	1	1	1	1	1	1	1	1	1	1	1	1	1	1	1	1	1	1	1	1	1	1	1
comC	comC;	Type 4 prepilin-like proteins leader peptide-processing enzyme;hypothetical protein	1	1	1	1	1	1	1	1	1	1	1	1	1	1	1	1	1	1	1	1	1	1	1	1	1	1	1	1	1	1	1	1	1	1	1	1	1	1	1	1	1	1	1	1	1	1	1
group_1140		hypothetical protein	1	1	1	1	1	1	1	1	1	1	1	1	1	1	1	1	1	1	1	1	1	1	1	1	1	1	1	1	1	1	1	1	1	1	1	1	1	1	1	0	1	1	1	1	1	1	1
group_1099		IS30 family transposase ISSpn8	1	1	1	1	1	1	1	1	1	1	1	1	1	1	1	1	1	1	1	1	1	1	1	1	1	1	1	1	1	1	1	1	1	1	1	1	1	1	1	1	0	1	1	0	1	1	1
group_1088		hypothetical protein	1	1	1	1	1	1	1	1	1	1	1	1	1	1	1	1	1	1	1	1	1	1	1	1	1	1	1	1	1	1	1	1	1	1	1	1	1	0	1	1	0	1	1	1	1	1	1
group_1043		hypothetical protein	1	1	1	1	1	1	1	1	1	1	1	1	1	1	1	1	1	1	1	0	1	1	1	1	1	1	1	1	1	1	1	1	1	1	1	1	1	1	1	1	1	1	1	1	1	1	1
group_1012		hypothetical protein	1	1	1	1	1	1	1	1	1	1	1	1	0	0	1	1	1	1	1	1	1	1	1	1	1	1	1	1	1	1	1	1	1	1	1	1	1	1	1	1	1	1	1	1	1	1	1
group_999		hypothetical protein	1	1	1	1	1	1	1	1	1	1	1	1	1	1	1	1	1	1	1	1	1	1	1	1	1	1	1	1	1	1	1	1	1	1	1	1	1	1	1	0	0	1	1	1	1	1	1
yclN_1~~~yclN_2~~~yclN	yclN_1;yclN_2;yclN	Petrobactin import system permease protein YclN	1	1	1	1	1	1	1	1	1	1	1	1	1	1	1	0	1	1	1	1	1	1	1	1	1	1	1	1	0	1	1	1	1	1	1	1	1	1	1	1	1	1	1	1	1	1	1
group_989		hypothetical protein	1	1	1	1	1	1	1	1	1	1	1	1	1	1	1	1	1	1	1	1	1	1	1	1	1	1	1	1	1	1	1	1	1	1	1	1	1	1	1	1	1	1	1	1	1	1	1
group_985		Putative multidrug export ATP-binding/permease protein;putative ABC transporter ATP-binding protein	1	1	1	1	1	1	1	1	1	1	1	1	1	1	1	1	1	1	1	1	1	1	1	1	1	1	1	1	1	1	1	1	1	1	1	1	1	1	1	1	1	1	1	1	1	1	1
group_973		hypothetical protein	1	1	1	1	1	1	1	1	1	1	1	1	1	1	1	1	1	1	1	0	1	1	1	1	1	1	1	1	1	1	1	1	1	1	1	1	1	1	1	1	1	1	1	1	1	1	1
rlmH	rlmH	Ribosomal RNA large subunit methyltransferase H	1	1	1	1	1	1	1	1	1	1	1	1	1	1	1	1	1	1	1	1	1	1	1	1	1	1	1	1	1	1	1	1	1	1	1	1	1	1	1	1	1	1	1	1	1	1	1
sorC	sorC	Sorbitol operon regulator	1	1	1	1	1	1	1	1	1	1	1	1	1	1	1	1	1	1	1	1	1	1	1	1	1	1	1	1	1	1	1	1	1	1	1	1	1	1	1	1	1	1	1	1	1	1	1
hmo	hmo	4-hydroxymandelate oxidase	1	1	1	1	1	1	1	1	1	1	1	1	1	1	1	1	1	1	1	1	1	1	1	1	1	1	1	1	1	1	1	1	1	1	1	1	1	1	1	1	1	1	1	1	1	1	1
group_883		hypothetical protein	1	1	1	1	1	1	1	1	1	1	1	1	1	1	1	1	1	1	1	1	1	1	1	1	1	1	1	1	1	1	1	1	1	1	1	1	1	1	1	1	1	1	1	0	1	1	1
group_852		hypothetical protein	1	1	1	1	1	1	1	1	1	1	1	1	0	1	1	1	1	1	1	1	1	1	1	1	1	1	1	1	1	1	1	1	1	1	1	1	1	1	1	1	1	1	1	1	1	1	1
group_832		hypothetical protein	1	1	1	1	1	1	1	1	1	1	1	1	1	1	1	1	1	1	1	1	1	1	1	1	1	1	1	1	1	1	1	1	1	1	1	1	1	1	1	0	0	1	1	1	1	1	1
group_816		hypothetical protein	1	1	1	1	1	1	1	1	1	1	1	1	1	1	1	1	1	1	1	1	1	1	1	1	1	1	1	1	1	1	1	1	1	1	1	1	1	1	1	1	1	1	1	1	1	1	1
group_796		hypothetical protein;IS110 family transposase ISBth13	1	1	1	1	1	1	1	1	1	1	1	1	1	1	1	1	1	1	1	1	1	1	1	1	1	1	1	1	1	1	1	1	1	1	1	1	1	1	1	0	0	1	1	1	1	1	1
group_787		hypothetical protein	1	1	1	1	1	1	1	1	1	1	1	1	1	1	1	1	1	1	1	1	1	1	1	1	1	1	1	1	1	1	1	1	1	1	1	1	1	1	1	1	1	1	1	1	1	1	1
group_783		hypothetical protein	1	1	1	1	1	1	1	1	1	1	1	1	1	1	1	1	1	1	1	1	1	1	1	1	1	1	1	1	1	1	1	1	1	1	1	1	1	1	1	1	1	1	1	1	1	1	1
group_770		IS5 family transposase IS1381;IS5 family transposase ISSpn7	1	1	1	1	1	1	1	1	1	1	1	1	1	1	1	1	1	1	1	1	1	1	1	1	1	1	1	1	1	1	1	1	1	1	1	1	1	1	1	0	0	1	1	1	1	1	1
group_706		hypothetical protein	1	1	1	1	1	1	1	1	1	1	1	1	1	1	1	1	1	0	1	1	1	1	1	1	1	1	1	1	1	1	1	1	1	1	1	1	1	1	1	1	1	1	1	1	1	1	1
group_702		hypothetical protein	1	1	1	1	1	1	1	1	1	1	1	1	1	0	1	1	1	1	1	1	1	1	1	1	1	1	1	1	1	1	1	1	1	1	1	1	1	1	1	1	1	1	1	1	1	1	1
group_661		hypothetical protein	1	1	1	1	1	1	1	1	1	1	1	1	1	1	1	1	1	1	1	1	1	1	1	1	1	1	1	1	1	1	1	1	1	1	1	1	1	1	1	1	0	1	1	1	1	1	1
group_655		hypothetical protein	1	1	1	1	1	1	1	1	1	1	1	1	1	1	1	1	1	1	1	1	1	1	1	1	1	1	1	1	1	1	1	1	1	1	1	1	1	1	1	0	0	1	1	1	1	1	1
group_654		hypothetical protein	1	1	1	1	1	1	1	1	1	1	1	1	1	1	1	1	1	1	1	1	1	1	1	1	1	1	1	1	1	1	1	1	1	1	1	1	1	1	1	1	1	1	1	0	1	1	1
group_642		hypothetical protein	1	1	1	1	1	1	1	1	1	1	1	1	1	1	1	1	1	1	1	1	1	1	1	1	1	1	1	1	1	1	1	1	1	1	1	1	1	1	0	1	1	1	1	0	1	1	1
group_533		hypothetical protein	1	1	1	1	1	1	1	1	1	1	1	1	1	1	1	1	1	1	1	1	1	1	1	1	1	1	1	1	1	1	1	1	1	1	1	1	1	1	1	1	1	1	1	1	1	1	1
lacF_4	lacF_4	PTS system lactose-specific EIIA component	1	1	1	1	1	1	1	1	1	1	1	1	1	1	1	1	1	1	1	1	1	1	1	1	1	1	1	1	1	1	1	1	1	1	1	1	1	1	1	1	1	1	1	1	1	1	1
group_499		hypothetical protein	1	1	1	1	1	1	1	1	1	1	1	0	1	1	1	1	1	1	1	1	1	1	1	1	1	1	1	1	1	1	1	1	1	1	1	1	1	1	1	1	1	1	1	1	1	1	1
group_306		hypothetical protein	1	1	1	1	1	1	1	1	1	1	1	1	1	1	1	1	1	1	1	1	1	1	1	1	1	1	1	1	1	1	1	1	1	1	1	1	1	1	0	1	1	1	1	1	1	1	1
gmuR	gmuR	HTH-type transcriptional regulator GmuR	1	1	1	1	1	1	1	1	1	1	1	1	0	0	1	1	1	1	1	1	1	1	1	1	1	1	1	1	1	1	1	1	1	1	1	1	1	1	1	1	1	1	1	1	1	1	1
ydjF	ydjF	putative HTH-type transcriptional regulator YdjF	1	1	1	1	1	1	1	1	1	1	1	1	1	1	1	1	1	1	1	1	1	1	1	1	1	1	1	1	1	1	1	1	1	1	1	1	1	1	1	1	1	1	1	1	1	1	1
yclP	yclP	Petrobactin import ATP-binding protein YclP	1	1	1	1	1	1	1	1	1	1	1	1	1	1	1	0	1	1	1	1	1	1	1	1	1	1	1	1	0	1	1	1	1	1	1	1	1	1	1	1	1	1	1	1	1	1	1
hpdA	hpdA	4-hydroxyphenylacetate decarboxylase activating enzyme	1	1	1	1	1	1	1	1	1	1	1	1	1	1	1	1	1	1	1	1	1	1	1	1	1	1	1	1	1	1	1	1	1	1	1	1	1	1	1	1	1	1	1	1	1	1	1
yclO	yclO	Petrobactin import system permease protein YclO	1	1	1	1	1	1	1	1	1	1	1	1	1	1	1	0	1	1	1	1	1	1	1	1	1	1	1	1	0	1	1	1	1	1	1	1	1	1	1	1	1	1	1	1	1	1	1
group_123		hypothetical protein	1	1	1	1	1	1	1	1	1	1	1	1	1	1	1	1	1	1	1	1	1	1	1	1	1	1	1	1	1	1	1	1	1	1	1	1	1	1	1	1	1	1	1	1	1	1	1
group_1312		IS5 family transposase IS1381;hypothetical protein	1	0	1	1	1	1	1	1	1	1	1	1	1	1	1	1	1	0	1	1	1	1	1	1	1	1	1	1	1	1	1	1	1	1	1	1	1	1	1	1	1	1	1	1	1	1	1
celB	;celB	hypothetical protein;PTS system cellobiose-specific EIIC component	1	1	1	1	1	1	1	1	1	1	1	1	1	1	1	1	1	1	1	1	1	1	1	1	1	1	1	1	1	1	1	1	1	1	0	0	0	1	1	1	1	1	1	1	1	1	1
leuA_1~~~leuA~~~leuA_2	;leuA_1;leuA;leuA_2	hypothetical protein;2-isopropylmalate synthase	1	1	1	1	0	1	1	1	1	1	1	1	1	1	1	1	1	1	1	1	1	1	1	1	1	1	1	1	1	1	1	1	1	1	1	1	1	1	1	1	1	1	1	1	1	1	1
pezT	pezT	Toxin PezT	1	1	1	1	1	1	1	1	1	1	1	1	1	1	1	1	1	1	1	1	1	1	1	1	1	1	1	1	1	1	1	1	1	1	1	1	1	1	1	1	1	1	1	1	1	1	1
group_1209		hypothetical protein	1	1	1	1	1	1	1	1	1	1	1	1	1	1	1	1	1	1	1	1	1	1	1	1	1	1	1	1	1	1	1	1	1	1	1	1	1	1	1	1	1	1	1	1	1	1	1
licA_1~~~celD	;licA_1;celD	hypothetical protein;Lichenan-specific phosphotransferase enzyme IIA component;PTS system cellobiose-specific EIIA component	1	1	1	1	1	1	1	1	1	1	1	1	1	1	1	1	1	1	1	1	1	1	1	1	1	1	1	1	1	1	1	1	1	1	0	0	0	1	1	1	1	1	1	1	1	1	1
group_1132		hypothetical protein	1	1	1	1	1	1	1	1	1	1	1	1	0	1	1	1	1	1	1	1	1	1	1	1	1	1	1	1	1	1	1	1	1	1	1	1	1	1	1	1	1	1	1	1	1	1	1
group_1112		hypothetical protein	1	1	1	1	0	1	1	1	1	1	1	1	1	1	1	1	1	1	1	1	1	1	1	1	1	1	0	0	1	1	1	1	1	1	1	1	1	1	1	1	1	1	1	1	1	1	1
yteP_2~~~yteP_1	;yteP_2;yteP_1	hypothetical protein;putative multiple-sugar transport system permease YteP	1	1	1	1	0	1	1	1	1	1	1	1	1	1	1	1	1	1	1	1	1	1	1	1	1	1	0	0	1	1	1	1	1	1	1	1	1	1	1	1	1	1	1	1	1	1	1
group_1069		Formylglycine-generating enzyme	1	1	1	1	1	1	1	1	1	1	1	1	1	1	1	1	1	1	1	1	1	1	1	1	1	1	1	1	1	1	1	1	1	1	0	0	0	1	1	1	1	1	1	1	1	1	1
group_995		hypothetical protein	1	1	1	1	1	1	1	1	1	1	1	1	1	1	1	1	1	1	1	1	1	1	1	1	1	1	1	1	1	1	1	1	1	1	0	0	0	1	1	1	1	1	1	1	1	1	1
group_988		hypothetical protein	1	1	1	1	1	1	1	1	1	1	1	1	1	1	1	1	1	1	1	1	1	1	1	1	1	1	1	1	1	1	1	1	1	1	1	1	1	1	1	1	1	1	1	1	1	1	1
msbA_1~~~msbA	;msbA_1;msbA	putative ABC transporter ATP-binding protein;Lipid A export ATP-binding/permease protein MsbA;hypothetical protein	1	1	1	1	1	1	1	1	1	1	1	1	1	1	1	1	1	1	1	1	1	1	1	1	1	1	1	1	1	1	1	1	1	1	1	1	1	1	1	1	1	1	1	1	1	1	1
group_959		hypothetical protein	1	1	1	1	1	1	1	1	1	1	1	1	1	1	1	1	1	1	1	1	1	1	1	1	1	1	1	1	1	1	1	1	1	1	0	0	0	1	1	1	1	1	1	1	1	1	1
group_943		hypothetical protein	1	1	1	1	1	1	1	1	1	1	1	1	1	1	1	1	1	1	1	0	0	1	1	1	1	1	0	1	1	1	1	1	1	1	1	1	1	1	1	1	1	1	1	1	1	1	1
ald_2~~~ald_1	ald_2;ald_1	Alanine dehydrogenase	1	1	1	1	1	1	1	1	1	1	1	1	1	1	1	1	1	1	1	1	1	1	1	1	1	1	1	1	1	1	1	1	1	1	0	0	0	1	1	1	1	1	1	1	1	1	1
group_906		Putative trans-acting regulator	1	1	1	1	1	1	1	1	1	1	1	1	1	1	1	1	1	1	1	1	1	1	1	1	1	1	1	1	1	1	1	1	1	1	1	1	1	1	1	1	1	1	1	1	1	1	1
group_868		hypothetical protein	1	1	1	1	1	1	1	1	1	1	1	1	0	1	1	1	1	1	1	1	1	1	1	1	1	1	1	1	1	1	1	1	1	1	1	1	1	1	1	1	1	1	1	1	1	1	1
group_861		hypothetical protein	1	1	1	1	1	1	1	1	1	1	1	1	1	0	1	1	1	1	1	1	1	1	1	1	1	1	1	1	1	1	1	1	1	1	1	1	1	1	1	0	0	1	1	1	1	1	1
licC_3~~~licC_5~~~licC_2~~~licC_1	licC_3;licC_5;licC_2;licC_1	Lichenan permease IIC component	1	1	1	1	1	1	1	1	1	1	1	1	1	1	1	1	1	1	1	1	1	1	1	1	1	1	1	1	1	1	1	1	1	1	0	0	0	1	1	1	1	1	1	1	1	1	1
group_843		hypothetical protein	1	1	1	1	1	0	1	1	1	1	1	1	1	1	1	1	1	1	1	1	1	1	1	1	1	1	1	1	1	1	1	1	1	1	1	1	1	1	1	0	0	1	1	1	1	1	1
group_835		hypothetical protein	1	1	1	1	1	1	1	1	1	1	1	1	1	1	1	1	1	1	1	1	1	1	1	1	1	1	1	1	1	1	1	1	1	1	0	0	0	1	1	1	1	1	1	1	1	1	1
group_822		hypothetical protein	1	1	1	1	1	1	1	1	1	1	1	0	1	0	1	1	1	1	1	1	1	1	1	1	1	1	1	1	1	1	1	1	1	1	1	1	1	1	1	1	1	1	1	1	1	1	1
group_820		hypothetical protein	1	1	1	1	1	1	1	1	1	1	1	0	0	0	1	1	1	1	1	1	1	1	1	1	1	1	1	1	1	1	1	1	1	1	1	1	1	1	1	1	1	1	1	1	1	1	1
glnP	glnP	putative glutamine ABC transporter permease protein GlnP	1	1	1	1	1	1	1	1	1	1	1	1	1	1	1	1	1	1	1	0	0	1	1	1	1	1	0	1	1	1	1	1	1	1	1	1	1	1	1	1	1	1	1	1	1	1	1
group_736	pezA	Antitoxin PezA	1	1	1	1	1	1	1	1	1	1	1	1	1	1	1	1	1	1	1	1	1	1	1	1	1	1	1	1	1	1	1	1	1	1	1	1	1	1	1	1	1	1	1	1	1	1	1
group_730		hypothetical protein	1	1	1	1	1	0	1	1	1	1	1	1	1	1	1	1	1	1	1	0	1	1	1	1	1	1	1	1	1	1	1	1	1	1	1	1	1	1	1	1	1	1	1	1	1	1	1
group_687		hypothetical protein	1	1	1	1	1	1	1	1	1	1	1	1	0	1	1	1	1	1	1	1	1	1	1	1	1	1	1	1	1	1	1	1	1	1	1	1	1	1	1	1	1	1	1	1	1	1	1
group_662		hypothetical protein	1	1	1	1	1	1	1	1	1	1	1	1	1	0	1	1	1	1	1	1	1	1	1	1	1	1	1	1	1	1	1	1	1	1	1	1	1	1	1	0	0	1	1	1	1	1	1
group_542		hypothetical protein	1	1	1	1	1	1	1	1	1	1	1	1	1	1	1	1	1	1	1	0	0	1	1	1	1	1	0	1	1	1	1	1	1	1	1	1	1	1	1	1	1	1	1	1	1	1	1
ptcB	ptcB	PTS system cellobiose-specific EIIB component	1	1	1	1	1	1	1	1	1	1	1	1	1	1	1	1	1	1	1	1	1	1	1	1	1	1	1	1	1	1	1	1	1	1	0	0	0	1	1	1	1	1	1	1	1	1	1
crcB	crcB	Putative fluoride ion transporter CrcB	1	1	1	1	1	1	1	1	1	1	1	1	1	1	1	1	1	1	1	0	0	1	1	1	1	1	0	1	1	1	1	1	1	1	1	1	1	1	1	1	1	1	1	1	1	1	1
ald_2	ald_2	Alanine dehydrogenase	1	1	1	1	1	1	1	1	1	1	1	1	1	1	1	1	1	1	1	1	1	1	1	1	1	1	1	1	1	1	1	1	1	1	0	0	0	1	1	1	1	1	1	1	1	1	1
group_401		hypothetical protein	1	1	1	1	1	1	1	1	1	1	1	1	1	1	1	1	1	1	1	1	1	1	1	1	1	1	1	1	1	1	1	1	1	1	1	1	1	1	0	1	1	1	1	1	1	1	1
group_167		hypothetical protein	1	1	1	1	0	1	1	1	1	1	1	1	1	1	1	1	1	1	1	1	1	1	1	1	1	1	0	0	1	1	1	1	1	1	1	1	1	1	1	1	1	1	1	1	1	1	1
group_163		hypothetical protein	1	1	1	1	1	1	1	1	1	1	1	1	1	1	1	1	1	1	1	1	1	1	1	1	1	1	1	1	1	1	1	1	1	1	0	0	0	1	1	1	1	1	1	1	1	1	1
rbsR	rbsR	Ribose operon repressor	1	1	1	1	0	1	1	1	1	1	1	1	1	1	1	1	1	1	1	1	1	1	1	1	1	1	0	0	1	1	1	1	1	1	1	1	1	1	1	1	1	1	1	1	1	1	1
ylbL	ylbL	putative protein YlbL	1	1	1	1	1	1	1	1	1	1	1	1	1	1	1	1	1	1	1	1	1	1	0	0	1	1	1	1	1	1	1	1	1	1	1	1	1	1	0	1	1	1	1	1	1	1	1
nagC_1	nagC_1	N-acetylglucosamine repressor	1	1	1	1	1	1	1	1	1	1	1	1	1	1	1	1	1	1	1	1	1	1	1	1	1	1	1	1	1	1	1	1	1	1	0	0	0	1	1	1	1	1	1	1	1	1	1
group_1173		hypothetical protein	1	1	1	1	1	1	1	1	1	1	1	1	1	1	1	1	1	1	1	1	1	1	1	1	1	1	1	1	1	1	1	1	1	1	1	1	1	1	0	1	1	1	1	1	1	0	1
group_1158		hypothetical protein	1	1	1	1	0	1	1	1	1	1	1	1	1	1	1	1	1	1	1	1	1	1	1	1	1	1	1	1	1	1	1	1	1	1	1	1	1	1	1	1	1	1	1	0	1	1	1
group_1114		IS5 family transposase ISSpn7	1	1	1	1	1	1	1	1	1	1	1	1	1	1	1	1	1	1	1	1	1	1	1	1	1	1	1	1	1	1	1	1	1	1	1	1	1	1	1	0	0	1	1	1	1	1	1
yfmC	;yfmC	hypothetical protein;Fe(3+)-citrate-binding protein YfmC	1	1	1	1	1	1	1	1	1	1	1	1	1	0	1	1	1	1	1	1	1	1	1	1	1	1	1	1	1	1	1	1	1	1	1	1	1	1	1	1	1	1	1	1	1	1	1
group_981		hypothetical protein	1	0	0	0	1	1	1	1	1	1	1	1	1	1	1	1	1	1	1	1	1	1	1	1	1	1	1	1	1	1	1	1	1	1	1	1	1	1	0	1	1	1	1	1	1	1	1
ykoD_1~~~ykoD_3	ykoD_1;ykoD_3	Putative HMP/thiamine import ATP-binding protein YkoD	1	1	1	1	1	1	1	1	1	1	1	1	0	1	1	1	1	1	1	1	1	1	1	1	1	1	1	1	1	1	1	1	1	1	1	1	1	1	1	1	1	1	1	1	1	1	1
group_866		hypothetical protein	1	1	1	1	1	1	1	1	1	1	1	1	1	1	1	1	1	1	1	1	1	1	1	1	1	1	1	1	1	1	1	1	0	0	1	1	1	0	1	1	1	1	1	1	1	1	1
group_847		hypothetical protein	1	1	1	1	1	1	1	1	1	1	1	1	1	1	1	1	1	1	1	1	1	1	1	1	1	1	1	1	1	1	1	1	1	1	1	1	1	1	1	0	0	1	1	0	1	1	1
group_792		hypothetical protein	1	1	1	1	1	1	1	1	1	1	1	0	0	0	1	1	1	1	1	1	1	1	1	1	1	1	1	1	1	1	1	1	1	1	1	1	1	1	1	1	1	1	1	1	1	1	1
licT_2~~~licT_1	licT_2;licT_1	Transcription antiterminator LicT	1	1	1	1	1	1	1	1	1	1	1	0	1	1	1	1	1	1	1	1	1	1	1	1	1	1	1	1	1	1	1	1	1	1	1	1	1	1	1	1	1	1	1	1	1	1	1
group_731		hypothetical protein	1	1	1	1	1	0	1	1	1	1	1	1	1	1	1	1	1	1	1	0	0	1	1	1	1	1	0	1	1	1	1	1	1	1	1	1	1	1	1	1	1	1	1	1	1	1	1
comC2	comC2	Competence-stimulating peptide type 2	1	1	1	1	1	1	1	1	1	1	1	1	1	1	1	1	1	1	1	1	1	1	1	1	1	1	1	1	1	1	1	1	1	1	1	1	1	1	1	1	1	1	1	1	1	1	1
group_58		Arylsulfatase	1	1	1	1	0	1	1	1	1	1	1	1	1	1	1	1	1	1	1	1	1	1	1	1	1	1	1	1	1	1	1	1	1	1	0	0	0	1	1	1	1	1	1	1	1	1	1
group_1309		hypothetical protein	1	1	1	1	1	1	1	1	1	1	1	1	1	1	1	1	1	1	1	1	1	1	1	1	1	1	1	1	1	1	1	1	1	1	1	1	1	1	1	0	1	1	1	1	1	1	1
group_1163		hypothetical protein	1	1	1	1	1	1	1	1	1	1	1	1	1	1	1	1	1	1	1	1	1	1	1	1	1	1	1	1	1	1	1	1	1	1	1	1	1	1	1	1	1	1	1	1	1	1	1
group_1159		hypothetical protein;IS5 family transposase ISSpn7;IS5 family transposase IS1381	1	1	1	1	1	1	1	1	1	1	1	1	1	1	1	1	1	1	1	1	1	1	1	1	1	1	1	1	1	1	1	1	1	1	1	1	1	1	1	0	0	1	1	1	1	1	1
group_1031		hypothetical protein	1	1	1	1	1	1	1	1	1	1	1	0	1	0	1	1	1	1	1	1	1	0	1	1	1	1	1	1	1	1	1	1	1	1	1	1	1	1	1	1	1	1	1	1	1	1	1
group_997		hypothetical protein	1	1	1	1	1	1	1	1	1	1	1	0	0	1	1	1	1	1	1	1	1	1	1	1	1	1	1	1	1	1	1	1	1	1	1	1	1	1	1	1	1	1	1	1	1	1	1
purR_2~~~ccpA_2	purR_2;ccpA_2	HTH-type transcriptional repressor PurR;Catabolite control protein A	1	1	1	1	1	1	1	1	1	1	1	0	1	0	1	1	1	1	1	1	1	1	1	1	1	1	1	1	1	1	1	1	1	1	1	1	1	1	1	1	1	1	1	1	1	1	1
group_766		hypothetical protein	1	1	1	1	1	1	1	1	0	1	1	0	1	0	1	1	1	1	1	1	1	1	1	1	1	1	0	1	1	1	1	1	1	1	1	1	1	1	1	1	0	1	1	1	1	1	1
group_444		hypothetical protein	1	1	1	1	1	1	1	1	1	1	1	1	1	1	1	1	1	1	1	1	1	1	1	1	1	1	1	1	1	1	1	1	1	1	1	1	1	1	1	1	1	1	1	1	1	1	1
group_378		hypothetical protein	1	1	1	1	1	1	1	1	1	1	1	1	1	1	1	0	1	0	0	1	1	0	1	1	1	1	1	1	1	1	1	1	1	1	1	1	1	1	1	1	1	1	1	1	1	1	1
fpuD	fpuD	Petrobactin import ATP-binding protein FpuD	1	1	1	1	1	1	1	1	1	1	1	0	0	0	1	1	1	1	1	1	1	1	1	1	1	1	1	1	1	1	1	1	1	1	1	1	1	1	1	1	1	1	1	1	1	1	1
group_1192		hypothetical protein	1	1	1	1	1	0	1	1	1	1	1	1	1	1	1	1	1	1	1	1	1	1	1	1	1	1	1	1	1	1	1	1	1	1	1	1	1	1	1	1	1	1	1	1	1	1	1
group_1062		hypothetical protein	1	1	1	1	1	1	1	1	1	1	1	1	0	0	1	1	1	1	1	1	1	1	1	1	1	1	1	1	1	1	1	1	1	1	1	1	1	1	1	1	1	1	1	1	1	1	1
group_1036		hypothetical protein	1	1	1	1	1	1	1	1	1	1	1	0	0	0	1	1	1	1	1	1	1	1	1	1	1	1	1	1	1	1	1	1	1	1	1	1	1	1	1	1	1	1	1	1	1	1	1
group_1006		hypothetical protein	1	1	1	1	0	0	1	1	1	1	1	1	1	1	1	1	1	1	1	1	1	1	1	1	1	1	1	1	1	1	1	1	1	1	1	1	1	1	1	1	1	1	1	0	1	1	1
group_983		IS5 family transposase ISSpn7;hypothetical protein	1	1	1	1	1	1	0	0	1	0	1	1	1	1	1	1	1	1	1	1	1	1	1	1	1	1	1	1	1	1	1	1	1	1	1	1	1	1	1	1	1	1	1	1	1	1	1
group_936		hypothetical protein	1	0	0	0	1	0	1	1	1	1	1	1	1	1	1	1	1	1	1	1	1	1	1	1	1	1	1	1	1	1	1	1	1	1	1	1	1	1	1	1	1	1	1	0	1	1	1
group_895		hypothetical protein	1	1	1	1	1	1	1	1	1	1	1	0	0	0	1	1	1	1	1	1	1	1	1	1	1	1	1	1	1	1	1	1	1	1	1	1	1	1	1	0	0	1	1	1	1	1	1
fepD	fepD	Ferric enterobactin transport system permease protein FepD	1	1	1	1	1	1	1	1	1	1	1	0	0	0	1	1	1	1	1	1	1	1	1	1	1	1	1	1	1	1	1	1	1	1	1	1	1	1	1	1	1	1	1	1	1	1	1
group_553		hypothetical protein	1	1	1	1	1	1	1	1	1	1	1	0	0	1	1	1	1	1	1	1	1	1	1	1	1	1	1	1	1	1	1	1	1	1	1	1	1	1	1	1	1	1	1	1	1	1	1
group_1300		hypothetical protein	1	1	1	1	1	0	1	1	1	1	1	1	1	1	1	1	1	1	1	1	1	1	1	1	1	1	1	1	1	1	1	1	1	1	1	1	1	1	1	0	0	1	1	1	1	1	1
group_1107		IS3 family transposase ISSpn1	1	1	1	1	1	1	1	1	1	1	1	1	1	1	1	1	1	1	1	1	1	1	1	1	1	1	1	1	1	1	1	1	1	1	1	1	1	1	1	1	1	1	1	1	1	1	1
group_1034		hypothetical protein	1	1	1	1	1	1	1	1	1	1	1	1	1	1	1	1	1	1	1	1	1	1	1	1	1	1	1	1	1	1	1	1	1	1	1	1	1	1	1	1	1	1	1	1	1	1	1
pfbA~~~pfbA_1~~~pfbA_2	pfbA;pfbA_1;pfbA_2	Plasmin and fibronectin-binding protein A	1	1	1	1	1	1	1	1	1	1	1	1	0	0	1	1	1	1	1	1	1	1	1	1	1	1	1	1	1	1	1	1	1	1	1	1	1	1	1	1	1	1	1	1	1	1	1
group_938		hypothetical protein	1	1	1	1	1	1	1	1	1	1	1	1	0	1	1	1	1	1	1	0	0	1	1	1	1	1	0	1	1	1	1	1	1	1	1	1	1	1	1	1	1	1	1	1	1	1	1
group_799		hypothetical protein	1	1	1	1	0	1	1	1	1	1	1	1	1	1	1	1	1	1	1	1	1	1	1	1	0	1	1	1	1	0	1	1	1	1	1	1	1	1	0	1	1	1	1	0	1	1	1
group_178		hypothetical protein	1	1	1	1	1	1	0	1	1	1	1	1	1	1	1	1	1	1	1	1	1	1	1	1	1	1	1	1	1	1	1	1	1	1	1	1	1	1	1	0	0	1	1	1	1	1	1
group_1232		hypothetical protein	1	1	1	1	1	1	1	1	1	1	1	1	0	0	1	1	1	1	1	1	1	1	1	1	1	1	1	1	1	1	1	1	1	1	1	1	1	1	1	1	1	1	1	1	1	1	1
group_1194		hypothetical protein	1	0	1	1	1	1	1	1	1	0	1	1	0	1	1	1	1	1	1	1	1	1	1	1	1	1	1	1	1	1	1	0	1	1	1	1	1	1	1	1	1	1	1	0	1	1	1
group_1070		hypothetical protein	1	1	1	1	1	1	1	1	1	1	1	1	0	1	1	1	1	1	1	1	1	1	1	1	1	1	1	1	1	1	1	1	1	1	1	1	1	1	1	1	1	1	1	1	1	1	1
bshA	bshA;	N-acetyl-alpha-D-glucosaminyl L-malate synthase;hypothetical protein	1	1	1	1	1	1	1	1	1	1	1	0	0	1	1	1	1	1	1	1	1	1	1	1	1	1	1	1	1	1	1	1	1	1	1	1	1	1	1	1	1	1	1	1	1	1	1
yfhA	;yfhA	hypothetical protein;putative siderophore transport system permease protein YfhA	1	1	1	1	1	1	1	1	1	1	1	0	0	0	1	1	1	1	1	1	1	1	1	1	1	1	1	1	1	1	1	1	1	1	1	1	1	1	1	1	1	1	1	1	1	1	1
group_575		hypothetical protein	1	0	1	0	1	1	1	1	1	1	1	1	1	1	1	0	1	1	0	1	1	1	1	1	1	1	0	1	1	0	1	1	1	1	1	1	1	1	1	1	1	1	1	0	1	1	1
group_411		hypothetical protein	1	0	1	0	1	1	1	1	1	1	1	1	1	1	1	0	1	1	0	1	1	1	1	1	1	1	0	1	1	0	1	1	1	1	1	1	1	1	1	1	1	1	1	0	1	1	1
xerC	xerC	Tyrosine recombinase XerC	1	0	1	0	1	1	1	1	1	1	1	1	1	1	1	0	1	1	0	1	1	1	1	1	1	1	0	1	1	0	1	1	1	1	1	1	1	1	1	1	1	1	1	0	1	1	1
group_1212		hypothetical protein	1	1	1	1	1	1	1	1	1	1	1	1	1	1	1	1	1	1	1	1	1	1	1	1	1	1	1	1	1	1	1	1	1	1	1	1	1	1	1	1	1	1	1	1	1	1	1
group_1171		hypothetical protein	1	1	1	1	1	1	1	1	1	1	1	1	1	1	1	1	1	1	1	1	1	1	1	1	1	1	1	1	1	1	1	1	1	1	1	1	1	1	1	0	0	1	1	1	1	1	1
group_1154		hypothetical protein	1	1	1	1	1	1	1	0	1	1	1	1	1	1	1	1	1	1	1	0	0	1	1	1	1	1	0	1	1	1	1	0	1	1	1	1	1	1	1	0	0	1	1	1	1	1	1
btrD	;btrD	hypothetical protein;2'-N-acetylparomamine deacetylase	1	1	1	1	1	1	1	1	1	1	1	1	1	0	1	1	1	1	1	1	1	1	1	1	1	1	1	1	1	1	1	1	1	1	1	1	1	1	1	1	1	1	1	1	1	1	1
group_979		hypothetical protein	1	1	1	1	1	0	1	1	1	1	1	1	0	0	1	1	1	1	1	1	1	1	1	1	1	1	1	1	1	1	1	1	1	1	1	1	1	1	1	1	1	1	1	1	1	1	1
group_664		hypothetical protein	1	1	1	1	1	1	1	1	1	1	1	1	1	1	1	1	1	1	1	1	1	1	1	1	1	1	1	1	1	1	1	1	1	1	1	1	1	1	1	1	1	1	1	1	1	1	1
group_540		hypothetical protein	1	1	1	1	0	0	1	1	1	1	1	1	1	1	1	1	1	1	1	1	1	1	1	1	1	1	1	1	1	1	1	1	1	1	1	1	1	1	1	1	1	1	1	0	1	1	1
yclQ	yclQ	Petrobactin-binding protein YclQ	1	1	1	1	1	1	1	1	1	1	1	1	1	1	1	0	1	1	1	1	1	1	1	1	1	1	1	1	0	1	1	1	1	1	1	1	1	1	1	1	1	1	1	1	1	1	1
group_1123		hypothetical protein	1	1	1	1	1	1	1	1	0	1	1	1	0	1	1	1	1	1	1	1	1	1	1	1	1	1	1	1	1	1	0	1	1	1	0	0	0	1	1	1	1	1	1	1	1	1	1
group_1092		hypothetical protein	1	1	1	1	1	1	1	1	1	1	1	1	1	1	1	1	1	1	1	1	1	1	1	1	1	1	1	1	1	1	1	1	1	1	1	1	1	1	1	1	1	1	1	1	1	1	1
lagD_2	lagD_2	Lactococcin-G-processing and transport ATP-binding protein LagD	1	1	1	1	1	1	0	1	1	1	1	1	1	1	1	1	1	1	1	1	1	1	1	1	1	1	1	1	1	1	1	1	1	1	1	1	1	1	1	0	0	1	1	1	1	1	1
group_1292		hypothetical protein	1	0	0	0	0	1	1	1	1	1	1	1	1	1	1	1	1	1	1	1	1	1	1	1	1	1	1	1	1	1	1	1	1	1	1	1	1	1	1	1	1	1	1	0	1	1	1
group_1183		hypothetical protein	1	1	1	1	1	1	1	1	1	1	1	0	0	0	1	1	1	1	1	1	1	1	1	1	1	1	1	1	1	1	1	1	1	1	1	1	1	1	1	1	0	1	1	1	1	1	1
group_1075		IS630 family transposase ISSpn2	1	1	1	1	1	1	1	0	0	0	1	0	1	0	0	1	1	1	1	1	1	1	1	1	1	1	1	1	1	1	1	1	1	1	1	1	1	1	1	0	0	1	1	1	1	1	1
group_1035		hypothetical protein	0	1	1	1	1	1	1	1	1	1	1	0	0	0	1	1	1	1	1	1	1	1	1	1	1	1	1	0	1	1	1	1	1	1	1	1	1	1	1	1	1	1	1	1	1	1	1
group_1019		hypothetical protein	1	1	1	1	1	1	1	1	1	1	1	1	0	1	1	1	1	1	1	1	1	1	1	1	1	1	1	1	1	1	1	1	1	1	1	1	1	1	1	1	1	1	1	1	1	1	1
group_830		hypothetical protein	1	1	1	1	1	1	1	1	1	1	1	0	0	0	1	1	1	1	1	1	1	1	1	1	1	1	1	1	1	1	1	1	1	1	1	1	1	1	1	1	1	1	1	1	1	1	1
group_812		hypothetical protein	1	1	1	1	1	1	1	1	1	1	1	0	0	0	1	1	1	1	1	1	1	1	1	1	1	1	1	1	1	1	1	1	1	1	1	1	1	1	1	1	1	1	1	1	1	1	1
group_772		hypothetical protein	1	1	1	1	1	1	1	1	1	1	1	0	0	0	1	1	1	1	1	1	1	1	1	1	1	1	1	1	1	1	1	1	1	1	1	1	1	1	1	1	1	1	1	1	1	1	1
group_635		hypothetical protein	1	1	1	1	0	0	1	1	1	1	1	0	0	0	1	1	1	1	1	1	1	1	1	1	1	1	1	1	1	1	1	1	1	1	1	1	1	1	1	1	1	1	1	0	1	1	1
group_1269		hypothetical protein	1	1	1	1	0	1	1	1	1	1	1	0	0	0	1	1	1	1	1	1	1	1	1	1	1	1	1	1	1	1	1	1	1	1	1	1	1	1	1	0	0	1	1	1	1	1	1
hsdM	hsdM	Type I restriction enzyme EcoKI M protein	1	1	1	1	1	1	1	1	1	1	1	1	1	1	1	1	1	1	1	1	1	1	1	1	1	1	1	1	1	1	1	1	1	1	1	1	1	1	1	1	1	1	1	0	1	0	1
group_1240		hypothetical protein	1	1	1	1	1	1	1	1	1	1	1	0	0	1	1	1	1	1	1	1	1	1	1	1	1	1	1	0	1	1	1	1	1	1	1	1	1	1	1	1	1	1	1	1	1	1	1
group_1229		hypothetical protein	1	1	1	1	1	1	1	1	1	1	1	1	1	1	1	1	1	1	0	1	1	1	1	1	1	1	1	1	1	1	1	1	1	1	1	1	1	1	1	1	1	0	1	1	1	1	1
ugd	ugd	UDP-glucose 6-dehydrogenase	1	1	1	1	1	1	1	1	1	1	1	0	0	0	1	1	1	1	1	1	1	1	1	1	1	1	1	1	1	1	1	1	1	1	1	1	1	1	1	1	1	1	1	1	1	1	1
group_993		hypothetical protein	1	1	1	1	1	1	1	1	1	1	1	1	0	0	1	1	1	1	1	1	1	1	1	1	1	1	1	1	1	1	1	1	1	1	1	1	1	1	1	1	1	1	1	1	1	1	1
bmrA~~~msbA	;bmrA;msbA	hypothetical protein;Multidrug resistance ABC transporter ATP-binding/permease protein BmrA;Lipid A export ATP-binding/permease protein MsbA;putative ABC transporter ATP-binding protein	1	1	1	1	1	1	1	1	1	1	1	0	0	0	1	1	1	1	1	1	1	1	1	1	1	1	1	1	1	1	1	1	1	1	1	1	1	1	1	1	1	1	1	1	1	1	1
bcrA_1~~~bcrA_2	bcrA_1;bcrA_2	Bacitracin transport ATP-binding protein BcrA	1	1	1	1	1	1	1	1	1	1	1	0	0	0	1	1	1	1	1	1	1	1	1	1	1	1	1	1	1	1	1	1	1	1	1	1	1	1	1	1	1	1	1	1	1	1	1
group_774		hypothetical protein	1	1	1	1	1	1	1	1	1	1	1	0	0	0	1	1	1	1	1	1	1	1	1	1	1	1	1	1	1	1	1	1	1	1	1	1	1	1	1	1	1	1	1	1	1	1	1
group_455		hypothetical protein	1	1	0	0	1	1	1	1	0	1	1	0	1	0	1	1	1	0	1	1	1	1	1	1	1	0	1	0	0	1	1	1	1	1	1	1	1	1	1	0	0	1	1	1	1	1	1
group_1267		hypothetical protein	1	1	1	1	1	1	1	1	1	1	1	0	0	0	1	1	1	1	1	1	1	1	1	1	1	1	1	1	1	1	1	1	1	1	1	1	1	1	1	1	1	1	1	1	1	1	1
group_1221		hypothetical protein	1	1	1	1	1	1	0	0	1	0	0	1	0	1	0	1	0	0	0	1	1	0	1	1	1	1	1	1	1	1	1	1	1	1	1	1	1	1	0	0	0	1	1	1	1	1	1
group_1216		hypothetical protein;IS5 family transposase ISSpn7;IS5 family transposase IS1381	1	1	1	1	0	1	0	0	1	0	1	1	1	1	0	1	0	0	1	1	1	1	1	1	1	1	1	1	1	1	1	1	1	1	1	1	1	1	1	0	0	1	1	0	1	1	1
iga	iga	Immunoglobulin A1 protease	1	0	1	1	1	1	1	1	1	1	1	0	0	0	1	1	1	1	1	1	1	1	1	1	1	1	1	1	1	1	1	1	1	1	1	1	1	1	1	1	1	1	1	1	1	1	1
lacG_1	lacG_1	6-phospho-beta-galactosidase	1	1	1	1	1	1	0	0	1	0	0	1	0	1	0	1	0	1	1	0	0	1	1	1	1	1	0	1	1	1	1	1	1	1	1	1	1	1	0	0	0	1	1	1	1	1	1
group_717		hypothetical protein	1	1	1	1	1	1	1	1	1	1	1	1	0	0	1	1	1	1	1	1	1	1	1	1	1	1	1	1	1	1	1	1	1	1	1	1	1	1	1	1	1	1	1	1	1	1	1
group_677		hypothetical protein	1	1	1	1	1	1	1	1	1	1	1	1	1	1	1	1	1	1	1	1	1	1	1	1	1	1	1	1	1	1	1	1	1	1	1	1	1	1	1	0	0	1	1	1	1	1	1
lacF_3	lacF_3	PTS system lactose-specific EIIA component	1	1	1	1	1	1	0	0	1	0	0	1	0	1	0	1	0	1	1	0	0	1	1	1	1	1	0	1	1	1	1	1	1	1	1	1	1	1	0	0	0	1	1	1	1	1	1
group_1156		IS5 family transposase ISSpn7;hypothetical protein	1	1	1	1	1	0	1	1	1	1	1	1	1	1	0	0	1	0	0	1	0	0	1	1	1	0	1	1	1	1	1	1	1	1	0	0	0	1	1	0	0	1	1	1	1	1	1
group_1078		hypothetical protein	1	1	1	1	1	1	0	0	1	0	0	1	0	0	0	1	0	1	1	0	0	1	1	1	1	1	0	1	1	1	1	1	1	1	1	1	1	1	0	0	0	1	1	1	1	1	1
group_1025		hypothetical protein	1	1	1	1	1	1	1	1	1	1	1	0	0	0	1	1	1	1	1	1	1	1	1	1	1	1	1	1	1	1	1	1	1	1	1	1	1	1	1	1	1	1	1	1	1	1	1
group_876		hypothetical protein	1	1	1	1	1	1	1	1	1	1	1	0	0	0	1	1	1	1	1	1	1	1	1	1	1	1	1	1	1	1	1	1	1	1	1	1	1	1	1	1	1	1	1	1	1	1	1
eabC	eabC;	Blood-group-substance endo-14-beta-galactosidase;hypothetical protein	1	0	0	0	1	1	1	1	1	1	1	1	1	1	1	1	1	1	1	1	1	1	0	0	0	1	1	1	1	1	0	0	0	0	0	0	0	0	1	1	1	1	1	1	1	1	1
group_862		hypothetical protein	1	1	1	1	1	1	1	1	1	1	1	0	0	0	1	1	1	0	1	1	1	1	1	1	1	1	1	1	1	1	1	1	0	1	1	1	1	1	1	1	1	1	1	1	1	1	1
group_841		hypothetical protein	1	0	0	0	1	1	1	1	1	1	1	1	1	1	1	1	1	1	1	1	1	1	0	0	0	1	1	1	1	1	0	0	0	0	0	0	0	0	1	1	1	1	1	1	1	1	1
sugB~~~dasC	sugB;dasC	Trehalose transport system permease protein SugB;Diacetylchitobiose uptake system permease protein DasC	1	0	0	0	1	1	1	1	1	1	1	1	1	1	1	1	1	1	1	1	1	1	0	0	0	1	1	1	1	1	0	0	0	0	0	0	0	0	1	1	1	1	1	1	1	1	1
group_791		hypothetical protein	1	1	1	1	1	0	1	1	0	1	1	0	1	0	1	0	1	0	0	0	0	0	1	1	1	0	1	0	0	0	1	1	1	1	1	1	1	1	1	1	1	1	1	1	1	1	1
group_627		hypothetical protein	1	1	1	1	1	1	1	1	1	1	1	0	0	0	1	1	1	1	1	1	1	1	1	1	1	1	1	1	1	1	1	1	1	1	1	1	1	1	1	1	1	1	1	1	1	1	1
group_567		hypothetical protein	1	1	1	1	1	0	0	0	1	0	0	1	0	1	0	1	0	1	1	0	0	1	1	1	1	1	0	1	1	1	1	1	1	1	1	1	1	1	0	0	0	1	1	1	1	1	1
group_242		hypothetical protein	1	0	0	0	1	1	1	1	1	1	1	1	1	1	1	1	1	1	1	1	1	1	0	0	0	1	1	1	1	1	0	0	0	0	0	0	0	0	1	1	1	1	1	1	1	1	1
group_218		hypothetical protein	1	1	1	1	1	1	1	1	0	1	1	1	0	1	1	1	1	1	1	1	1	1	1	1	1	1	0	1	1	1	0	1	1	1	0	0	0	1	1	1	1	1	1	1	1	1	1
group_85		hypothetical protein	1	0	0	0	1	1	1	1	1	1	1	1	1	1	1	1	1	1	1	1	1	1	0	0	0	1	1	1	1	1	0	0	0	0	0	0	0	0	1	1	1	1	1	1	1	1	1
licC_2	licC_2	Lichenan permease IIC component	1	1	1	1	1	1	0	0	1	0	0	1	0	0	0	1	0	1	1	0	0	1	1	1	1	1	0	1	1	1	1	1	1	1	1	1	1	1	0	0	0	1	1	1	1	1	1
group_31		hypothetical protein	1	0	0	0	1	1	1	1	1	1	1	1	1	1	1	1	1	1	1	1	1	1	0	0	0	1	1	1	1	1	0	0	0	0	0	0	0	0	1	1	1	1	1	1	1	1	1
group_1195		IS5 family transposase ISSpn7	1	1	1	1	1	1	1	1	1	1	1	1	1	1	1	1	1	1	1	1	1	1	1	1	1	1	1	1	1	1	1	1	1	1	1	1	1	1	1	1	0	1	1	1	1	1	1
group_992		hypothetical protein	1	1	1	1	1	1	1	1	1	1	1	0	0	0	1	1	1	1	1	1	1	1	1	1	1	1	1	1	1	1	1	1	1	1	1	1	1	1	1	1	1	1	1	1	1	1	1
melD	;melD	hypothetical protein;Melibiose/raffinose/stachyose import permease protein MelD	1	0	0	0	1	1	1	1	1	1	1	1	1	1	1	1	1	1	1	1	1	1	0	0	0	1	1	1	1	1	0	0	0	0	0	0	0	0	1	1	1	1	1	1	1	1	1
group_899		hypothetical protein	1	1	1	1	1	1	1	1	1	1	1	0	0	0	1	1	1	1	1	1	1	1	1	1	1	1	1	1	1	1	1	1	1	1	1	1	1	1	1	1	1	1	1	1	1	1	1
agaA_1~~~agaA_3	;agaA_1;agaA_3	hypothetical protein;Alpha-galactosidase AgaA	1	0	0	0	1	1	1	1	1	1	1	1	1	1	1	1	1	1	1	1	1	1	0	0	0	1	1	1	1	1	0	0	0	0	0	0	0	0	1	1	1	1	1	1	1	1	1
group_141		hypothetical protein	1	1	1	1	1	1	1	1	1	1	1	0	0	0	1	1	1	1	1	1	1	1	1	1	1	1	1	1	1	1	1	1	1	1	1	1	1	1	1	1	1	1	1	1	1	1	1
nagC_2	nagC_2	N-acetylglucosamine repressor	1	1	1	1	1	1	0	0	1	0	0	0	0	0	0	1	0	1	1	0	0	1	1	1	1	1	0	1	1	1	1	1	1	1	1	1	1	1	0	0	0	1	1	1	1	1	1
group_834		hypothetical protein	1	1	1	1	1	1	1	1	1	1	1	0	0	0	1	1	1	1	1	1	1	1	1	1	1	1	1	1	1	1	1	1	1	1	1	1	1	1	1	1	1	1	1	1	1	1	1
group_1143		IS3 family transposase ISSpn11;IS3 family transposase ISSpn4	1	1	1	1	1	1	1	1	1	1	1	1	1	1	0	0	1	1	1	1	1	1	1	1	1	1	1	1	1	1	1	1	1	1	1	1	1	1	1	0	0	0	0	0	1	0	1
group_617		hypothetical protein	1	1	1	1	1	1	1	1	1	1	1	0	0	0	1	1	1	1	1	1	1	1	1	1	1	1	1	1	1	1	1	1	1	1	1	1	1	1	1	1	1	1	1	1	1	1	1
group_349		IS630 family transposase ISSpn2	1	1	1	1	1	0	0	0	0	0	0	1	1	0	0	0	1	1	1	1	1	1	1	1	1	1	1	1	1	1	1	1	1	1	1	1	1	1	1	0	0	1	1	1	1	1	1
group_947		hypothetical protein	1	1	1	1	1	0	0	0	1	0	0	1	0	1	0	1	0	1	1	0	0	1	1	1	1	1	0	1	1	1	1	1	1	1	1	1	1	1	0	0	0	1	1	1	1	1	1
group_1302		hypothetical protein	1	1	1	1	1	1	1	1	0	1	1	0	1	0	1	0	1	0	0	1	1	0	1	1	1	0	1	0	0	0	0	0	0	0	0	0	0	0	1	1	1	1	1	1	1	1	1
group_1134		hypothetical protein	1	1	1	1	1	1	1	1	0	1	1	0	1	0	1	0	1	0	0	1	1	0	1	1	1	0	1	0	0	0	0	0	0	0	0	0	0	0	1	1	1	1	1	1	1	1	1
mtlR	mtlR;	Transcriptional regulator MtlR;hypothetical protein	1	1	1	1	1	1	1	1	0	1	1	0	1	0	1	0	1	0	0	1	1	0	1	1	1	0	1	0	0	0	0	0	0	0	0	0	0	0	1	1	1	1	1	1	1	1	1
mtlD	mtlD	Mannitol-1-phosphate 5-dehydrogenase	1	1	1	1	1	1	1	1	0	1	1	0	1	0	1	0	1	0	0	1	1	0	1	1	1	0	1	0	0	0	0	0	0	0	0	0	0	0	1	1	1	1	1	1	1	1	1
mtlF	mtlF	Mannitol-specific phosphotransferase enzyme IIA component	1	1	1	1	1	1	1	1	0	1	1	0	1	0	1	0	1	0	0	1	1	0	1	1	1	0	1	0	0	0	0	0	0	0	0	0	0	0	1	1	1	1	1	1	1	1	1
group_36		hypothetical protein	1	1	1	1	1	1	1	1	0	1	1	0	1	0	1	0	1	0	0	1	1	0	1	1	1	0	1	0	0	0	0	0	0	0	0	0	0	0	1	1	1	1	1	1	1	1	1
group_438		hypothetical protein	1	1	1	1	1	1	0	1	1	1	1	1	1	1	1	1	1	1	1	1	1	1	1	1	1	1	1	1	1	1	1	1	1	1	1	1	1	1	1	0	0	0	1	1	1	1	1
group_1104		IS3 family transposase ISSpn11;hypothetical protein	1	1	1	1	1	1	1	1	1	1	1	0	0	0	1	1	1	1	1	0	1	1	1	1	1	1	0	0	1	1	1	1	1	1	1	1	1	1	1	0	0	1	1	1	1	0	1
group_1091		IS3 family transposase ISSpn11;IS3 family transposase ISSmu1;IS3 family transposase ISSpn4	1	1	1	1	1	1	1	1	1	1	1	1	1	1	1	1	0	1	1	0	0	1	1	1	1	1	0	1	1	1	1	1	1	1	1	1	1	1	0	0	0	0	0	0	1	0	1
group_1073		IS5 family transposase ISSpn7	1	1	1	1	1	1	1	1	1	1	1	1	1	1	0	0	1	0	1	1	1	1	1	1	1	1	1	1	1	1	1	1	1	1	1	1	1	1	1	0	0	1	1	1	1	1	1
group_659		hypothetical protein	1	1	1	1	1	1	0	0	1	0	0	0	0	0	0	1	0	1	1	1	1	1	1	1	1	1	1	1	1	1	1	1	1	1	1	1	1	1	0	0	0	1	1	1	1	1	1
group_694		hypothetical protein	1	1	1	1	1	1	1	1	1	1	1	0	0	0	1	1	1	1	1	1	1	1	1	1	1	1	1	1	1	1	1	1	1	1	1	1	1	1	1	0	0	1	1	1	1	1	1
group_514		hypothetical protein	1	1	1	1	1	0	0	0	1	0	0	1	0	0	0	1	0	1	1	0	0	1	1	1	1	1	0	1	1	1	1	1	1	1	1	1	1	1	0	0	0	1	1	1	1	1	1
group_1027		hypothetical protein	1	1	1	1	1	1	1	1	1	1	1	0	0	0	1	1	1	1	1	1	1	1	1	1	1	1	1	1	1	1	1	1	1	1	1	1	1	1	1	1	1	1	1	1	1	1	1
group_675		hypothetical protein	1	1	1	0	1	1	1	1	1	1	1	0	0	0	1	1	1	1	1	1	1	1	1	1	1	1	1	1	1	1	0	0	0	0	0	0	0	0	1	1	0	1	1	1	1	1	1
group_487		hypothetical protein	1	1	1	1	1	1	1	1	1	1	1	1	1	1	1	1	1	1	1	1	1	1	1	0	1	1	1	1	1	1	1	1	1	1	1	1	1	1	1	1	1	0	0	1	1	1	1
group_393		hypothetical protein	1	0	0	0	1	1	1	1	1	1	1	1	0	0	1	1	1	1	1	1	1	1	1	1	1	1	1	1	1	1	0	0	0	0	0	0	0	0	1	0	0	1	1	1	1	1	1
group_1283		ISL3 family transposase ISSpn14	0	1	1	0	1	1	1	1	0	1	1	0	1	0	1	1	1	0	1	1	1	0	1	1	1	1	1	1	1	1	1	1	1	1	1	1	1	1	1	0	0	1	1	1	1	1	1
group_1224		hypothetical protein	1	1	1	1	1	0	0	0	1	0	0	1	0	1	0	1	0	0	0	0	0	0	1	1	1	1	0	1	1	1	1	1	1	1	1	1	1	1	0	0	0	1	1	1	1	1	1
group_1139		hypothetical protein	1	1	1	1	1	1	1	1	1	1	1	1	1	1	1	1	1	1	1	1	1	1	1	1	1	1	1	1	1	1	1	1	1	1	1	1	1	1	1	0	0	1	1	1	1	0	0
group_773		ISL3 family transposase ISSpn14	1	1	1	0	1	1	0	0	0	0	0	1	0	1	0	1	0	1	1	1	1	1	1	1	1	1	1	1	1	1	1	1	1	1	1	1	1	1	0	0	0	1	1	1	1	1	1
group_753		hypothetical protein	1	1	1	1	1	0	0	0	1	0	0	0	0	0	0	1	0	1	1	0	0	1	1	1	1	1	0	1	1	1	1	1	1	1	1	1	1	1	0	0	0	1	1	1	1	1	1
group_298		putative ABC transporter ATP-binding/permease protein	1	1	1	1	1	0	0	0	1	0	0	0	0	0	0	1	0	1	1	0	0	1	1	1	1	1	0	1	1	1	1	1	1	1	1	1	1	1	0	0	0	1	1	1	1	1	1
group_1074		hypothetical protein	1	0	0	0	0	0	0	0	0	0	0	0	0	0	0	0	0	0	0	0	0	1	1	1	1	1	1	0	0	1	1	1	1	1	1	1	1	1	1	0	0	1	1	0	1	1	1
group_919		hypothetical protein	1	1	1	1	1	0	0	0	1	0	0	0	0	0	0	1	0	1	1	0	0	1	1	1	1	1	0	1	1	1	1	1	1	1	1	1	1	1	0	0	0	1	1	1	1	1	1
group_365		hypothetical protein	1	1	1	1	1	0	0	0	1	0	0	0	0	0	0	1	0	1	1	0	0	1	1	1	1	1	0	1	1	1	1	1	1	1	1	1	1	1	0	0	0	1	1	1	1	1	1
group_1268		IS5 family transposase ISSpn7;IS5 family transposase IS1381	1	1	1	1	1	1	0	1	0	0	1	0	1	0	1	1	0	1	0	1	1	0	1	0	1	1	1	1	1	1	1	1	1	1	1	1	1	1	1	0	0	1	1	1	1	1	1
group_1138		hypothetical protein	0	0	0	0	0	0	1	0	0	0	0	1	0	1	0	1	0	0	1	1	1	0	1	1	1	1	1	1	1	1	1	1	1	1	1	1	1	1	0	0	0	1	1	1	1	1	1
group_1327		hypothetical protein	1	1	1	1	0	1	0	0	0	0	1	0	0	0	0	0	1	0	0	1	1	0	1	1	1	0	1	0	0	0	0	0	0	0	0	0	0	0	0	0	0	1	1	1	1	1	1
group_1121		IS3 family transposase ISSpn11;IS3 family transposase ISSpn4	1	1	1	1	1	1	0	0	0	0	0	0	0	0	0	0	0	0	0	0	1	0	1	1	1	0	1	0	0	0	0	0	0	0	0	0	0	0	0	0	0	1	1	1	1	1	1
group_593		hypothetical protein	1	0	0	0	1	0	0	0	0	1	1	0	1	0	1	0	0	0	0	0	1	0	1	1	0	0	0	0	0	0	0	1	0	0	0	0	0	0	0	1	1	1	1	0	1	1	1
group_1021		hypothetical protein;IS30 family transposase ISSpn8	0	0	0	0	0	1	1	1	1	1	1	1	0	1	1	1	1	1	1	1	1	1	1	1	1	1	1	1	1	1	1	1	1	1	1	1	1	1	1	0	1	0	0	1	1	0	1
glnM_2~~~glnM_1	glnM_2;glnM_1	putative glutamine ABC transporter permease protein GlnM	1	0	0	0	1	1	0	0	0	0	0	0	0	0	0	0	0	1	1	0	0	1	1	1	1	0	0	0	0	0	0	0	0	0	0	0	0	0	0	0	0	1	1	1	1	1	1
group_966		hypothetical protein	1	1	1	1	1	0	0	0	0	0	0	0	0	0	0	0	0	0	0	0	0	0	1	1	1	0	0	0	0	0	0	0	0	0	0	0	0	0	0	0	0	1	1	1	1	1	1
gtfB	gtfB	UDP-N-acetylglucosamine--peptide N-acetylglucosaminyltransferase stabilizing protein GtfB	1	1	1	1	1	0	0	0	0	0	0	0	0	0	0	0	0	0	0	0	0	0	1	1	1	0	0	0	0	0	0	0	0	0	0	0	0	0	0	0	0	1	1	1	1	1	1
group_932		hypothetical protein	1	1	1	1	1	0	0	0	0	0	0	0	0	0	0	0	0	0	0	0	0	0	1	1	1	0	0	0	0	0	0	0	0	0	0	0	0	0	0	0	0	1	1	1	1	1	1
group_737		IS5 family transposase ISSpn7	1	1	1	1	1	1	1	0	1	1	1	0	1	0	0	0	1	1	1	1	1	1	1	1	1	1	1	1	1	1	1	1	1	1	1	1	1	1	1	0	0	1	1	1	1	1	1
group_710		hypothetical protein	1	1	1	1	1	1	1	0	1	1	1	0	1	0	0	0	1	1	1	1	1	1	1	1	1	1	1	1	1	1	1	1	1	1	1	1	1	1	1	0	0	1	1	1	1	1	1
group_667		hypothetical protein	1	1	1	1	1	0	0	0	0	0	0	0	0	0	0	0	0	0	0	0	0	0	1	1	1	0	0	0	0	0	0	0	0	0	0	0	0	0	0	0	0	1	1	1	1	1	1
group_568		IS630 family transposase ISSpn2	1	0	0	0	1	1	1	1	1	1	1	0	0	0	1	1	1	1	1	1	1	1	1	1	1	1	1	1	1	1	1	1	1	1	1	1	1	1	1	0	0	1	1	0	1	1	1
group_486		hypothetical protein	1	1	1	1	1	0	0	0	0	0	0	0	0	0	0	0	0	0	0	0	0	0	1	1	1	0	0	0	0	0	0	0	0	0	0	0	0	0	0	0	0	1	1	1	1	1	1
group_324		hypothetical protein	1	1	1	1	1	0	0	0	0	0	0	0	0	0	0	0	0	0	0	0	0	0	1	1	1	0	0	0	0	0	0	0	0	0	0	0	0	0	0	0	0	1	1	1	1	1	1
group_1257		IS5 family transposase ISSpn7	1	0	0	0	1	0	0	0	0	0	0	0	0	1	0	0	1	0	1	1	1	0	0	1	0	1	1	1	1	1	1	1	1	1	1	1	1	1	1	0	0	1	1	1	1	1	1
glyE_2~~~glyD~~~glyE_1	glyE_2;glyD;glyE_1	Glycosyltransferase GlyE;Glycosyltransferase GlyD	1	1	0	1	1	0	0	0	0	0	0	0	0	0	0	0	0	0	0	0	0	0	1	1	1	0	0	0	0	0	0	0	0	0	0	0	0	0	0	0	0	1	1	1	1	1	1
glyG_2~~~glyG_1	glyG_2;glyG_1	Glycosyltransferase GlyG	1	1	0	1	1	0	0	0	0	0	0	0	0	0	0	0	0	0	0	0	0	0	1	1	1	0	0	0	0	0	0	0	0	0	0	0	0	0	0	0	0	1	1	1	1	1	1
asp1	asp1	Accessory Sec system protein Asp1	1	1	0	1	1	0	0	0	0	0	0	0	0	0	0	0	0	0	0	0	0	0	1	1	1	0	0	0	0	0	0	0	0	0	0	0	0	0	0	0	0	1	1	1	1	1	1
glyD_2~~~glyD	glyD_2;glyD;	Glycosyltransferase GlyD;hypothetical protein	1	1	0	1	1	0	0	0	0	0	0	0	0	0	0	0	0	0	0	0	0	0	1	1	1	0	0	0	0	0	0	0	0	0	0	0	0	0	0	0	0	1	1	1	1	1	1
asp2_2~~~asp2_1~~~asp2	asp2_2;asp2_1;asp2	Accessory Sec system protein Asp2	1	1	0	1	1	0	0	0	0	0	0	0	0	0	0	0	0	0	0	0	0	0	1	1	1	0	0	0	0	0	0	0	0	0	0	0	0	0	0	0	0	1	1	1	1	1	1
group_915		IS630 family transposase ISSpn2	1	1	1	1	1	0	0	0	0	0	0	0	0	1	0	0	1	1	1	0	1	1	1	1	1	1	1	1	0	1	1	1	1	1	1	1	1	1	1	0	0	1	1	1	1	1	1
group_458		hypothetical protein	1	1	1	1	1	0	0	0	0	0	0	0	0	0	0	0	0	0	0	0	0	0	1	1	1	0	0	0	0	0	0	0	0	0	0	0	0	0	0	0	0	1	1	1	1	1	1
asp3	asp3	Accessory Sec system protein Asp3	1	1	0	1	1	0	0	0	0	0	0	0	0	0	0	0	0	0	0	0	0	0	1	1	1	0	0	0	0	0	0	0	0	0	0	0	0	0	0	0	0	1	1	1	1	1	1
group_171		hypothetical protein	1	1	0	1	1	0	0	0	0	0	0	0	0	0	0	0	0	0	0	0	0	0	1	1	1	0	0	0	0	0	0	0	0	0	0	0	0	0	0	0	0	1	1	1	1	1	1
gtf3	gtf3	Glucosyltransferase 3	1	1	0	1	1	0	0	0	0	0	0	0	0	0	0	0	0	0	0	0	0	0	1	1	1	0	0	0	0	0	0	0	0	0	0	0	0	0	0	0	0	1	1	1	1	1	1
gtfA_1	gtfA_1	UDP-N-acetylglucosamine--peptide N-acetylglucosaminyltransferase GtfA subunit	1	1	0	1	1	0	0	0	0	0	0	0	0	0	0	0	0	0	0	0	0	0	1	1	1	0	0	0	0	0	0	0	0	0	0	0	0	0	0	0	0	1	1	1	1	1	1
secA_1	secA_1	Protein translocase subunit SecA	1	1	0	1	1	0	0	0	0	0	0	0	0	0	0	0	0	0	0	0	0	0	1	1	1	0	0	0	0	0	0	0	0	0	0	0	0	0	0	0	0	1	1	1	1	1	1
group_1367		hypothetical protein	1	0	1	0	1	0	0	0	0	0	1	0	0	1	1	1	1	0	1	1	1	1	1	1	1	0	1	1	1	1	1	1	1	1	1	1	0	1	1	0	0	0	0	1	1	1	1
group_944		hypothetical protein	1	0	0	0	0	0	0	0	0	0	0	0	0	0	0	0	0	1	1	0	0	1	1	1	1	0	1	0	0	0	0	1	0	0	0	0	0	0	0	0	0	1	1	0	1	1	1
group_177		hypothetical protein	1	1	1	1	1	0	0	0	0	0	0	0	0	0	0	0	0	0	0	0	0	0	1	1	0	0	0	0	0	0	0	0	0	0	0	0	0	0	0	0	0	1	1	1	1	1	1
secY_1	secY_1	Protein translocase subunit SecY	1	1	0	1	1	0	0	0	0	0	0	0	0	0	0	0	0	0	0	0	0	0	1	1	1	0	0	0	0	0	0	0	0	0	0	0	0	0	0	0	0	1	1	1	1	1	1
group_1311		IS5 family transposase ISSpn7	1	1	0	0	1	0	0	0	0	0	0	0	0	1	0	0	1	0	1	0	1	0	0	1	0	1	1	1	1	0	0	1	1	1	1	1	1	1	1	0	0	1	1	1	1	1	1
lytA_3~~~lytA_2	;lytA_3;lytA_2	hypothetical protein;Autolysin	1	0	1	0	1	0	0	0	0	0	0	0	0	0	0	0	0	0	0	0	0	0	1	1	0	0	0	0	0	0	0	0	0	0	0	0	0	0	0	0	0	1	1	1	1	1	1
group_759		hypothetical protein	1	1	1	1	1	0	0	0	0	0	0	0	0	0	0	0	0	0	0	0	0	0	1	1	0	0	0	0	0	0	0	0	0	0	0	0	0	0	0	0	0	1	1	1	1	1	1
group_1284		hypothetical protein	1	1	0	1	1	0	0	0	0	0	0	0	0	0	0	0	0	0	0	0	0	0	1	1	1	0	0	0	0	0	0	0	0	0	0	0	0	0	0	0	0	1	1	1	1	1	1
kcsA	;kcsA	hypothetical protein;pH-gated potassium channel KcsA	1	0	0	0	0	0	0	0	0	0	0	0	0	0	0	0	0	0	1	0	0	0	1	1	1	0	0	0	0	0	0	0	0	0	0	0	0	0	0	0	0	1	1	0	1	1	1
mobA	mobA	Mobilization protein A	1	1	1	1	1	0	0	0	0	0	0	0	0	0	0	0	0	0	0	0	0	0	1	1	1	0	0	0	0	0	0	0	0	0	0	0	0	0	0	0	0	1	1	0	1	1	1
group_508		hypothetical protein	1	1	1	1	1	1	0	0	1	1	1	0	1	1	0	1	0	0	0	0	0	0	1	1	1	1	1	1	0	1	0	0	0	0	0	0	0	0	0	0	0	1	1	1	1	1	1
group_394		hypothetical protein	1	1	1	1	1	0	0	0	0	0	0	0	0	0	0	0	0	0	0	0	0	0	1	1	1	0	0	0	0	0	0	0	0	0	0	0	0	0	0	0	0	1	1	0	1	1	1
group_375		hypothetical protein	1	1	1	1	1	0	0	0	0	0	0	0	0	0	0	0	0	0	0	0	0	0	1	1	1	0	0	0	0	0	0	0	0	0	0	0	0	0	0	0	0	1	1	0	1	1	1
epiD	epiD;	Epidermin decarboxylase;hypothetical protein	1	1	1	1	1	0	0	0	0	0	0	0	0	0	0	0	0	0	0	0	0	0	1	1	0	0	0	0	0	0	0	0	0	0	0	0	0	0	0	0	0	1	1	1	1	1	1
group_859		hypothetical protein	1	0	0	0	1	0	0	0	0	0	0	0	0	0	0	0	0	0	0	0	0	0	1	1	1	0	0	0	0	0	0	0	0	0	0	0	0	0	0	0	0	1	1	1	1	1	1
group_733		hypothetical protein	1	1	1	1	1	0	0	0	0	0	0	0	0	0	0	0	0	0	0	0	0	0	1	1	0	0	0	0	0	0	0	0	0	0	0	0	0	0	0	0	0	1	1	1	1	1	1
group_448		hypothetical protein	1	0	0	0	0	0	0	0	0	0	0	0	0	0	0	0	0	0	0	0	0	0	1	1	1	0	0	0	0	0	0	0	0	0	0	0	0	0	0	0	0	1	1	1	1	1	1
sbnH	;sbnH	hypothetical protein;2-[(L-alanin-3-ylcarbamoyl)methyl]-2-hydroxybutanedioate decarboxylase	1	1	1	1	1	0	0	0	0	0	0	0	0	0	0	0	0	0	0	0	0	0	1	1	0	0	0	0	0	0	0	0	0	0	0	0	0	0	0	0	0	1	1	1	1	1	1
group_967		hypothetical protein	1	1	1	1	1	0	0	0	0	0	0	0	0	0	0	0	0	0	0	0	0	0	1	1	1	0	0	0	0	0	0	0	0	0	0	0	0	0	0	0	0	1	1	0	1	1	1
group_672		hypothetical protein	1	1	1	1	1	0	0	0	0	0	0	0	0	0	0	0	0	0	0	0	0	0	1	1	1	0	0	0	0	0	0	0	0	0	0	0	0	0	0	0	0	1	1	0	1	1	1
group_498		hypothetical protein	1	1	1	1	1	0	0	0	0	0	0	0	0	0	0	0	0	0	0	0	0	0	1	1	1	0	0	0	0	0	0	0	0	0	0	0	0	0	0	0	0	1	1	0	1	1	1
group_482		hypothetical protein	1	1	1	1	1	0	0	0	0	0	0	0	0	0	0	0	0	0	0	0	0	0	1	1	1	0	0	0	0	0	0	0	0	0	0	0	0	0	0	0	0	1	1	1	1	1	1
group_1064		hypothetical protein	0	0	0	1	0	0	1	1	1	1	1	1	1	1	1	1	1	0	0	0	0	0	0	0	0	1	1	1	1	1	1	1	1	1	1	1	1	1	1	0	0	0	0	0	1	0	1
group_1016		IS5 family transposase IS1515;hypothetical protein	1	1	1	1	1	1	0	0	0	0	0	0	0	0	0	0	0	0	0	0	0	0	1	1	1	0	0	0	0	0	0	0	0	0	0	0	0	0	0	0	0	1	1	1	1	0	1
msbA_2~~~~~~hlyB	msbA_2;;hlyB	Lipid A export ATP-binding/permease protein MsbA;putative ABC transporter ATP-binding protein;Alpha-hemolysin translocation ATP-binding protein HlyB	1	0	0	0	1	0	0	0	0	0	0	0	0	0	0	0	0	0	0	0	0	0	1	1	1	0	0	0	0	0	0	0	0	0	0	0	0	0	0	0	0	1	1	1	1	1	1
group_954		hypothetical protein	1	1	1	1	1	0	1	1	0	1	1	0	0	0	1	0	1	0	0	1	1	0	1	1	1	0	1	0	0	0	0	0	0	0	0	0	0	0	0	0	0	1	1	1	1	1	1
group_870		hypothetical protein	1	0	0	0	1	0	0	0	0	0	0	0	0	0	0	0	0	0	0	0	0	0	1	1	1	0	0	0	0	0	0	0	0	0	0	0	0	0	0	0	0	1	1	1	1	1	1
group_1237		hypothetical protein	1	0	0	1	0	1	0	0	0	0	0	0	0	0	0	0	0	0	0	1	1	0	1	1	1	0	0	0	0	0	1	0	0	0	0	0	0	0	0	0	0	0	0	0	1	0	1
group_1047		hypothetical protein	1	0	0	0	0	1	0	0	0	0	0	0	0	0	0	0	0	0	0	1	1	0	1	1	1	0	0	0	0	0	0	0	0	0	0	0	0	0	0	0	0	0	0	0	1	0	1
group_68		hypothetical protein	1	1	1	1	1	0	0	0	0	0	0	0	0	0	0	0	0	0	0	0	0	0	1	1	0	0	0	0	0	0	0	0	0	0	0	0	0	0	0	0	0	1	1	1	1	1	1
group_1328		IS3 family transposase ISSpn11	1	1	0	1	0	1	0	0	0	0	0	0	0	0	0	0	0	0	0	0	1	0	1	1	1	0	1	0	0	0	0	0	0	0	0	0	0	0	0	0	0	1	1	1	1	1	1
group_964		hypothetical protein	1	0	0	0	1	0	0	0	0	0	0	0	0	0	0	0	0	0	0	0	0	0	1	1	1	0	0	0	0	0	0	0	0	0	0	0	0	0	0	0	0	1	1	1	1	1	1
group_652		hypothetical protein	1	0	0	0	1	0	0	0	0	0	0	0	0	0	0	0	0	0	0	0	0	0	1	1	1	0	0	0	0	0	0	0	0	0	0	0	0	0	0	0	0	1	1	1	1	1	1
group_597		hypothetical protein	1	0	0	0	1	0	0	0	0	0	0	0	0	0	0	0	0	0	0	0	0	0	1	1	1	0	0	0	0	0	0	0	0	0	0	0	0	0	0	0	0	1	1	1	1	1	1
group_488		IS630 family transposase IS630-Spn1	1	1	1	1	0	1	0	0	0	0	0	0	0	0	0	0	0	0	0	0	0	0	1	1	1	0	0	0	0	0	0	0	0	0	0	0	0	0	0	0	0	1	1	0	1	1	1
group_248		hypothetical protein	1	0	0	0	1	0	0	0	0	0	0	0	0	0	0	0	0	0	0	0	0	0	1	1	1	0	0	0	0	0	0	0	0	0	0	0	0	0	0	0	0	1	1	1	1	1	1
group_151		hypothetical protein	1	0	0	0	1	0	0	0	0	0	0	0	0	0	0	0	0	0	0	0	0	0	1	1	1	0	0	0	0	0	0	0	0	0	0	0	0	0	0	0	0	1	1	1	1	1	1
group_1053		IS5 family transposase IS1381;IS5 family transposase ISSpn7	1	1	0	0	1	0	0	0	0	0	0	0	0	0	0	0	0	0	0	0	0	0	1	1	0	0	1	0	0	0	0	0	0	0	0	0	0	0	0	0	0	1	1	1	1	1	1
group_935		hypothetical protein	1	0	0	0	0	0	0	0	0	0	0	0	0	0	0	0	0	0	0	0	0	0	1	1	1	0	0	0	0	0	0	0	0	0	0	0	0	0	0	0	0	1	1	0	1	1	1
group_1246		hypothetical protein	0	0	0	0	1	0	0	0	0	0	0	0	0	0	0	0	0	0	0	0	0	0	1	1	1	0	0	0	0	0	0	0	0	0	0	0	0	0	0	0	0	1	1	1	1	1	1
group_1182		IS630 family transposase ISSpn2	0	1	1	1	0	0	0	1	1	1	1	1	0	0	0	1	0	0	0	0	0	0	1	1	1	1	0	0	0	1	0	0	0	0	0	0	0	0	1	0	0	1	1	1	1	1	1
group_1045		hypothetical protein	0	0	0	0	0	0	0	0	0	0	0	0	1	0	0	0	0	0	0	0	0	0	0	1	1	0	0	0	1	1	1	1	1	1	1	1	1	1	1	0	0	1	1	1	1	0	1
group_980		hypothetical protein	1	0	0	0	0	0	0	0	0	0	0	0	0	0	0	0	0	0	0	0	0	0	1	1	1	0	0	0	0	0	0	0	0	0	0	0	0	0	0	0	0	1	1	0	1	1	1
group_780		hypothetical protein	0	1	1	1	1	1	1	1	1	1	1	1	1	1	1	0	1	1	0	1	1	1	0	0	0	1	1	1	1	1	1	1	1	1	1	1	1	1	1	1	1	0	0	1	0	0	0
group_1106		hypothetical protein	0	0	0	0	0	0	0	0	0	0	0	0	0	0	0	0	0	0	0	0	0	0	1	1	1	0	0	0	0	0	0	0	0	0	0	0	0	0	0	0	0	1	1	1	1	1	1
group_747		hypothetical protein	1	0	0	0	0	0	0	0	0	0	0	0	0	0	0	0	0	0	0	0	0	0	1	1	1	0	0	0	0	0	0	0	0	0	0	0	0	0	0	0	0	1	1	0	1	1	1
group_965		hypothetical protein	0	1	1	1	1	1	1	1	1	1	1	0	1	1	1	0	1	1	1	1	1	0	0	0	0	1	1	1	1	1	1	1	1	1	1	1	1	1	1	0	0	0	0	1	0	0	0
group_1230		ISL3 family transposase IS1167	0	0	0	0	0	1	1	1	1	1	1	1	1	1	1	1	1	1	1	1	1	1	0	0	0	1	1	1	1	1	1	1	1	1	1	1	1	1	1	1	1	0	0	0	0	0	0
group_14		hypothetical protein	0	0	1	0	0	0	1	1	1	1	1	1	0	1	1	1	1	1	1	1	1	1	1	1	1	1	1	1	0	0	1	1	1	1	1	1	1	1	1	1	1	0	0	0	0	0	0
group_1363		hypothetical protein	0	1	1	1	1	1	1	1	1	1	1	0	1	1	1	0	1	1	1	1	1	0	0	0	0	1	1	1	1	1	1	1	1	1	1	1	1	1	1	1	1	0	0	1	0	0	0
group_1051		ISL3 family transposaseA	0	0	0	0	1	0	1	1	0	1	1	0	1	0	1	1	1	1	1	1	1	1	0	0	0	0	1	0	0	1	1	0	0	1	0	0	0	1	1	0	0	0	0	0	1	0	1
group_738		hypothetical protein	0	0	0	0	0	0	0	0	1	0	0	0	0	0	0	0	0	0	0	1	1	1	1	1	1	0	1	1	0	1	1	1	1	1	1	1	0	1	1	0	0	0	0	0	1	0	1
group_690		hypothetical protein	0	0	1	0	0	0	0	0	0	0	0	0	0	0	0	1	0	0	0	1	1	0	0	1	1	0	1	0	0	1	1	1	1	1	1	1	1	1	0	0	0	0	0	1	0	0	1
group_1184		putative protein;hypothetical protein	0	1	1	1	1	1	1	1	1	1	1	1	1	1	1	1	1	1	1	1	1	1	0	0	0	1	1	1	1	1	1	1	1	1	1	1	1	1	1	1	1	0	0	1	0	0	0
group_519		putative protein	0	1	1	1	1	1	1	1	1	1	1	1	1	1	1	1	1	1	1	1	1	1	0	0	0	1	1	1	1	1	1	1	1	1	1	1	1	1	1	1	1	0	0	1	0	0	0
group_1326		hypothetical protein	0	1	1	1	0	0	0	0	0	0	0	0	0	0	0	0	0	0	0	0	1	1	0	0	0	0	1	0	0	1	0	0	0	0	0	0	0	0	1	0	0	1	1	1	1	1	1
group_1242		ISL3 family transposase IS1167	1	0	0	0	0	0	0	0	0	0	1	0	0	0	0	1	1	1	1	1	1	1	0	0	0	0	1	1	0	1	1	1	1	1	1	1	1	1	1	0	0	0	0	0	1	1	0
hlyB_2~~~msbA~~~hlyB	hlyB_2;msbA;hlyB	Alpha-hemolysin translocation ATP-binding protein HlyB;Lipid A export ATP-binding/permease protein MsbA	0	0	0	0	0	1	1	1	0	1	1	0	1	1	1	1	0	0	0	0	0	0	1	1	1	1	0	1	1	1	1	1	1	1	1	1	1	1	1	0	0	0	0	0	1	0	1
group_3		hypothetical protein	0	1	1	1	1	1	1	1	1	1	1	1	1	1	1	1	1	1	0	1	1	1	0	0	0	1	1	1	1	1	1	1	1	1	1	1	1	1	1	1	1	0	0	1	0	0	0
group_744		IS630 family transposase IS630-Spn1	0	0	0	0	0	1	1	0	0	0	0	0	0	0	0	0	1	1	1	1	0	1	1	1	1	0	1	1	1	1	1	1	1	1	1	1	1	1	1	0	0	0	0	0	1	0	1
group_334		hypothetical protein	0	0	0	0	0	0	0	0	0	1	0	0	1	0	0	0	0	0	0	0	0	0	0	1	1	0	0	0	0	0	0	0	0	0	0	0	0	0	0	0	0	0	0	0	1	0	0
group_28		hypothetical protein	0	1	1	1	1	1	1	1	1	1	1	0	1	1	1	1	1	1	0	1	1	1	0	0	0	1	1	1	1	1	1	1	1	1	1	1	1	1	1	1	1	0	0	1	0	0	0
group_752		IS5 family transposase ISSpn7	1	0	0	0	0	0	0	0	0	0	1	0	1	0	0	0	1	0	0	0	1	0	0	0	0	1	0	1	1	1	1	1	1	1	1	1	1	1	1	0	0	0	0	0	1	0	1
group_536		hypothetical protein	0	0	0	0	0	1	1	1	1	1	1	1	1	1	1	1	1	1	1	1	1	1	0	0	0	1	1	1	1	1	1	1	1	1	1	1	1	1	1	1	1	0	0	0	0	0	0
group_1218		hypothetical protein	0	1	1	1	0	1	1	1	1	1	1	1	1	1	1	1	1	0	0	1	1	0	0	0	0	1	1	1	1	1	1	1	1	1	1	1	1	1	1	1	1	0	0	0	0	0	0
group_874		Fluoroquinolones export ATP-binding protein	0	1	1	1	0	1	1	1	1	1	1	1	1	1	1	1	1	0	0	1	1	0	0	0	0	1	1	1	1	1	1	1	1	1	1	1	1	1	1	1	1	0	0	0	0	0	0
group_720		hypothetical protein	0	1	1	1	0	1	1	1	1	1	1	1	1	1	1	1	1	0	0	1	1	0	0	0	0	1	1	1	1	1	1	1	1	1	1	1	1	1	1	1	1	0	0	0	0	0	0
group_245		hypothetical protein	0	1	1	1	0	1	1	1	1	1	1	1	1	1	1	1	1	0	0	1	1	0	0	0	0	1	1	1	1	1	1	1	1	1	1	1	1	1	1	1	1	0	0	0	0	0	0
group_1217		IS5 family transposase ISSpn7	0	1	1	1	0	1	0	0	1	0	0	0	0	0	0	1	0	0	1	1	1	1	1	1	1	1	1	1	1	1	1	1	1	1	1	1	1	1	1	0	0	0	0	0	1	0	0
group_1033		hypothetical protein	0	1	1	0	0	0	1	1	1	1	1	0	0	0	1	0	1	1	0	0	0	1	0	0	1	1	0	0	1	0	1	0	1	1	1	1	0	0	0	1	1	0	0	0	0	0	0
group_926		hypothetical protein	0	0	0	0	0	1	1	1	1	1	1	1	1	1	1	1	1	1	1	1	1	1	0	0	0	1	1	1	1	1	1	1	1	1	1	1	1	1	1	1	1	0	0	0	0	0	0
group_739		IS630 family transposase IS630-Spn1	0	1	1	1	0	0	0	0	0	0	0	0	0	0	0	0	0	0	0	0	0	0	0	0	1	0	0	0	0	0	0	0	0	0	0	0	0	0	0	0	0	1	0	0	1	1	1
group_462		hypothetical protein	0	0	0	0	0	1	1	1	1	1	1	1	1	1	1	1	1	1	1	1	1	1	0	0	0	1	1	1	1	1	1	1	1	1	1	1	1	1	1	1	1	0	0	0	0	0	0
group_459		hypothetical protein	0	0	0	0	0	1	1	1	1	1	1	1	1	1	1	1	1	1	1	1	1	1	0	0	0	1	1	1	1	1	1	1	1	1	1	1	1	1	1	1	1	0	0	0	0	0	0
group_297		hypothetical protein	0	0	0	0	0	1	1	1	1	1	1	1	1	1	1	1	1	1	1	1	1	1	0	0	0	1	1	1	1	1	1	1	1	1	1	1	1	1	1	1	1	0	0	0	0	0	0
group_185		hypothetical protein	0	0	0	0	0	1	1	1	1	1	1	1	1	1	1	1	1	1	1	1	1	1	0	0	0	1	1	1	1	1	1	1	1	1	1	1	1	1	1	1	1	0	0	0	0	0	0
group_864		hypothetical protein	0	0	0	0	0	0	1	1	1	1	1	1	1	1	1	1	1	1	1	1	1	1	0	0	0	1	1	1	1	1	1	1	1	1	1	1	1	1	1	1	1	0	0	0	0	0	0
group_328		hypothetical protein	0	0	0	0	0	1	1	1	1	1	1	1	1	1	1	1	1	1	1	1	1	1	0	0	0	1	1	1	1	1	0	1	1	1	1	1	1	1	1	1	1	0	0	0	0	0	0
group_1238		hypothetical protein	0	1	1	1	0	1	1	1	1	1	1	0	0	0	1	1	1	0	0	1	1	0	0	0	0	1	1	1	1	1	1	1	1	1	1	1	1	1	1	1	1	0	0	0	0	0	0
ttuC	;ttuC	hypothetical protein;Sulfur carrier protein adenylyltransferase	0	1	1	1	0	1	1	1	1	1	1	0	0	0	1	1	1	0	0	1	1	0	0	0	0	1	1	1	1	1	1	1	1	1	1	1	1	1	1	1	1	0	0	0	0	0	0
group_969		hypothetical protein	0	1	1	1	0	1	1	1	1	1	1	0	0	0	1	1	1	0	0	1	1	0	0	0	0	1	1	1	1	1	1	1	1	1	1	1	1	1	1	1	1	0	0	0	0	0	0
group_695		hypothetical protein	0	1	1	1	0	1	1	1	1	1	1	0	0	0	1	1	1	0	0	1	1	0	0	0	0	1	1	1	1	1	1	1	1	1	1	1	1	1	1	1	1	0	0	0	0	0	0
group_680		hypothetical protein	0	0	0	0	0	1	1	1	1	1	1	0	0	1	1	1	1	1	1	1	1	1	0	0	0	1	1	1	1	1	1	1	1	1	1	1	1	1	1	1	1	0	0	0	0	0	0
group_647		hypothetical protein	0	0	0	0	0	1	1	1	1	1	1	0	0	1	1	1	1	1	1	1	1	1	0	0	0	1	1	1	1	1	1	1	1	1	1	1	1	1	1	1	1	0	0	0	0	0	0
group_1265		hypothetical protein	0	0	0	0	0	1	1	1	1	1	1	1	1	1	1	1	1	1	1	1	1	0	0	0	0	1	1	1	1	1	1	1	1	1	1	1	1	1	1	0	0	0	0	0	0	0	0
group_1010		hypothetical protein	0	0	0	0	0	1	1	1	1	1	1	0	0	0	1	1	1	1	1	1	1	1	0	0	0	1	1	1	1	1	1	1	1	1	1	1	1	1	1	1	1	0	0	0	0	0	0
group_244		hypothetical protein	0	0	0	0	0	1	0	1	1	1	0	1	0	1	0	1	1	1	1	1	1	1	0	0	0	1	1	1	1	1	1	1	1	1	1	1	1	1	1	0	0	0	0	0	0	0	0
group_858		hypothetical protein;IS3 family transposase ISSpl1	0	0	0	0	0	1	1	1	1	1	1	1	1	1	1	0	1	1	1	1	1	0	0	0	0	1	0	1	1	1	1	1	1	1	1	1	1	1	1	1	0	0	0	0	0	0	0
group_529		hypothetical protein	0	1	1	1	1	0	0	0	1	0	0	1	0	1	0	1	0	1	1	1	1	1	0	0	0	1	1	1	1	1	1	1	1	1	1	1	1	1	0	0	0	0	0	1	0	0	0
group_1364		hypothetical protein	1	0	0	0	1	0	1	0	0	0	0	1	1	1	0	0	0	0	0	0	0	0	0	0	0	0	0	0	1	0	0	0	0	0	0	0	0	0	0	0	1	1	1	0	0	1	0
group_620		hypothetical protein	0	0	0	0	0	1	1	1	1	1	0	1	0	1	0	1	0	0	1	1	1	1	0	0	0	1	1	1	1	1	1	1	1	1	1	1	1	1	0	1	1	0	0	0	0	0	0
group_148		IS30 family transposase ISSpn8	0	1	1	1	0	1	1	1	0	1	1	0	1	0	1	0	1	0	0	1	1	0	0	0	0	1	0	1	1	0	1	1	0	0	1	1	0	1	1	1	1	0	0	0	0	0	0
group_740		hypothetical protein	0	0	0	0	0	1	1	1	0	1	1	0	1	0	1	1	1	1	1	1	0	1	0	0	0	1	1	1	1	1	1	1	0	1	1	0	0	1	0	1	0	0	0	0	0	0	0
group_1351		hypothetical protein	0	0	0	0	0	1	1	1	1	1	1	1	1	1	0	1	1	1	1	1	1	1	0	0	1	1	0	1	1	0	0	0	0	0	0	0	0	0	1	1	1	0	0	0	0	0	0
group_1350		hypothetical protein	0	0	0	0	0	1	1	1	1	1	1	1	1	1	0	1	1	1	1	1	1	1	0	0	1	1	0	1	1	0	0	0	0	0	0	0	0	0	1	1	1	0	0	0	0	0	0
group_1343		hypothetical protein	0	0	0	0	0	1	1	1	1	1	1	1	1	1	0	1	1	1	1	1	1	1	0	0	1	1	0	1	1	0	0	0	0	0	0	0	0	0	1	1	1	0	0	0	0	0	0
group_1314		hypothetical protein	0	0	0	0	0	1	1	1	1	1	1	1	1	1	0	1	1	1	1	1	1	1	0	0	1	1	0	1	1	0	0	0	0	0	0	0	0	0	1	1	1	0	0	0	0	0	0
group_1275		hypothetical protein	0	0	0	0	0	1	1	1	1	1	1	1	1	1	0	1	1	1	1	1	1	1	0	0	1	1	0	1	1	0	0	0	0	0	0	0	0	0	1	1	1	0	0	0	0	0	0
group_1274		hypothetical protein	0	0	0	0	0	1	1	1	1	1	1	1	1	1	0	1	1	1	1	1	1	1	0	0	1	1	0	1	1	0	0	0	0	0	0	0	0	0	1	1	1	0	0	0	0	0	0
group_1202		hypothetical protein	0	0	0	0	0	1	1	1	1	1	1	1	1	1	0	1	1	1	1	1	1	1	0	0	1	1	0	1	1	0	0	0	0	0	0	0	0	0	1	1	1	0	0	0	0	0	0
group_1201		hypothetical protein	0	0	0	0	0	1	1	1	1	1	1	1	1	1	0	1	1	1	1	1	1	1	0	0	1	1	0	1	1	0	0	0	0	0	0	0	0	0	1	1	1	0	0	0	0	0	0
group_1167		hypothetical protein	0	0	0	0	0	1	1	1	1	1	1	1	1	1	0	1	1	1	1	1	1	1	0	0	1	1	0	1	1	0	0	0	0	0	0	0	0	0	1	1	1	0	0	0	0	0	0
group_1057		hypothetical protein	0	0	0	0	0	1	1	1	1	1	1	1	1	1	0	1	1	1	1	1	1	1	0	0	1	1	0	1	1	0	0	0	0	0	0	0	0	0	1	1	1	0	0	0	0	0	0
[truncated: 537 more rows]
[truncated: 59 more columns]

## Sheet: scoary
Gene	Non-unique Gene name	Annotation		Number_pos_present_in	Number_neg_present_in	Number_pos_not_present_in	Number_neg_not_present_in	Sensitivity	Specificity	Odds_ratio	Naive_p	Bonferroni_p	Benjamini_H_p
group_185		hypothetical protein	Negative association	0	33	73	0	0	0	0	3.39e-28	3.35e-25	3.04e-26
group_324		hypothetical protein	Positive association	73	0	0	33	100	100	inf	3.39e-28	3.35e-25	3.04e-26
gtfB	gtfB	UDP-N-acetylglucosamine--peptide N-acetylglucosaminyltransferase stabilizing protein GtfB	Positive association	73	0	0	33	100	100	inf	3.39e-28	3.35e-25	3.04e-26
group_926		hypothetical protein	Negative association	0	33	73	0	0	0	0	3.39e-28	3.35e-25	3.04e-26
group_932		hypothetical protein	Positive association	73	0	0	33	100	100	inf	3.39e-28	3.35e-25	3.04e-26
group_486		hypothetical protein	Positive association	73	0	0	33	100	100	inf	3.39e-28	3.35e-25	3.04e-26
group_459		hypothetical protein	Negative association	0	33	73	0	0	0	0	3.39e-28	3.35e-25	3.04e-26
group_667		hypothetical protein	Positive association	73	0	0	33	100	100	inf	3.39e-28	3.35e-25	3.04e-26
group_966		hypothetical protein	Positive association	73	0	0	33	100	100	inf	3.39e-28	3.35e-25	3.04e-26
group_297		hypothetical protein	Negative association	0	33	73	0	0	0	0	3.39e-28	3.35e-25	3.04e-26
group_462		hypothetical protein	Negative association	0	33	73	0	0	0	0	3.39e-28	3.35e-25	3.04e-26
gtf3	gtf3	Glucosyltransferase 3	Positive association	72	0	1	33	98.6301	100	inf	1.15e-26	1.14e-23	5.17e-25
asp3	asp3	Accessory Sec system protein Asp3	Positive association	72	0	1	33	98.6301	100	inf	1.15e-26	1.14e-23	5.17e-25
secA_1	secA_1	Protein translocase subunit SecA	Positive association	72	0	1	33	98.6301	100	inf	1.15e-26	1.14e-23	5.17e-25
asp1	asp1	Accessory Sec system protein Asp1	Positive association	72	0	1	33	98.6301	100	inf	1.15e-26	1.14e-23	5.17e-25
asp2_2~~~asp2_1~~~asp2	asp2_2;asp2_1;asp2	Accessory Sec system protein Asp2	Positive association	72	0	1	33	98.6301	100	inf	1.15e-26	1.14e-23	5.17e-25
glyE_2~~~glyD~~~glyE_1	glyE_2;glyD;glyE_1	Glycosyltransferase GlyE;Glycosyltransferase GlyD	Positive association	72	0	1	33	98.6301	100	inf	1.15e-26	1.14e-23	5.17e-25
group_171		hypothetical protein	Positive association	72	0	1	33	98.6301	100	inf	1.15e-26	1.14e-23	5.17e-25
gtfA_1	gtfA_1	UDP-N-acetylglucosamine--peptide N-acetylglucosaminyltransferase GtfA subunit	Positive association	72	0	1	33	98.6301	100	inf	1.15e-26	1.14e-23	5.17e-25
group_458		hypothetical protein	Positive association	72	0	1	33	98.6301	100	inf	1.15e-26	1.14e-23	5.17e-25
glyD_2~~~glyD	glyD_2;glyD;	Glycosyltransferase GlyD;hypothetical protein	Positive association	72	0	1	33	98.6301	100	inf	1.15e-26	1.14e-23	5.17e-25
glyG_2~~~glyG_1	glyG_2;glyG_1	Glycosyltransferase GlyG	Positive association	72	0	1	33	98.6301	100	inf	1.15e-26	1.14e-23	5.17e-25
group_328		hypothetical protein	Negative association	0	32	73	1	0	3.0303	0	2.51e-26	2.48e-23	1.03e-24
group_864		hypothetical protein	Negative association	0	32	73	1	0	3.0303	0	2.51e-26	2.48e-23	1.03e-24
group_177		hypothetical protein	Positive association	71	0	2	33	97.2603	100	inf	2.01e-25	1.99e-22	7.37e-24
group_536		hypothetical protein	Negative association	2	33	71	0	2.73973	0	0	2.01e-25	1.99e-22	7.37e-24
secY_1	secY_1	Protein translocase subunit SecY	Positive association	71	0	2	33	97.2603	100	inf	2.01e-25	1.99e-22	7.37e-24
group_647		hypothetical protein	Negative association	0	31	73	2	0	6.06061	0	9.4e-25	9.28e-22	3.2e-23
group_680		hypothetical protein	Negative association	0	31	73	2	0	6.06061	0	9.4e-25	9.28e-22	3.2e-23
group_759		hypothetical protein	Positive association	69	0	4	33	94.5205	100	inf	2.24e-23	2.21e-20	7.13e-22
lytA_3~~~lytA_2	;lytA_3;lytA_2	hypothetical protein;Autolysin	Positive association	69	0	4	33	94.5205	100	inf	2.24e-23	2.21e-20	7.13e-22
group_1265		hypothetical protein	Negative association	0	30	73	3	0	9.09091	0	2.38e-23	2.35e-20	7.13e-22
group_1010		hypothetical protein	Negative association	0	30	73	3	0	9.09091	0	2.38e-23	2.35e-20	7.13e-22
mobA	mobA	Mobilization protein A	Positive association	68	0	5	33	93.1507	100	inf	1.7e-22	1.68e-19	4.8e-21
group_1284		hypothetical protein	Positive association	68	0	5	33	93.1507	100	inf	1.7e-22	1.68e-19	4.8e-21
group_858		hypothetical protein;IS3 family transposase ISSpl1	Negative association	0	29	73	4	0	12.1212	0	4.58e-22	4.53e-19	1.26e-20
group_1121		IS3 family transposase ISSpn11;IS3 family transposase ISSpn4	Positive association	72	3	1	30	98.6301	90.9091	720	7.1e-22	7.01e-19	1.9e-20
group_375		hypothetical protein	Positive association	67	0	6	33	91.7808	100	inf	1.1e-21	1.09e-18	2.8e-20
group_394		hypothetical protein	Positive association	67	0	6	33	91.7808	100	inf	1.1e-21	1.09e-18	2.8e-20
group_859		hypothetical protein	Positive association	66	0	7	33	90.411	100	inf	6.31e-21	6.24e-18	1.45e-19
epiD	epiD;	Epidermin decarboxylase;hypothetical protein	Positive association	66	0	7	33	90.411	100	inf	6.31e-21	6.24e-18	1.45e-19
group_448		hypothetical protein	Positive association	66	0	7	33	90.411	100	inf	6.31e-21	6.24e-18	1.45e-19
group_733		hypothetical protein	Positive association	66	0	7	33	90.411	100	inf	6.31e-21	6.24e-18	1.45e-19
group_482		hypothetical protein	Positive association	65	0	8	33	89.0411	100	inf	3.24e-20	3.2e-17	6.39e-19
group_672		hypothetical protein	Positive association	65	0	8	33	89.0411	100	inf	3.24e-20	3.2e-17	6.39e-19
group_498		hypothetical protein	Positive association	65	0	8	33	89.0411	100	inf	3.24e-20	3.2e-17	6.39e-19
group_519		putative protein	Negative association	8	33	65	0	10.9589	0	0	3.24e-20	3.2e-17	6.39e-19
group_967		hypothetical protein	Positive association	65	0	8	33	89.0411	100	inf	3.24e-20	3.2e-17	6.39e-19
sbnH	;sbnH	hypothetical protein;2-[(L-alanin-3-ylcarbamoyl)methyl]-2-hydroxybutanedioate decarboxylase	Positive association	65	0	8	33	89.0411	100	inf	3.24e-20	3.2e-17	6.39e-19
group_1184		putative protein;hypothetical protein	Negative association	8	33	65	0	10.9589	0	0	3.24e-20	3.2e-17	6.39e-19
group_3		hypothetical protein	Negative association	6	32	67	1	8.21918	3.0303	0.00279851	6.37e-20	6.3e-17	1.21e-18
kcsA	;kcsA	hypothetical protein;pH-gated potassium channel KcsA	Positive association	67	1	6	32	91.7808	96.9697	357.333	6.37e-20	6.3e-17	1.21e-18
group_620		hypothetical protein	Negative association	0	27	73	6	0	18.1818	0	9.41e-20	9.3e-17	1.75e-18
msbA_2~~~~~~hlyB	msbA_2;;hlyB	Lipid A export ATP-binding/permease protein MsbA;putative ABC transporter ATP-binding protein;Alpha-hemolysin translocation ATP-binding protein HlyB	Positive association	63	0	10	33	86.3014	100	inf	6.49e-19	6.41e-16	1.19e-17
group_245		hypothetical protein	Negative association	4	30	69	3	5.47945	9.09091	0.0057971	9.42e-19	9.3e-16	1.6e-17
group_720		hypothetical protein	Negative association	4	30	69	3	5.47945	9.09091	0.0057971	9.42e-19	9.3e-16	1.6e-17
group_1218		hypothetical protein	Negative association	4	30	69	3	5.47945	9.09091	0.0057971	9.42e-19	9.3e-16	1.6e-17
group_874		Fluoroquinolones export ATP-binding protein	Negative association	4	30	69	3	5.47945	9.09091	0.0057971	9.42e-19	9.3e-16	1.6e-17
group_28		hypothetical protein	Negative association	6	31	67	2	8.21918	6.06061	0.00577756	1.86e-18	1.83e-15	3.11e-17
group_870		hypothetical protein	Positive association	62	0	11	33	84.9315	100	inf	2.6e-18	2.57e-15	4.28e-17
group_68		hypothetical protein	Positive association	61	0	12	33	83.5616	100	inf	9.74e-18	9.62e-15	1.58e-16
glnM_2~~~glnM_1	glnM_2;glnM_1	putative glutamine ABC transporter permease protein GlnM	Positive association	69	4	4	29	94.5205	87.8788	125.062	1.52e-17	1.5e-14	2.42e-16
group_597		hypothetical protein	Positive association	60	0	13	33	82.1918	100	inf	3.45e-17	3.4e-14	5.24e-16
group_652		hypothetical protein	Positive association	60	0	13	33	82.1918	100	inf	3.45e-17	3.4e-14	5.24e-16
group_964		hypothetical protein	Positive association	60	0	13	33	82.1918	100	inf	3.45e-17	3.4e-14	5.24e-16
group_740		hypothetical protein	Negative association	0	24	73	9	0	27.2727	0	9.92e-17	9.8e-14	1.49e-15
group_151		hypothetical protein	Positive association	59	0	14	33	80.8219	100	inf	1.16e-16	1.14e-13	1.66e-15
group_248		hypothetical protein	Positive association	59	0	14	33	80.8219	100	inf	1.16e-16	1.14e-13	1.66e-15
group_1230		ISL3 family transposase IS1167	Negative association	14	33	59	0	19.1781	0	0	1.16e-16	1.14e-13	1.66e-15
group_1016		IS5 family transposase IS1515;hypothetical protein	Positive association	62	1	11	32	84.9315	96.9697	180.364	1.23e-16	1.22e-13	1.74e-15
group_244		hypothetical protein	Negative association	3	27	70	6	4.10959	18.1818	0.00952381	3.03e-16	3e-13	4.22e-15
group_320		hypothetical protein	Negative association	0	23	73	10	0	30.303	0	8.24e-16	8.14e-13	1.1e-14
group_372		IS5 family transposase IS1381	Negative association	0	23	73	10	0	30.303	0	8.24e-16	8.14e-13	1.1e-14
group_908		hypothetical protein	Negative association	0	23	73	10	0	30.303	0	8.24e-16	8.14e-13	1.1e-14
group_695		hypothetical protein	Negative association	4	27	69	6	5.47945	18.1818	0.0128825	2.17e-15	2.15e-12	2.72e-14
group_969		hypothetical protein	Negative association	4	27	69	6	5.47945	18.1818	0.0128825	2.17e-15	2.15e-12	2.72e-14
group_1238		hypothetical protein	Negative association	4	27	69	6	5.47945	18.1818	0.0128825	2.17e-15	2.15e-12	2.72e-14
ttuC	;ttuC	hypothetical protein;Sulfur carrier protein adenylyltransferase	Negative association	4	27	69	6	5.47945	18.1818	0.0128825	2.17e-15	2.15e-12	2.72e-14
group_1327		hypothetical protein	Positive association	69	6	4	27	94.5205	81.8182	77.625	2.17e-15	2.15e-12	2.72e-14
group_488		IS630 family transposase IS630-Spn1	Positive association	59	1	14	32	80.8219	96.9697	134.857	4.91e-15	4.85e-12	6.06e-14
group_817		ISL3 family transposase ISSpn14;ISL3 family transposase IS1167	Negative association	0	22	73	11	0	33.3333	0	6.29e-15	6.21e-12	7.67e-14
group_935		hypothetical protein	Positive association	55	0	18	33	75.3425	100	inf	9.45e-15	9.33e-12	1.14e-13
group_1246		hypothetical protein	Positive association	54	0	19	33	73.9726	100	inf	2.59e-14	2.55e-11	3.08e-13
group_944		hypothetical protein	Positive association	66	5	7	28	90.411	84.8485	52.8	3.02e-14	2.98e-11	3.55e-13
group_602		hypothetical protein	Negative association	0	21	73	12	0	36.3636	0	4.46e-14	4.4e-11	5.18e-13
group_1167		hypothetical protein	Negative association	1	22	72	11	1.36986	33.3333	0.00694444	1.27e-13	1.25e-10	1.29e-12
group_1275		hypothetical protein	Negative association	1	22	72	11	1.36986	33.3333	0.00694444	1.27e-13	1.25e-10	1.29e-12
group_1057		hypothetical protein	Negative association	1	22	72	11	1.36986	33.3333	0.00694444	1.27e-13	1.25e-10	1.29e-12
group_1350		hypothetical protein	Negative association	1	22	72	11	1.36986	33.3333	0.00694444	1.27e-13	1.25e-10	1.29e-12
group_1343		hypothetical protein	Negative association	1	22	72	11	1.36986	33.3333	0.00694444	1.27e-13	1.25e-10	1.29e-12
group_1201		hypothetical protein	Negative association	1	22	72	11	1.36986	33.3333	0.00694444	1.27e-13	1.25e-10	1.29e-12
group_1351		hypothetical protein	Negative association	1	22	72	11	1.36986	33.3333	0.00694444	1.27e-13	1.25e-10	1.29e-12
group_1202		hypothetical protein	Negative association	1	22	72	11	1.36986	33.3333	0.00694444	1.27e-13	1.25e-10	1.29e-12
group_1314		hypothetical protein	Negative association	1	22	72	11	1.36986	33.3333	0.00694444	1.27e-13	1.25e-10	1.29e-12
group_1274		hypothetical protein	Negative association	1	22	72	11	1.36986	33.3333	0.00694444	1.27e-13	1.25e-10	1.29e-12
group_464		hypothetical protein	Negative association	1	22	72	11	1.36986	33.3333	0.00694444	1.27e-13	1.25e-10	1.29e-12
group_589		hypothetical protein	Negative association	1	22	72	11	1.36986	33.3333	0.00694444	1.27e-13	1.25e-10	1.29e-12
group_980		hypothetical protein	Positive association	53	0	20	33	72.6027	100	inf	1.37e-13	1.35e-10	1.38e-12
group_1363		hypothetical protein	Negative association	12	30	61	3	16.4384	9.09091	0.0196721	1.59e-13	1.57e-10	1.59e-12
group_1372		hypothetical protein	Negative association	0	20	73	13	0	39.3939	0	2.95e-13	2.91e-10	2.8e-12
group_1206		IS30 family transposase ISSpn8	Negative association	0	20	73	13	0	39.3939	0	2.95e-13	2.91e-10	2.8e-12
group_1373		hypothetical protein	Negative association	0	20	73	13	0	39.3939	0	2.95e-13	2.91e-10	2.8e-12
group_1374		hypothetical protein	Negative association	0	20	73	13	0	39.3939	0	2.95e-13	2.91e-10	2.8e-12
group_1375		hypothetical protein	Negative association	0	20	73	13	0	39.3939	0	2.95e-13	2.91e-10	2.8e-12
group_1053		IS5 family transposase IS1381;IS5 family transposase ISSpn7	Positive association	55	1	18	32	75.3425	96.9697	97.7778	3.46e-13	3.42e-10	3.25e-12
group_747		hypothetical protein	Positive association	51	0	22	33	69.863	100	inf	4.5e-13	4.45e-10	4.15e-12
group_1106		hypothetical protein	Positive association	51	0	22	33	69.863	100	inf	4.5e-13	4.45e-10	4.15e-12
tetM	tet(M)	tetracycline resistance ribosomal protection protein Tet(M)	Negative association	1	21	72	12	1.36986	36.3636	0.00793651	8.48e-13	8.38e-10	7.55e-12
IntTn_1	Int-Tn_1	Transposase from transposon Tn916	Negative association	1	21	72	12	1.36986	36.3636	0.00793651	8.48e-13	8.38e-10	7.55e-12
group_1085		hypothetical protein	Negative association	1	21	72	12	1.36986	36.3636	0.00793651	8.48e-13	8.38e-10	7.55e-12
group_1273		hypothetical protein	Negative association	1	21	72	12	1.36986	36.3636	0.00793651	8.48e-13	8.38e-10	7.55e-12
mtlR	mtlR;	Transcriptional regulator MtlR;hypothetical protein	Positive association	73	14	0	19	100	57.5758	inf	1.83e-12	1.81e-09	1.55e-11
mtlF	mtlF	Mannitol-specific phosphotransferase enzyme IIA component	Positive association	73	14	0	19	100	57.5758	inf	1.83e-12	1.81e-09	1.55e-11
group_36		hypothetical protein	Positive association	73	14	0	19	100	57.5758	inf	1.83e-12	1.81e-09	1.55e-11
group_1302		hypothetical protein	Positive association	73	14	0	19	100	57.5758	inf	1.83e-12	1.81e-09	1.55e-11
group_1134		hypothetical protein	Positive association	73	14	0	19	100	57.5758	inf	1.83e-12	1.81e-09	1.55e-11
mtlD	mtlD	Mannitol-1-phosphate 5-dehydrogenase	Positive association	73	14	0	19	100	57.5758	inf	1.83e-12	1.81e-09	1.55e-11
group_1047		hypothetical protein	Positive association	58	3	15	30	79.4521	90.9091	38.6667	4.31e-12	4.26e-09	3.59e-11
group_593		hypothetical protein	Positive association	67	8	6	25	91.7808	75.7576	34.8958	4.32e-12	4.27e-09	3.59e-11
group_425		hypothetical protein	Negative association	0	18	73	15	0	45.4545	0	1.07e-11	1.06e-08	8.77e-11
group_527		hypothetical protein	Negative association	0	18	73	15	0	45.4545	0	1.07e-11	1.06e-08	8.77e-11
group_1328		IS3 family transposase ISSpn11	Positive association	57	3	16	30	78.0822	90.9091	35.625	1.18e-11	1.17e-08	9.56e-11
group_1186		ISL3 family transposaseA;ISL3 family transposase ISSpn14	Negative association	0	17	73	16	0	48.4848	0	5.98e-11	5.91e-08	4.8e-10
group_780		hypothetical protein	Negative association	21	31	52	2	28.7671	6.06061	0.0260546	1.09e-10	1.08e-07	8.71e-10
group_1237		hypothetical protein	Positive association	57	4	16	29	78.0822	87.8788	25.8281	1.83e-10	1.81e-07	1.45e-09
group_148		IS30 family transposase ISSpn8	Negative association	4	21	69	12	5.47945	36.3636	0.0331263	3.13e-10	3.09e-07	2.45e-09
group_14		hypothetical protein	Negative association	18	29	55	4	24.6575	12.1212	0.0451411	7.49e-10	7.4e-07	5.82e-09
nagC_2	nagC_2	N-acetylglucosamine repressor	Positive association	73	18	0	15	100	45.4545	inf	1.6e-09	1.58e-06	1.23e-08
group_1187		hypothetical protein;ISL3 family transposase IS1167	Negative association	0	15	73	18	0	54.5455	0	1.6e-09	1.58e-06	1.23e-08
group_529		hypothetical protein	Negative association	7	22	66	11	9.58904	33.3333	0.0530303	3.71e-09	3.67e-06	2.82e-08
licC_2	licC_2	Lichenan permease IIC component	Positive association	73	19	0	14	100	42.4242	inf	7.75e-09	7.65e-06	5.71e-08
group_1078		hypothetical protein	Positive association	73	19	0	14	100	42.4242	inf	7.75e-09	7.65e-06	5.71e-08
group_791		hypothetical protein	Positive association	73	19	0	14	100	42.4242	inf	7.75e-09	7.65e-06	5.71e-08
group_567		hypothetical protein	Positive association	73	19	0	14	100	42.4242	inf	7.75e-09	7.65e-06	5.71e-08
group_956		hypothetical protein	Negative association	1	15	72	18	1.36986	54.5455	0.0166667	2.08e-08	2.06e-05	1.53e-07
group_968		ISL3 family transposase IS1167;ISL3 family transposaseA	Negative association	0	13	73	20	0	60.6061	0	3.6e-08	3.56e-05	2.56e-07
lacG_1	lacG_1	6-phospho-beta-galactosidase	Positive association	73	20	0	13	100	39.3939	inf	3.6e-08	3.56e-05	2.56e-07
lacF_3	lacF_3	PTS system lactose-specific EIIA component	Positive association	73	20	0	13	100	39.3939	inf	3.6e-08	3.56e-05	2.56e-07
group_1221		hypothetical protein	Positive association	73	20	0	13	100	39.3939	inf	3.6e-08	3.56e-05	2.56e-07
group_965		hypothetical protein	Negative association	20	28	53	5	27.3973	15.1515	0.0673854	3.81e-08	3.76e-05	2.69e-07
group_1074		hypothetical protein	Positive association	66	13	7	20	90.411	60.6061	14.5055	8.48e-08	8.37e-05	5.94e-07
group_1337		ISL3 family transposase ISSpn14	Negative association	0	12	73	21	0	63.6364	0	1.61e-07	0.00015929	1.11e-06
group_562		hypothetical protein	Negative association	0	12	73	21	0	63.6364	0	1.61e-07	0.00015929	1.11e-06
group_739		IS630 family transposase IS630-Spn1	Negative association	33	0	40	33	45.2055	100	inf	2.34e-07	0.00023164	1.61e-06
group_1156		IS5 family transposase ISSpn7;hypothetical protein	Positive association	72	20	1	13	98.6301	39.3939	46.8	4.04e-07	0.00039871	2.75e-06
group_1217		IS5 family transposase ISSpn7	Negative association	12	21	61	12	16.4384	36.3636	0.112412	2.68e-06	0.00264454	1.54e-05
group_81		hypothetical protein	Negative association	0	10	73	23	0	69.697	0	2.91e-06	0.00287097	1.54e-05
group_109		hypothetical protein	Negative association	0	10	73	23	0	69.697	0	2.91e-06	0.00287097	1.54e-05
group_613		hypothetical protein	Negative association	0	10	73	23	0	69.697	0	2.91e-06	0.00287097	1.54e-05
group_73		putative RNA methyltransferase	Negative association	0	10	73	23	0	69.697	0	2.91e-06	0.00287097	1.54e-05
group_551		hypothetical protein	Negative association	0	10	73	23	0	69.697	0	2.91e-06	0.00287097	1.54e-05
group_416		hypothetical protein	Negative association	0	10	73	23	0	69.697	0	2.91e-06	0.00287097	1.54e-05
group_707		hypothetical protein	Negative association	0	10	73	23	0	69.697	0	2.91e-06	0.00287097	1.54e-05
group_251		hypothetical protein	Negative association	0	10	73	23	0	69.697	0	2.91e-06	0.00287097	1.54e-05
group_26		hypothetical protein	Negative association	0	10	73	23	0	69.697	0	2.91e-06	0.00287097	1.54e-05
group_576		hypothetical protein	Negative association	0	10	73	23	0	69.697	0	2.91e-06	0.00287097	1.54e-05
group_15		hypothetical protein	Negative association	0	10	73	23	0	69.697	0	2.91e-06	0.00287097	1.54e-05
msbA_1	msbA_1;	Lipid A export ATP-binding/permease protein MsbA;Putative multidrug export ATP-binding/permease protein	Negative association	0	10	73	23	0	69.697	0	2.91e-06	0.00287097	1.54e-05
group_957		hypothetical protein	Negative association	0	10	73	23	0	69.697	0	2.91e-06	0.00287097	1.54e-05
group_22		hypothetical protein	Negative association	0	10	73	23	0	69.697	0	2.91e-06	0.00287097	1.54e-05
group_466		hypothetical protein	Negative association	0	10	73	23	0	69.697	0	2.91e-06	0.00287097	1.54e-05
group_97		ISL3 family transposase IS1193	Negative association	0	10	73	23	0	69.697	0	2.91e-06	0.00287097	1.54e-05
group_891		hypothetical protein	Negative association	0	10	73	23	0	69.697	0	2.91e-06	0.00287097	1.54e-05
group_1		hypothetical protein	Negative association	0	10	73	23	0	69.697	0	2.91e-06	0.00287097	1.54e-05
topB	topB	DNA topoisomerase 3	Negative association	0	10	73	23	0	69.697	0	2.91e-06	0.00287097	1.54e-05
group_180		hypothetical protein	Negative association	0	10	73	23	0	69.697	0	2.91e-06	0.00287097	1.54e-05
group_668		hypothetical protein	Negative association	0	10	73	23	0	69.697	0	2.91e-06	0.00287097	1.54e-05
group_362		hypothetical protein	Negative association	0	10	73	23	0	69.697	0	2.91e-06	0.00287097	1.54e-05
group_161		hypothetical protein	Negative association	0	10	73	23	0	69.697	0	2.91e-06	0.00287097	1.54e-05
group_34		hypothetical protein	Negative association	0	10	73	23	0	69.697	0	2.91e-06	0.00287097	1.54e-05
group_11		hypothetical protein	Negative association	0	10	73	23	0	69.697	0	2.91e-06	0.00287097	1.54e-05
group_166		hypothetical protein	Negative association	0	10	73	23	0	69.697	0	2.91e-06	0.00287097	1.54e-05
group_269		hypothetical protein	Negative association	0	10	73	23	0	69.697	0	2.91e-06	0.00287097	1.54e-05
group_768		hypothetical protein	Negative association	0	10	73	23	0	69.697	0	2.91e-06	0.00287097	1.54e-05
group_40		Putative multidrug export ATP-binding/permease protein	Negative association	0	10	73	23	0	69.697	0	2.91e-06	0.00287097	1.54e-05
group_500		hypothetical protein	Negative association	0	10	73	23	0	69.697	0	2.91e-06	0.00287097	1.54e-05
group_35		hypothetical protein	Negative association	0	10	73	23	0	69.697	0	2.91e-06	0.00287097	1.54e-05
group_186		hypothetical protein	Negative association	0	10	73	23	0	69.697	0	2.91e-06	0.00287097	1.54e-05
ecfA1_1	ecfA1_1	Energy-coupling factor transporter ATP-binding protein EcfA1	Negative association	0	10	73	23	0	69.697	0	2.91e-06	0.00287097	1.54e-05
dnaI_1	dnaI_1	Primosomal protein DnaI	Negative association	0	10	73	23	0	69.697	0	2.91e-06	0.00287097	1.54e-05
group_855		hypothetical protein	Negative association	0	10	73	23	0	69.697	0	2.91e-06	0.00287097	1.54e-05
group_530		hypothetical protein	Negative association	0	10	73	23	0	69.697	0	2.91e-06	0.00287097	1.54e-05
mepA_1	mepA_1	Multidrug export protein MepA	Negative association	0	10	73	23	0	69.697	0	2.91e-06	0.00287097	1.54e-05
group_63		hypothetical protein	Negative association	0	10	73	23	0	69.697	0	2.91e-06	0.00287097	1.54e-05
group_308		hypothetical protein	Negative association	0	10	73	23	0	69.697	0	2.91e-06	0.00287097	1.54e-05
group_804		hypothetical protein	Negative association	0	10	73	23	0	69.697	0	2.91e-06	0.00287097	1.54e-05
group_1185		ISL3 family transposase IS1167;hypothetical protein	Negative association	6	16	67	17	8.21918	51.5152	0.0951493	7.06e-06	0.00697817	3.73e-05
group_1253		hypothetical protein	Negative association	2	12	71	21	2.73973	63.6364	0.0492958	9.22e-06	0.00911376	4.85e-05
group_947		hypothetical protein	Positive association	69	19	4	14	94.5205	42.4242	12.7105	9.93e-06	0.00981461	5.19e-05
group_954		hypothetical protein	Positive association	54	9	19	24	73.9726	72.7273	7.57895	1.12e-05	0.0110552	5.82e-05
group_303		hypothetical protein	Negative association	0	9	73	24	0	72.7273	0	1.17e-05	0.0116035	6.01e-05
group_421		IS630 family transposase ISSpn2	Negative association	0	9	73	24	0	72.7273	0	1.17e-05	0.0116035	6.01e-05
group_309		IS3 family transposase ISSpn11	Negative association	0	9	73	24	0	72.7273	0	1.17e-05	0.0116035	6.01e-05
group_334		hypothetical protein	Negative association	35	2	38	31	47.9452	93.9394	14.2763	1.61e-05	0.0159498	8.22e-05
hlyB_2~~~msbA~~~hlyB	hlyB_2;msbA;hlyB	Alpha-hemolysin translocation ATP-binding protein HlyB;Lipid A export ATP-binding/permease protein MsbA	Negative association	16	22	57	11	21.9178	33.3333	0.140351	1.88e-05	0.0185706	9.52e-05
group_508		hypothetical protein	Positive association	56	11	17	22	76.7123	66.6667	6.58824	2.89e-05	0.0285949	0.00014589
group_487		hypothetical protein	Positive association	49	33	24	0	67.1233	0	0	3.59e-05	0.0354244	0.00017982
group_1224		hypothetical protein	Positive association	64	16	9	17	87.6712	51.5152	7.55556	4.32e-05	0.0426686	0.0002155
group_392		hypothetical protein	Negative association	0	8	73	25	0	75.7576	0	4.6e-05	0.0454857	0.00022857
group_1021		hypothetical protein;IS30 family transposase ISSpn8	Positive association	42	31	31	2	57.5342	6.06061	0.0874089	9.43e-05	0.0931418	0.00046571
group_1248		hypothetical protein	Negative association	5	13	68	20	6.84932	60.6061	0.113122	9.91e-05	0.0979338	0.00048007
group_1293		hypothetical protein	Negative association	5	13	68	20	6.84932	60.6061	0.113122	9.91e-05	0.0979338	0.00048007
group_1169		hypothetical protein	Negative association	5	13	68	20	6.84932	60.6061	0.113122	9.91e-05	0.0979338	0.00048007
group_1180		hypothetical protein	Negative association	5	13	68	20	6.84932	60.6061	0.113122	9.91e-05	0.0979338	0.00048007
group_831		ISL3 family transposaseA;ISL3 family transposase ISSpn14	Negative association	21	0	52	33	28.7671	100	inf	0.00016074	0.15881	0.00077468
group_1298		hypothetical protein	Negative association	0	7	73	26	0	78.7879	0	0.0001753	0.173195	0.00083267
group_412		IS630 family transposase ISSpn2	Negative association	0	7	73	26	0	78.7879	0	0.0001753	0.173195	0.00083267
group_741		IS3 family transposase ISSmu1	Negative association	0	7	73	26	0	78.7879	0	0.0001753	0.173195	0.00083267
group_514		hypothetical protein	Positive association	65	18	8	15	89.0411	45.4545	6.77083	0.00019348	0.191156	0.00091462
group_298		putative ABC transporter ATP-binding/permease protein	Positive association	63	17	10	16	86.3014	48.4848	5.92941	0.00022573	0.223024	0.00105699
group_753		hypothetical protein	Positive association	63	17	10	16	86.3014	48.4848	5.92941	0.00022573	0.223024	0.00105699
group_1336		hypothetical protein	Negative association	5	12	68	21	6.84932	63.6364	0.128676	0.0003077	0.304012	0.00142728
lytA_1~~~lytA_2	lytA_1;lytA_2	Autolysin	Negative association	5	12	68	21	6.84932	63.6364	0.128676	0.0003077	0.304012	0.00142728
group_744		IS630 family transposase IS630-Spn1	Negative association	17	20	56	13	23.2877	39.3939	0.197321	0.00034596	0.341808	0.00159724
group_1341		hypothetical protein	Negative association	4	11	69	22	5.47945	66.6667	0.115942	0.00036135	0.357018	0.00166055
group_365		hypothetical protein	Positive association	62	17	11	16	84.9315	48.4848	5.30481	0.00055057	0.543964	0.00250675
group_919		hypothetical protein	Positive association	62	17	11	16	84.9315	48.4848	5.30481	0.00055057	0.543964	0.00250675
group_1150		hypothetical protein	Negative association	0	6	73	27	0	81.8182	0	0.00064926	0.641464	0.0029425
group_1033		hypothetical protein	Negative association	15	18	58	15	20.5479	45.4545	0.215517	0.00070753	0.699044	0.00319198
group_1242		ISL3 family transposase IS1167	Negative association	19	20	54	13	26.0274	39.3939	0.228704	0.00099829	0.986314	0.00448325
group_1353		hypothetical protein	Negative association	1	7	72	26	1.36986	78.7879	0.0515873	0.00108013	1	0.00482879
group_455		hypothetical protein	Positive association	70	24	3	9	95.8904	27.2727	8.75	0.00120705	1	0.00522193
group_1301		hypothetical protein	Negative association	2	8	71	25	2.73973	75.7576	0.0880282	0.00123677	1	0.00522193
group_1271		hypothetical protein	Negative association	2	8	71	25	2.73973	75.7576	0.0880282	0.00123677	1	0.00522193
group_1065		hypothetical protein	Negative association	2	8	71	25	2.73973	75.7576	0.0880282	0.00123677	1	0.00522193
group_743		hypothetical protein	Negative association	2	8	71	25	2.73973	75.7576	0.0880282	0.00123677	1	0.00522193
group_1177		hypothetical protein	Negative association	2	8	71	25	2.73973	75.7576	0.0880282	0.00123677	1	0.00522193
group_1164		hypothetical protein	Negative association	2	8	71	25	2.73973	75.7576	0.0880282	0.00123677	1	0.00522193
group_1288		hypothetical protein	Negative association	2	8	71	25	2.73973	75.7576	0.0880282	0.00123677	1	0.00522193
group_1277		hypothetical protein	Negative association	2	8	71	25	2.73973	75.7576	0.0880282	0.00123677	1	0.00522193
group_451		hypothetical protein	Negative association	2	8	71	25	2.73973	75.7576	0.0880282	0.00123677	1	0.00522193
group_1313		hypothetical protein	Negative association	2	8	71	25	2.73973	75.7576	0.0880282	0.00123677	1	0.00522193
group_1165		hypothetical protein	Negative association	2	8	71	25	2.73973	75.7576	0.0880282	0.00123677	1	0.00522193
group_1149		hypothetical protein	Negative association	2	8	71	25	2.73973	75.7576	0.0880282	0.00123677	1	0.00522193
group_1182		IS630 family transposase ISSpn2	Positive association	45	9	28	24	61.6438	72.7273	4.28571	0.00149969	1	0.00630509
group_1326		hypothetical protein	Negative association	34	5	39	28	46.5753	84.8485	4.88205	0.00214163	1	0.00896583
group_325		ISL3 family transposase IS1167	Negative association	0	5	73	28	0	84.8485	0	0.00234196	1	0.00940591
group_474		hypothetical protein	Negative association	0	5	73	28	0	84.8485	0	0.00234196	1	0.00940591
group_1170		hypothetical protein	Negative association	0	5	73	28	0	84.8485	0	0.00234196	1	0.00940591
group_526		hypothetical protein	Negative association	0	5	73	28	0	84.8485	0	0.00234196	1	0.00940591
group_766		hypothetical protein	Positive association	73	28	0	5	100	15.1515	inf	0.00234196	1	0.00940591
group_1124		hypothetical protein	Negative association	0	5	73	28	0	84.8485	0	0.00234196	1	0.00940591
group_1307		hypothetical protein	Negative association	0	5	73	28	0	84.8485	0	0.00234196	1	0.00940591
group_1249		hypothetical protein	Negative association	0	5	73	28	0	84.8485	0	0.00234196	1	0.00940591
IntTn_2	;Int-Tn_2	hypothetical protein;Transposase from transposon Tn916	Negative association	0	5	73	28	0	84.8485	0	0.00234196	1	0.00940591
group_940		hypothetical protein	Negative association	0	5	73	28	0	84.8485	0	0.00234196	1	0.00940591
group_349		IS630 family transposase ISSpn2	Positive association	67	22	6	11	91.7808	33.3333	5.58333	0.00290074	1	0.011603
group_1139		hypothetical protein	Positive association	49	31	24	2	67.1233	6.06061	0.13172	0.00292266	1	0.0116435
group_1207		hypothetical protein	Negative association	1	6	72	27	1.36986	81.8182	0.0625	0.00349299	1	0.0132336
ssb_2~~~ssb_3	ssb_2;ssb_3	Single-stranded DNA-binding protein	Negative association	1	6	72	27	1.36986	81.8182	0.0625	0.00349299	1	0.0132336
group_1310		hypothetical protein	Negative association	1	6	72	27	1.36986	81.8182	0.0625	0.00349299	1	0.0132336
group_665		hypothetical protein	Negative association	1	6	72	27	1.36986	81.8182	0.0625	0.00349299	1	0.0132336
group_1252		hypothetical protein	Negative association	1	6	72	27	1.36986	81.8182	0.0625	0.00349299	1	0.0132336
group_1333		hypothetical protein	Negative association	1	6	72	27	1.36986	81.8182	0.0625	0.00349299	1	0.0132336
group_925		hypothetical protein	Negative association	1	6	72	27	1.36986	81.8182	0.0625	0.00349299	1	0.0132336
group_775		hypothetical protein	Negative association	1	6	72	27	1.36986	81.8182	0.0625	0.00349299	1	0.0132336
group_948		hypothetical protein	Negative association	1	6	72	27	1.36986	81.8182	0.0625	0.00349299	1	0.0132336
group_1199		hypothetical protein	Negative association	1	6	72	27	1.36986	81.8182	0.0625	0.00349299	1	0.0132336
group_1250		hypothetical protein	Negative association	1	6	72	27	1.36986	81.8182	0.0625	0.00349299	1	0.0132336
group_403		hypothetical protein	Negative association	1	6	72	27	1.36986	81.8182	0.0625	0.00349299	1	0.0132336
group_1075		IS630 family transposase ISSpn2	Positive association	70	25	3	8	95.8904	24.2424	7.46667	0.00349591	1	0.0132336
group_1154		hypothetical protein	Positive association	71	26	2	7	97.2603	21.2121	9.55769	0.00373921	1	0.0139409
group_1223		hypothetical protein	Negative association	2	7	71	26	2.73973	78.7879	0.104628	0.00373921	1	0.0139409
group_1317		hypothetical protein	Negative association	2	7	71	26	2.73973	78.7879	0.104628	0.00373921	1	0.0139409
group_1162		hypothetical protein	Negative association	2	7	71	26	2.73973	78.7879	0.104628	0.00373921	1	0.0139409
group_183		hypothetical protein	Negative association	0	4	73	29	0	87.8788	0	0.00823723	1	0.026771
group_583		hypothetical protein	Negative association	0	4	73	29	0	87.8788	0	0.00823723	1	0.026771
group_1345		hypothetical protein	Negative association	0	4	73	29	0	87.8788	0	0.00823723	1	0.026771
group_974		hypothetical protein	Negative association	0	4	73	29	0	87.8788	0	0.00823723	1	0.026771
group_127		hypothetical protein	Negative association	0	4	73	29	0	87.8788	0	0.00823723	1	0.026771
group_1362		IS1595 family transposase ISCco3	Negative association	0	4	73	29	0	87.8788	0	0.00823723	1	0.026771
group_507		hypothetical protein	Negative association	0	4	73	29	0	87.8788	0	0.00823723	1	0.026771
group_50		hypothetical protein	Negative association	0	4	73	29	0	87.8788	0	0.00823723	1	0.026771
group_463		hypothetical protein	Negative association	0	4	73	29	0	87.8788	0	0.00823723	1	0.026771
group_454		hypothetical protein	Negative association	0	4	73	29	0	87.8788	0	0.00823723	1	0.026771
group_351		hypothetical protein	Negative association	0	4	73	29	0	87.8788	0	0.00823723	1	0.026771
group_528		hypothetical protein	Negative association	0	4	73	29	0	87.8788	0	0.00823723	1	0.026771
group_1188		hypothetical protein	Negative association	0	4	73	29	0	87.8788	0	0.00823723	1	0.026771
group_1258		hypothetical protein	Negative association	0	4	73	29	0	87.8788	0	0.00823723	1	0.026771
group_1360		hypothetical protein	Negative association	0	4	73	29	0	87.8788	0	0.00823723	1	0.026771
group_538		hypothetical protein	Negative association	0	4	73	29	0	87.8788	0	0.00823723	1	0.026771
group_278		hypothetical protein	Negative association	0	4	73	29	0	87.8788	0	0.00823723	1	0.026771
group_520		hypothetical protein	Negative association	0	4	73	29	0	87.8788	0	0.00823723	1	0.026771
group_1197		hypothetical protein	Negative association	0	4	73	29	0	87.8788	0	0.00823723	1	0.026771
group_30		hypothetical protein	Negative association	0	4	73	29	0	87.8788	0	0.00823723	1	0.026771
pezT_3~~~pezT_1	pezT_3;pezT_1	Toxin PezT	Negative association	0	4	73	29	0	87.8788	0	0.00823723	1	0.026771
group_584		hypothetical protein	Negative association	0	4	73	29	0	87.8788	0	0.00823723	1	0.026771
group_1295		hypothetical protein	Negative association	0	4	73	29	0	87.8788	0	0.00823723	1	0.026771
group_261		hypothetical protein	Negative association	0	4	73	29	0	87.8788	0	0.00823723	1	0.026771
group_8		hypothetical protein	Negative association	0	4	73	29	0	87.8788	0	0.00823723	1	0.026771
group_437		hypothetical protein	Negative association	0	4	73	29	0	87.8788	0	0.00823723	1	0.026771
group_33		hypothetical protein	Negative association	0	4	73	29	0	87.8788	0	0.00823723	1	0.026771
group_1329		hypothetical protein	Negative association	0	4	73	29	0	87.8788	0	0.00823723	1	0.026771
group_595		hypothetical protein	Negative association	0	4	73	29	0	87.8788	0	0.00823723	1	0.026771
group_731		hypothetical protein	Positive association	73	29	0	4	100	12.1212	inf	0.00823723	1	0.026771
group_750		hypothetical protein	Negative association	0	4	73	29	0	87.8788	0	0.00823723	1	0.026771
group_763		hypothetical protein	Negative association	0	4	73	29	0	87.8788	0	0.00823723	1	0.026771
group_1198		hypothetical protein	Negative association	0	4	73	29	0	87.8788	0	0.00823723	1	0.026771
group_972		hypothetical protein	Negative association	0	4	73	29	0	87.8788	0	0.00823723	1	0.026771
group_16		hypothetical protein	Negative association	0	4	73	29	0	87.8788	0	0.00823723	1	0.026771
group_516		hypothetical protein	Negative association	0	4	73	29	0	87.8788	0	0.00823723	1	0.026771
group_64		hypothetical protein	Negative association	0	4	73	29	0	87.8788	0	0.00823723	1	0.026771
group_456		hypothetical protein	Negative association	0	4	73	29	0	87.8788	0	0.00823723	1	0.026771
group_569		hypothetical protein	Negative association	0	4	73	29	0	87.8788	0	0.00823723	1	0.026771
group_1432		hypothetical protein	Negative association	13	0	60	33	17.8082	100	inf	0.00845454	1	0.0268588
group_1434		hypothetical protein	Negative association	13	0	60	33	17.8082	100	inf	0.00845454	1	0.0268588
group_1433		hypothetical protein	Negative association	13	0	60	33	17.8082	100	inf	0.00845454	1	0.0268588
group_1430		hypothetical protein	Negative association	13	0	60	33	17.8082	100	inf	0.00845454	1	0.0268588
group_1429		hypothetical protein	Negative association	13	0	60	33	17.8082	100	inf	0.00845454	1	0.0268588
group_1435		hypothetical protein	Negative association	13	0	60	33	17.8082	100	inf	0.00845454	1	0.0268588
group_1431		hypothetical protein	Negative association	13	0	60	33	17.8082	100	inf	0.00845454	1	0.0268588
group_937		hypothetical protein	Negative association	3	7	70	26	4.10959	78.7879	0.159184	0.00957822	1	0.030331
group_659		hypothetical protein	Positive association	63	21	10	12	86.3014	36.3636	3.6	0.0106391	1	0.0328486
group_1280		hypothetical protein	Negative association	2	6	71	27	2.73973	81.8182	0.126761	0.0107316	1	0.0328486
group_1334		hypothetical protein	Negative association	2	6	71	27	2.73973	81.8182	0.126761	0.0107316	1	0.0328486
group_511		hypothetical protein	Negative association	2	6	71	27	2.73973	81.8182	0.126761	0.0107316	1	0.0328486
group_1205		hypothetical protein	Negative association	1	5	72	28	1.36986	84.8485	0.0777778	0.0108055	1	0.0328486
group_1290		hypothetical protein	Negative association	1	5	72	28	1.36986	84.8485	0.0777778	0.0108055	1	0.0328486
group_485		hypothetical protein	Negative association	1	5	72	28	1.36986	84.8485	0.0777778	0.0108055	1	0.0328486
group_689		hypothetical protein	Negative association	1	5	72	28	1.36986	84.8485	0.0777778	0.0108055	1	0.0328486
group_1039		hypothetical protein	Negative association	1	5	72	28	1.36986	84.8485	0.0777778	0.0108055	1	0.0328486
group_206		hypothetical protein	Negative association	1	5	72	28	1.36986	84.8485	0.0777778	0.0108055	1	0.0328486
group_895		hypothetical protein	Positive association	72	28	1	5	98.6301	15.1515	12.8571	0.0108055	1	0.0328486
group_622		hypothetical protein	Negative association	1	5	72	28	1.36986	84.8485	0.0777778	0.0108055	1	0.0328486
group_953		hypothetical protein	Negative association	1	5	72	28	1.36986	84.8485	0.0777778	0.0108055	1	0.0328486
group_1311		IS5 family transposase ISSpn7	Positive association	54	16	19	17	73.9726	51.5152	3.01974	0.0146683	1	0.0443189
group_752		IS5 family transposase ISSpn7	Negative association	19	17	54	16	26.0274	48.4848	0.331155	0.0146683	1	0.0443189
group_1292		hypothetical protein	Positive association	62	33	11	0	84.9315	0	0	0.0162965	1	0.0489391
lytB_1	lytB_1	Putative endo-beta-N-acetylglucosaminidase	Negative association	11	0	62	33	15.0685	100	inf	0.0162965	1	0.0489391
hsdM	hsdM	Type I restriction enzyme EcoKI M protein	Positive association	61	33	12	0	83.5616	0	0	0.0164277	1	0.0491836
group_1051		ISL3 family transposaseA	Negative association	23	19	50	14	31.5068	42.4242	0.338947	0.0176613	1	0.052717
group_1216		hypothetical protein;IS5 family transposase ISSpn7;IS5 family transposase IS1381	Positive association	68	25	5	8	93.1507	24.2424	4.352	0.0215595	1	0.064159
group_568		IS630 family transposase ISSpn2	Positive association	45	28	28	5	61.6438	15.1515	0.28699	0.022775	1	0.0675728
group_1027		hypothetical protein	Positive association	52	30	21	3	71.2329	9.09091	0.247619	0.0260862	1	0.072201
group_1331		hypothetical protein	Negative association	0	3	73	30	0	90.9091	0	0.0282812	1	0.072201
yxdL_2	yxdL_2	ABC transporter ATP-binding protein YxdL	Negative association	0	3	73	30	0	90.9091	0	0.0282812	1	0.072201
celB	;celB	hypothetical protein;PTS system cellobiose-specific EIIC component	Positive association	73	30	0	3	100	9.09091	inf	0.0282812	1	0.072201
group_1214		hypothetical protein	Negative association	0	3	73	30	0	90.9091	0	0.0282812	1	0.072201
group_903		hypothetical protein	Negative association	0	3	73	30	0	90.9091	0	0.0282812	1	0.072201
group_1110		hypothetical protein	Negative association	0	3	73	30	0	90.9091	0	0.0282812	1	0.072201
group_305		hypothetical protein	Negative association	0	3	73	30	0	90.9091	0	0.0282812	1	0.072201
group_716		hypothetical protein	Negative association	0	3	73	30	0	90.9091	0	0.0282812	1	0.072201
group_943		hypothetical protein	Positive association	73	30	0	3	100	9.09091	inf	0.0282812	1	0.072201
group_546		hypothetical protein	Negative association	0	3	73	30	0	90.9091	0	0.0282812	1	0.072201
group_563		hypothetical protein	Negative association	0	3	73	30	0	90.9091	0	0.0282812	1	0.072201
group_1069		Formylglycine-generating enzyme	Positive association	73	30	0	3	100	9.09091	inf	0.0282812	1	0.072201
group_512		hypothetical protein	Negative association	0	3	73	30	0	90.9091	0	0.0282812	1	0.072201
group_386		hypothetical protein	Negative association	0	3	73	30	0	90.9091	0	0.0282812	1	0.072201
licA_1~~~celD	;licA_1;celD	hypothetical protein;Lichenan-specific phosphotransferase enzyme IIA component;PTS system cellobiose-specific EIIA component	Positive association	73	30	0	3	100	9.09091	inf	0.0282812	1	0.072201
group_539		hypothetical protein	Negative association	0	3	73	30	0	90.9091	0	0.0282812	1	0.072201
group_491		hypothetical protein	Negative association	0	3	73	30	0	90.9091	0	0.0282812	1	0.072201
group_581		hypothetical protein	Negative association	0	3	73	30	0	90.9091	0	0.0282812	1	0.072201
group_1181		hypothetical protein	Negative association	0	3	73	30	0	90.9091	0	0.0282812	1	0.072201
group_117		hypothetical protein	Negative association	0	3	73	30	0	90.9091	0	0.0282812	1	0.072201
eriC	eriC	Chloride/fluoride channel protein	Negative association	0	3	73	30	0	90.9091	0	0.0282812	1	0.072201
group_163		hypothetical protein	Positive association	73	30	0	3	100	9.09091	inf	0.0282812	1	0.072201
group_682		hypothetical protein	Negative association	0	3	73	30	0	90.9091	0	0.0282812	1	0.072201
group_313		hypothetical protein	Negative association	0	3	73	30	0	90.9091	0	0.0282812	1	0.072201
group_542		hypothetical protein	Positive association	73	30	0	3	100	9.09091	inf	0.0282812	1	0.072201
group_835		hypothetical protein	Positive association	73	30	0	3	100	9.09091	inf	0.0282812	1	0.072201
group_590		hypothetical protein	Negative association	0	3	73	30	0	90.9091	0	0.0282812	1	0.072201
erm	erm	rRNA adenine N-6-methyltransferase	Negative association	0	3	73	30	0	90.9091	0	0.0282812	1	0.072201
group_820		hypothetical protein	Positive association	73	30	0	3	100	9.09091	inf	0.0282812	1	0.072201
group_304		hypothetical protein	Negative association	0	3	73	30	0	90.9091	0	0.0282812	1	0.072201
crcB	crcB	Putative fluoride ion transporter CrcB	Positive association	73	30	0	3	100	9.09091	inf	0.0282812	1	0.072201
group_1222		hypothetical protein	Negative association	0	3	73	30	0	90.9091	0	0.0282812	1	0.072201
ald_2	ald_2	Alanine dehydrogenase	Positive association	73	30	0	3	100	9.09091	inf	0.0282812	1	0.072201
group_735		hypothetical protein	Negative association	0	3	73	30	0	90.9091	0	0.0282812	1	0.072201
nagC_1	nagC_1	N-acetylglucosamine repressor	Positive association	73	30	0	3	100	9.09091	inf	0.0282812	1	0.072201
group_383		hypothetical protein	Negative association	0	3	73	30	0	90.9091	0	0.0282812	1	0.072201
group_86		hypothetical protein	Negative association	0	3	73	30	0	90.9091	0	0.0282812	1	0.072201
group_861		hypothetical protein	Positive association	73	30	0	3	100	9.09091	inf	0.0282812	1	0.072201
group_388		hypothetical protein	Negative association	0	3	73	30	0	90.9091	0	0.0282812	1	0.072201
group_417		hypothetical protein	Negative association	0	3	73	30	0	90.9091	0	0.0282812	1	0.072201
ptcB	ptcB	PTS system cellobiose-specific EIIB component	Positive association	73	30	0	3	100	9.09091	inf	0.0282812	1	0.072201
group_662		hypothetical protein	Positive association	73	30	0	3	100	9.09091	inf	0.0282812	1	0.072201
licC_3~~~licC_5~~~licC_2~~~licC_1	licC_3;licC_5;licC_2;licC_1	Lichenan permease IIC component	Positive association	73	30	0	3	100	9.09091	inf	0.0282812	1	0.072201
group_609		hypothetical protein	Negative association	0	3	73	30	0	90.9091	0	0.0282812	1	0.072201
group_1161		hypothetical protein	Negative association	0	3	73	30	0	90.9091	0	0.0282812	1	0.072201
glnP	glnP	putative glutamine ABC transporter permease protein GlnP	Positive association	73	30	0	3	100	9.09091	inf	0.0282812	1	0.072201
group_428		hypothetical protein	Negative association	0	3	73	30	0	90.9091	0	0.0282812	1	0.072201
group_959		hypothetical protein	Positive association	73	30	0	3	100	9.09091	inf	0.0282812	1	0.072201
group_101		ISL3 family transposase IS1165	Negative association	0	3	73	30	0	90.9091	0	0.0282812	1	0.072201
group_995		hypothetical protein	Positive association	73	30	0	3	100	9.09091	inf	0.0282812	1	0.072201
group_424		hypothetical protein	Negative association	0	3	73	30	0	90.9091	0	0.0282812	1	0.072201
group_843		hypothetical protein	Positive association	73	30	0	3	100	9.09091	inf	0.0282812	1	0.072201
ald_2~~~ald_1	ald_2;ald_1	Alanine dehydrogenase	Positive association	73	30	0	3	100	9.09091	inf	0.0282812	1	0.072201
group_1092		hypothetical protein	Positive association	63	33	10	0	86.3014	0	0	0.0290839	1	0.0740591
group_942		hypothetical protein	Negative association	1	4	72	29	1.36986	87.8788	0.100694	0.0318183	1	0.0786808
group_1332		hypothetical protein	Negative association	1	4	72	29	1.36986	87.8788	0.100694	0.0318183	1	0.0786808
group_928		hypothetical protein	Negative association	1	4	72	29	1.36986	87.8788	0.100694	0.0318183	1	0.0786808
group_378		hypothetical protein	Positive association	72	29	1	4	98.6301	12.1212	9.93103	0.0318183	1	0.0786808
group_481		hypothetical protein	Negative association	1	4	72	29	1.36986	87.8788	0.100694	0.0318183	1	0.0786808
group_214	manZ_3	PTS system mannose-specific EIID component	Negative association	6	8	67	25	8.21918	75.7576	0.279851	0.032412	1	0.0786808
manX_1~~~manX_2	manX_1;manX_2	PTS system mannose-specific EIIAB component	Negative association	6	8	67	25	8.21918	75.7576	0.279851	0.032412	1	0.0786808
sorC_2	sorC_2	PTS system sorbose-specific EIIC component	Negative association	6	8	67	25	8.21918	75.7576	0.279851	0.032412	1	0.0786808
drdA	drdA	5-deoxy-D-ribulose 1-phosphate aldolase	Negative association	6	8	67	25	8.21918	75.7576	0.279851	0.032412	1	0.0786808
fucU	fucU	L-fucose mutarotase	Negative association	6	8	67	25	8.21918	75.7576	0.279851	0.032412	1	0.0786808
group_17		hypothetical protein	Negative association	6	8	67	25	8.21918	75.7576	0.279851	0.032412	1	0.0786808
group_7		hypothetical protein	Negative association	6	8	67	25	8.21918	75.7576	0.279851	0.032412	1	0.0786808
levE_2	levE_2	PTS system fructose-specific EIIB component	Negative association	6	8	67	25	8.21918	75.7576	0.279851	0.032412	1	0.0786808
eabC	eabC;	Blood-group-substance endo-14-beta-galactosidase;hypothetical protein	Positive association	67	25	6	8	91.7808	24.2424	3.57333	0.032412	1	0.0786808
sugB~~~dasC	sugB;dasC	Trehalose transport system permease protein SugB;Diacetylchitobiose uptake system permease protein DasC	Positive association	67	25	6	8	91.7808	24.2424	3.57333	0.032412	1	0.0786808
group_841		hypothetical protein	Positive association	67	25	6	8	91.7808	24.2424	3.57333	0.032412	1	0.0786808
group_85		hypothetical protein	Positive association	67	25	6	8	91.7808	24.2424	3.57333	0.032412	1	0.0786808
group_31		hypothetical protein	Positive association	67	25	6	8	91.7808	24.2424	3.57333	0.032412	1	0.0786808
group_242		hypothetical protein	Positive association	67	25	6	8	91.7808	24.2424	3.57333	0.032412	1	0.0786808
group_1064		hypothetical protein	Positive association	39	25	34	8	53.4247	24.2424	0.367059	0.0336898	1	0.0813912
group_1195		IS5 family transposase ISSpn7	Positive association	59	32	14	1	80.8219	3.0303	0.131696	0.0336933	1	0.0813912
group_675		hypothetical protein	Positive association	61	21	12	12	83.5616	36.3636	2.90476	0.0428712	1	0.103309
group_393		hypothetical protein	Positive association	60	21	13	12	82.1918	36.3636	2.63736	0.048826	1	0.117372
